# Supplementary material for: IP-to-MS: An Unbiased Workflow for Antigen Profiling
Source: J Proteome Res. 2025 Jan 15;24(2):795–812. doi: 10.1021/acs.jproteome.4c00837 (PMC11812086; doi:10.1021/acs.jproteome.4c00837)
Supplement: Supplementary file 2 — pr4c00837_si_002.xlsx [file pr4c00837_si_002.xlsx]

## Sheet: Table S4
Table S4. Filtered data used to generate Figure 2/Figure S2 heatmap. Numbers shown are log2 spectral counts.
Figure 2/Figure S2 Patient ID	Topo I 1	Topo I 2	Topo I 3	PM Scl 1	Th To 1	Th To 2	Th To 3	RNP 1	RNP 2	RNP 3	RNAP 1	RNAP 2	Ku 1	Centromere	Ala RS	Test 1	Test 2	Test 3	Test 4	Test 5	Test 6	Test 7	Test 8	Test 9	Test 10	Test 11	Test 12	Test 13	Test 14	Test 15	Test 16	Test 17	HC 1	HC 2	HC 3	HC 4	HC 5
10 kDa heat shock protein, mitochondrial	0	0	0	0	0	0	0	0	0	0	0	0	0	0	1.6	0	1	3	0	0	0	1	0	0	0	0	0	0	0	0	0	0	0	0	0	0	0
14-3-3 protein gamma	0	0	0	0	0	0	0	0	0	0	0	0	0	0	0	0	0	0	0	0	0	0	0	0	0	2	0	0	0	0	0	0	0	0	0	0	0
14-3-3 protein theta	0	0	0	0	0	0	0	0	0	0	0	0	0	0	0	0	0	0	0	0	0	0	0	0	0	2	0	0	0	0	0	0	0	0	0	0	0
14-3-3 protein zeta/delta	0	0	0	0	0	0	0	0	0	0	0	0	0	0	0	0	0	0	0	0	0	1	0	0	0	2.3	0	0	0	0	0	0	0	0	0	0	0
4-trimethylaminobutyraldehyde dehydrogenase	0	0	0	0	0	2	0	0	0	0	0	0	0	0	0	0	0	0	0	0	0	0	0	0	0	0	0	0	0	0	0	0	0	0	0	0	0
40S ribosomal protein S10	0	0	0	0	0	0	0	0	0	0	0	0	0	0	0	0	1	0	0	0	0	0	0	0	0	0	0	0	0	0	0	0	0	0	0	0	0
40S ribosomal protein S11	0	1	1	1	1	0	2	0	0	0	1	0	1	0	0	0	0	0	0	1.6	0	1.6	1	0	1.6	2	0	0	2.3	0	0	0	0	0	0	0	0
40S ribosomal protein S13	0	2.8	0	0	0	2	2.6	0	0	0	1.6	0	2.3	0	0	0	1	0	0	0	2.6	2.6	2.6	3	2.8	3.2	0	0	0	1	0	0	0	0	0	0	0
40S ribosomal protein S14	0	0	0	0	0	1	1.6	0	0	0	0	0	1.6	0	0	0	1	0	0	1	0	1	0	1.6	1	1.6	0	0	1.6	1	0	1	0	0	0	0	0
40S ribosomal protein S15a	0	1	0	0	0	1	1.6	0	0	0	0	0	1.6	0	1	0	0	0	0	1	0	0	1	1	1	1.6	0	0	2	0	0	0	0	0	0	0	0
40S ribosomal protein S16	0	3.3	2.6	2.3	2.6	3.2	3.7	2	1.6	3	1.6	2	3.5	1.6	1.6	2.8	2	3	2	2.8	2.8	3.5	3.5	3.5	3.7	3.8	2.8	2.3	3.6	2.8	2.6	2.8	2.8	0	0	3	0
40S ribosomal protein S18	2.3	3.8	3.2	3.2	3.2	3.3	3.6	2.8	2.6	3.3	2.8	3.2	3.7	2.8	3	3	2.8	3.3	3.6	3	2.8	2.8	3.3	3.5	3.6	3.9	3	3.5	3.6	3.6	3	2.3	3.6	2.6	0	2.6	2
40S ribosomal protein S19	0	0	0	0	0	0	0	0	0	0	0	0	0	0	0	0	0	0	0	0	0	1	1	0	0	1.6	0	0	0	0	0	0	0	0	0	0	0
40S ribosomal protein S2	0	2.3	0	1.6	0	1.6	0	0	0	0	0	0	1	1	0	0	1	0	0	1.6	0	2.6	1.6	1.6	2.3	2.3	1	0	2	0	0	1	0	0	0	0	0
40S ribosomal protein S20	0	1	0	0	0	0	1	0	0	0	0	0	1	0	0	0	0	0	0	0	0	0	0	1	0	0	0	0	1	0	0	0	0	0	0	0	0
40S ribosomal protein S23	0	0	0	0	0	0	0	0	0	0	0	0	0	0	0	0	0	0	0	0	0	0	0	0	0	1	0	0	0	0	0	0	0	0	0	0	0
40S ribosomal protein S24	0	2.3	0	1	0	1.6	1.6	0	0	0	1	0	2	0	1.6	0	1	1	0	2.3	0	1.6	1.6	1.6	1.6	2	0	2	1.6	1.6	0	1	0	0	0	0	1
40S ribosomal protein S3	0	2.8	1.6	2.6	1.6	2.6	3.3	0	1	0	1	1	2.8	1	2	0	1.6	2	0	3.3	1	3.2	2.6	2.8	3.5	3.2	1.6	2.3	3.2	0	0	1	0	0	0	0	0
40S ribosomal protein S3a	0	1	0	0	1	0	2	0	0	0	0	0	1	0	0	0	0	0	0	0	0	1	1	0	1	2.8	0	0	2	0	0	0	0	0	0	0	0
40S ribosomal protein S4, X isoform	0	2.8	0	1	1	2.3	2.8	0	0	1.6	0	0	0	0	0	0	1	1.6	0	1	0	2	1.6	2.8	2	3	0	1.6	1.6	0	0	0	0	0	0	0	0
40S ribosomal protein S4, Y isoform 1	0	0	0	0	0	0	1.6	0	0	0	0	0	0	0	0	0	0	0	0	0	0	0	0	0	0	0	0	0	0	0	0	0	0	0	0	0	0
40S ribosomal protein S6	0	2.6	0	0	0	1.6	2	0	0	0	0	0	2.3	0	0	0	0	0	0	1	0	2	1	1	1.6	2	0	1	2	0	0	0	0	0	0	0	0
40S ribosomal protein S7	0	0	0	0	0	0	0	0	0	0	0	0	0	0	0	0	0	0	0	0	0	0	0	1	0	0	0	0	1.6	0	0	0	0	0	0	0	0
40S ribosomal protein S8	0	2.3	1.6	1	1.6	2.6	2.3	1.6	1.6	1.6	1	0	2	1.6	1.6	0	1.6	1.6	1	1	1.6	1.6	1	1.6	2.3	2.6	1.6	1.6	1.6	1.6	1	0	0	0	0	0	0
40S ribosomal protein S9	0	3.6	2.3	2.3	1.6	3	3.2	0	0	0	2	2	3.3	2.3	2.6	1	2.6	2.3	0	2.6	0	3	2.8	3.2	3.6	3.6	2.6	0	3.3	2	0	1.6	0	0	0	0	0
60 kDa heat shock protein, mitochondrial	0	0	0	0	0	0	0	0	0	0	0	0	0	0	0	0	1	2	0	0	0	2	1.6	1	1	2	0	0	0	0	0	0	0	0	0	0	0
60S acidic ribosomal protein P0	0	0	0	0	0	0	0	0	0	0	0	0	0	0	0	0	0	0	0	6	0	0	0	0	0	0	0	0	0	0	0	0	0	0	0	0	0
60S acidic ribosomal protein P1	0	0	0	0	0	0	0	0	0	0	0	0	0	0	0	0	0	0	0	2.6	0	0	0	0	0	0	0	0	0	0	0	0	0	0	0	0	0
60S acidic ribosomal protein P2	0	0	0	0	0	0	0	0	0	0	0	0	0	0	0	0	0	0	0	5.8	0	0	0	0	0	0	0	0	0	0	0	0	0	0	0	0	0
60S ribosomal export protein NMD3	0	0	0	0	0	0	0	0	0	0	0	0	0	0	0	0	0	4.4	0	0	0	0	0	0	0	0	0	0	0	0	0	0	0	0	0	0	0
60S ribosomal protein L11	0	1	0	0	0	0	1.6	0	0	0	0	0	1	0	0	0	0	0	0	0	0	0	0	0	1.6	1	0	0	1.6	0	0	0	0	0	0	0	0
60S ribosomal protein L12	0	0	0	0	0	0	0	0	0	0	0	0	0	0	0	0	0	0	0	2	0	0	0	0	1	0	0	0	0	0	0	0	0	0	0	0	0
60S ribosomal protein L13	0	2	1.6	1.6	0	1.6	2.6	0	0	0	1	0	1.6	1.6	1	0	1	2.3	1	1	1	1.6	1	1.6	2	2.6	1.6	2	1.6	1	0	0	0	0	0	0	0
60S ribosomal protein L13a	0	0	0	0	0	0	1	0	0	0	0	0	0	0	0	0	0	0	0	0	0	0	0	0	1	1.6	0	0	0	0	0	0	0	0	0	0	0
60S ribosomal protein L14	0	0	0	0	0	0	1	0	0	0	0	0	0	0	0	0	0	0	0	0	0	0	0	0	0	1.6	0	0	0	0	0	0	0	0	0	0	0
60S ribosomal protein L15	0	0	0	0	0	2.3	0	0	0	0	0	0	0	0	0	0	0	1	0	1	0	0	0	1	0	1	0	0	0	0	0	0	0	0	0	0	0
60S ribosomal protein L17	0	1	0	0	0	1	1	0	0	0	0	0	1	0	0	0	0	0	0	0	0	0	0	0	1.6	1.6	0	0	0	0	0	0	0	0	0	0	0
60S ribosomal protein L18	0	0	0	0	0	1	0	0	0	0	1	0	1	0	0	0	0	0	0	0	1	0	0	0	1.6	1.6	0	0	0	0	0	0	0	0	0	0	0
60S ribosomal protein L18a	0	1	0	0	0	1	1.6	0	0	0	0	0	1.6	0	0	0	0	0	0	0	0	1	1	1	1.6	1.6	0	0	0	0	0	0	0	0	0	0	0
60S ribosomal protein L19	0	1.6	0	0	0	0	1	0	0	0	0	0	0	0	0	0	0	0	0	0	0	0	0	1	1	1.6	0	0	0	0	0	0	0	0	0	0	0
60S ribosomal protein L21	1	2.3	2	1.6	0	2	2.6	0	1	0	1	0	2.3	2.3	0	0	2	2	0	1.6	2	1.6	2	2	2	2.6	0	1.6	2.8	1	0	0	0	0	0	0	0
60S ribosomal protein L23a	0	1.6	0	0	0	0	1.6	0	0	0	0	0	2	0	0	0	0	0	2	1	1	0	1.6	2	1.6	1.6	0	0	1.6	0	1	0	0	0	0	0	0
60S ribosomal protein L24	0	2	0	1	1	0	1	0	0	1	0	0	1.6	0	2	0	1.6	1	0	2	0	1	1	1.6	2	2.3	1	1	1.6	0	0	0	0	0	0	0	0
60S ribosomal protein L26	0	2.3	0	0	0	0	0	0	0	0	0	0	0	0	0	0	0	0	0	0	0	0	0	0	0	0	0	0	0	0	0	0	0	0	0	0	0
60S ribosomal protein L26-like 1	0	0	0	0	0	1	1.6	0	0	0	0	0	0	0	0	0	0	0	0	0	0	1.6	1	1	1.6	2.3	0	0	0	0	0	0	0	0	0	0	0
60S ribosomal protein L27	0	2.6	0	0	0	0	2.3	0	0	0	0	0	0	0	0	0	0	0	0	0	0	0	0	0	1.6	2	0	0	0	0	0	0	0	0	0	0	0
60S ribosomal protein L27a	0	1	1.6	1	1	1	1.6	0	0	1	0	0	1.6	0	1	0	1	1	0	1	1	1	1	1	1	2	0	1.6	2	0	0	0	0	0	0	0	0
60S ribosomal protein L28	0	0	0	0	0	0	0	0	0	0	0	0	0	0	0	0	0	0	0	0	0	0	0	0	0	1	0	0	0	0	0	0	0	0	0	0	0
60S ribosomal protein L29	0	2.3	1	2	0	1	1.6	1	0	1.6	1	0	2	0	0	0	0	1.6	0	0	0	1	0	1	2	1.6	0	0	1	1	0	1.6	1	0	0	0	1
60S ribosomal protein L3	0	0	0	0	0	1.6	1	0	0	0	0	0	0	1	0	0	0	0	0	0	0	0	0	0	0	2	0	0	0	0	0	0	0	0	0	0	0
60S ribosomal protein L31	0	2	1	1	1	1	1.6	0	0	1	0	2	1	0	1	1.6	1.6	1.6	1	1	0	1.6	2	1.6	1	2	1.6	1	1.6	1	1	1	1	0	0	1.6	1
60S ribosomal protein L32	0	1.6	1	1	0	1	0	0	0	1	0	0	1	0	0	0	0	0	0	1	0	0	0	0	1.6	2	0	0	1	0	0	0	0	0	0	0	0
60S ribosomal protein L35	0	2.6	0	1	1	2	2	0	0	1	0	0	2	1	1	0	1.6	1	0	1.6	1.6	2	2	2	2	2	1	1	1	1	0	0	0	0	0	0	0
60S ribosomal protein L36	0	1	0	0	0	0	0	0	0	0	0	0	0	0	0	0	0	0	0	0	0	0	0	0	0	1.6	0	0	0	0	0	0	0	0	0	0	0
60S ribosomal protein L37a	0	2	0	0	0	1	1.6	0	0	0	0	0	1	0	0	0	0	0	0	0	0	0	0	1	1	1.6	0	0	0	0	0	0	0	0	0	0	0
60S ribosomal protein L38	0	0	0	0	0	1	1	0	0	0	0	0	0	0	0	0	0	0	0	0	0	0	0	0	0	1	0	0	0	0	0	0	0	0	0	0	0
60S ribosomal protein L4	0	0	0	0	0	2	0	0	0	0	0	0	1	0	0	0	0	0	0	0	0	0	0	0	0	2	0	0	0	0	0	0	0	0	0	0	0
60S ribosomal protein L5	0	1	0	0	0	1.6	1	0	0	0	0	0	1	0	0	0	1.6	0	0	1.6	0	1.6	0	0	1.6	1.6	0	0	2	1	0	0	0	0	0	0	0
60S ribosomal protein L6	0	2	0	0	0	1.6	1.6	0	0	0	1	0	1	1	0	0	0	1	0	0	1	0	0	0	1	2	0	0	0	0	0	0	0	0	0	0	0
60S ribosomal protein L7	0	2.8	1.6	1.6	1.6	2.6	1.6	0	0	0	1	0	2.6	0	0	0	1	1.6	0	1.6	1	1.6	1	2	2.6	3	0	1.6	2.3	1.6	0	0	0	0	0	0	0
60S ribosomal protein L7a	0	1.6	1	1.6	0	2.3	1	0	0	0	0	0	1	0	1	0	1	1.6	0	1.6	0	1	0	2	1.6	1.6	1	1	1	1	0	0	0	0	0	0	0
60S ribosomal protein L8	0	1	0	0	0	1	1	0	0	0	0	0	0	0	0	0	0	0	0	1	0	1	0	0	0	2	0	0	1	0	0	0	0	0	0	0	0
60S ribosomal protein L9	0	1.6	1	2	0	1.6	1.6	0	0	1.6	0	1	1.6	0	1	0	1	0	1	1	0	1.6	1	1	2	2.3	1	1	2	0	0	1	1	0	0	0	0
Acetyl-CoA carboxylase 1	0	0	0	0	0	0	0	0	0	0	0	2.6	0	0	0	0	0	0	0	0	0	0	0	0	0	0	0	0	0	0	0	0	0	0	0	0	0
Actin-like protein 6A	0	0	0	0	0	0	0	0	0	0	0	0	3.7	0	0	0	0	0	0	0	0	0	0	0	0	0	0	0	0	0	0	0	0	0	0	0	0
Actin, alpha skeletal muscle	3.9	4.2	3.8	3.6	3.2	3.6	3.7	0	3.5	2.8	0	3.3	3.2	3.6	3.2	2.8	3.6	3.9	0	4.1	3.6	4	3.6	3.7	3.6	4	3.5	3.7	3.5	3.2	0	3	0	0	0	3.5	0
Actin, cytoplasmic 2	4.2	4.7	4	3.9	3.5	4.1	4	3.5	4	3	2.8	3.5	3.8	4.1	3.5	3	4.6	4.6	2.6	4.5	4.3	4.6	4.2	4.2	4	4.5	4.1	4.3	4	3.7	2.6	3	2.3	3.2	0	3.7	2.8
ADP/ATP translocase 1	0	0	0	0	0	0	0	0	0	0	0	0	0	0	0	0	0	0	0	0	0	0	1	0	0	0	0	0	0	0	0	0	0	0	0	0	0
ADP/ATP translocase 2	0	0	0	0	0	0	2.8	0	0	0	0	0	0	0	0	0	0	0	0	2.8	0	2.6	0	0	0	3.2	0	0	3	0	0	0	0	0	0	0	0
ADP/ATP translocase 3	0	1.6	0	1	2	1.6	0	0	0	0	1	0	1.6	1	1	0	2	1	0	0	1	0	0	2.3	2	3	0	1.6	0	0	0	0	0	0	0	0	0
Alanine--tRNA ligase, cytoplasmic	0	0	0	0	0	0	0	0	0	0	0	0	0	0	5.5	0	0	0	0	0	0	0	0	0	0	0	0	0	0	0	0	0	0	0	0	0	0
Albumin	3.8	3.7	4	4	3.7	4.2	3.7	4.1	3.9	3.8	3.7	3.9	4.1	3.9	3.6	3.5	3.8	4	3.6	3.2	4.3	4	4.1	4.1	3.5	4	3.7	3.5	3.5	4	3.7	3.3	3.8	3.6	0	4.2	3.9
Alpha-1-antitrypsin	4.9	4.8	4.3	4	4.1	3.7	4.2	3.6	4.3	3.2	4.4	4.1	3.3	4.9	4.3	4.2	5.1	4.6	3.3	5.2	5	4.7	4.5	4.5	4.4	4.4	4.5	4.4	4.5	5.2	4.2	3.6	3.5	3.7	2.6	4.2	3.6
Alpha-2-macroglobulin	5.5	5	5.1	4.8	4.1	5.4	5.4	4.5	4.1	5.6	4.5	4.4	5.2	5.4	4.4	4.9	4.5	4.9	4.1	4.2	5.5	5.9	5	5.2	4.9	5.2	5.4	5.4	4.9	5.2	4.5	3.6	4.5	4.8	2.6	4.4	4.1
Alpha-enolase	0	3.5	3.2	3	2	2.8	3.7	0	1.6	2	0	2	2.8	2	2	2.8	2.8	3.5	1.6	3.3	0	3.9	3.6	3.6	3.9	4.2	3.3	2.8	3.6	2.8	3.3	3	1.6	0	0	1.6	0
Annexin A11	0	0	0	6.1	0	0	3.7	0	0	0	0	0	0	0	0	0	0	4.5	0	0	0	0	0	0	0	0	0	0	0	0	0	0	0	0	0	0	0
Annexin A2	0	0	0	0	0	0	0	0	0	0	0	0	0	0	0	0	0	0	0	0	0	0	0	0	0	0	0	0	0	0	0	1.6	0	0	0	0	0
Apolipoprotein A-I	0	0	2	1.6	0	1	0	0	0	0	0	0	1	0	0	0	0	2	0	0	0	2	0	0	0	0	0	0	1	0	0	0	0	0	0	0	0
Apolipoprotein A-II	0	0	0	1	0	0	0	1	0	0	1	0	0	1	0	0	0	0	0	0	0	1	0	1	0	1	0	0	0	0	0	0	0	0	0	0	0
Apolipoprotein B-100	6.6	5.2	5.2	6	7.7	1.6	6.7	1	1.6	3.7	1.6	0	5.8	7	3.2	1	1	2.8	1	2.8	5.2	4.6	5.6	8.6	4.6	5.9	8.3	7.1	3.3	4.5	0	0	3.7	0	0	2.3	3.2
Apolipoprotein E	0	0	0	0	0	0	0	0	0	0	0	0	0	0	0	0	0	0	0	0	0	0	0	3	0	0	2.3	0	0	0	0	0	0	0	0	0	0
Apolipoprotein(a)	0	0	0	1	0	0	0	0	0	0	0	0	0	0	0	0	0	0	0	0	0	0	0	0	0	0	2	0	0	0	0	0	0	0	0	0	0
Arf-GAP with GTPase, ANK repeat and PH domain-containing protein 3	0	0	0	0	0	0	0	0	0	0	0	0	0	0	0	0	0	0	0	0	0	0	0	0	0	0	0	0	0	2.3	0	0	0	0	0	0	0
AT-rich interactive domain-containing protein 1A	0	0	0	0	0	0	0	0	0	0	0	0	0	0	0	0	0	0	0	0	0	0	0	0	0	0	0	0	1.6	0	0	0	0	0	0	0	0
ATP synthase subunit alpha, mitochondrial	0	0	1	0	0	2	2.3	0	0	0	0	1.6	2.3	1	1.6	1	1.6	1.6	0	3	0	1	1	2	2.3	3.2	1.6	2	3.6	0	0	0	0	0	0	0	0
ATP synthase subunit beta, mitochondrial	0	0	0	0	0	0	0	0	0	0	0	0	0	0	0	0	0	0	0	0	0	1	0	0	0	0	0	0	0	0	0	0	0	0	0	0	0
ATP-citrate synthase	0	0	0	0	2	0	0	0	0	0	0	0	0	0	0	0	0	0	0	0	0	0	0	0	0	0	0	0	0	0	0	0	0	0	0	0	0
ATP-dependent RNA helicase A	0	0	0	0	0	0	0	0	0	0	0	0	0	4.3	0	0	0	0	0	0	0	0	0	0	0	0	0	0	0	0	0	0	0	0	0	0	0
ATP-dependent RNA helicase DDX3X	0	0	0	0	0	0	0	0	0	0	0	0	0	0	0	0	0	0	0	0	0	1	0	0	0	1	0	0	0	0	0	0	0	0	0	0	0
ATPase family AAA domain-containing protein 2	0	0	0	0	0	0	0	0	0	0	0	0	0	0	0	0	0	0	0	0	0	0	4.9	0	0	0	0	0	0	0	0	0	0	0	0	0	0
ATPase family AAA domain-containing protein 2B	0	0	0	0	0	0	0	0	0	0	0	0	0	0	0	0	0	0	0	0	0	0	2.8	0	0	0	0	0	0	0	0	0	0	0	0	0	0
ATPase family AAA domain-containing protein 3A	1	0	0	0	0	0	0	0	0	0	2.6	0	1	0	0	0	3.5	1	0	0	0	0	0	3.6	0	3.2	0	0	0	0	0	0	0	0	0	0	0
ATPase family AAA domain-containing protein 3B	0	0	0	1	0	0	0	0	0	0	0	0	0	0	0	0	3	0	0	0	0	0	0	3.2	2.6	2.6	0	0	0	2.3	0	0	0	0	0	0	0
ATPase WRNIP1	0	0	0	0	0	0	0	0	0	0	0	0	0	0	0	0	0	0	0	0	0	0	0	3.7	0	0	0	0	0	0	0	0	0	0	0	0	0
Aurora kinase A and ninein-interacting protein	0	0	0	0	0	0	0	0	0	0	0	0	0	0	0	0	0	0	0	0	0	0	0	0	0	1.6	0	0	0	0	0	0	0	0	0	0	0
Beta-2-glycoprotein 1	0	0	0	0	0	0	0	0	0	2.3	0	0	0	0	0	0	0	0	0	0	0	0	0	0	0	0	0	0	0	0	0	0	0	0	0	0	0
Bifunctional phosphoribosylaminoimidazole carboxylase	0	0	0	0	0	0	1	0	0	0	0	0	0	0	0	0	0	0	0	0	0	0	0	0	1	0	0	0	0	0	0	0	0	0	0	0	0
Bifunctional purine biosynthesis protein ATIC	0	0	0	0	0	0	0	0	0	0	0	0	0	0	0	0	0	0	0	0	0	7.4	0	0	0	0	0	0	0	0	0	0	0	0	0	0	0
Bridge-like lipid transfer protein family member 2	0	0	0	0	0	0	1	0	0	0	0	0	0	0	0	0	0	0	0	0	0	0	0	0	0	0	0	0	0	0	0	0	0	0	0	0	0
BTB/POZ domain-containing adapter for CUL3-mediated RhoA degradation protein 3	0	0	0	0	0	1.6	0	0	0	0	0	0	0	0	0	0	0	0	0	0	0	0	0	0	0	0	0	0	0	0	0	0	0	0	0	0	0
C4b-binding protein alpha chain	0	0	1	1.6	0	0	0	0	0	0	0	0	1.6	0	0	0	0	0	0	1	0	1.6	1	0	0	2	0	0	0	0	0	0	0	0	0	0	0
Calcium homeostasis endoplasmic reticulum protein	0	0	0	0	0	0	0	0	0	0	0	0	1	0	0	0	0	0	0	0	0	0	0	0	0	0	0	0	0	0	0	0	0	0	0	0	0
Carnitine O-palmitoyltransferase 1, liver isoform	0	0	0	0	0	0	0	0	0	0	0	0	0	0	0	0	3.2	0	0	0	0	0	0	0	0	0	0	0	0	0	0	0	0	0	0	0	0
Catalase	0	0	0	0	0	0	0	0	0	0	0	0	0	0	0	0	0	0	0	0	0	0	0	3.7	0	0	0	0	0	0	0	0	0	0	0	0	0
CD5 antigen-like	0	0	0	0	0	0	0	0	0	0	0	0	0	0	0	0	0	0	0	0	0	0	0	0	0	0	0	0	0	0	0	0	2.6	2.6	0	0	0
CDGSH iron-sulfur domain-containing protein 1	0	0	0	0	0	0	0	0	0	0	0	0	0	0	0	0	3	0	0	0	0	0	0	0	0	0	0	0	0	0	0	0	0	0	0	0	0
Cell division cycle and apoptosis regulator protein 1	0	0	0	0	0	0	0	0	0	0	0	0	0	0	0	0	0	0	0	0	0	0	0	2.6	0	0	0	0	0	0	0	0	0	0	0	0	0
Centromere protein C	0	0	0	0	0	0	0	0	0	0	0	0	0	2.6	0	0	0	0	0	0	0	0	0	0	0	0	0	0	0	0	0	0	0	0	0	0	0
Centromere protein V	0	0	0	0	0	0	0	0	0	0	0	0	0	2.3	0	0	0	0	0	1.6	0	0	2.6	0	0	0	0	1.6	0	0	0	0	0	0	0	0	0
Chloride intracellular channel protein 1	0	0	0	0	0	0	0	0	0	0	0	0	0	0	0	0	0	0	0	0	0	1.6	0	0	1	1.6	0	0	0	0	0	0	0	0	0	0	0
Chromatin target of PRMT1 protein	0	2.3	2	2	1.6	1.6	2	0	0	2.3	1	1.6	1	0	1	0	2	2.3	1.6	1	1	2	2.3	1	2	2.3	2	1.6	2	1.6	2	0	1.6	1	0	1	0
Clathrin heavy chain 1	0	1.6	0	0	0	0	1	0	0	0	0	0	0	0	0	0	0	0	0	0	0	1	0	0	1	2.3	0	0	0	0	0	0	0	0	0	0	0
Cleavage and polyadenylation specificity factor subunit 1	0	0	0	0	0	0	0	0	0	0	0	0	0	0	5.1	0	0	0	0	0	0	0	0	0	0	0	0	0	0	0	0	0	0	0	0	0	0
Cleavage and polyadenylation specificity factor subunit 2	0	0	0	0	0	0	0	0	0	0	0	0	0	0	4.2	0	0	0	0	0	0	0	0	0	0	0	0	0	0	0	0	0	0	0	0	0	0
Cleavage and polyadenylation specificity factor subunit 3	0	0	0	0	0	0	0	0	0	0	0	0	0	0	5.2	0	0	0	0	0	0	0	0	0	0	0	0	0	0	0	0	0	0	0	0	0	0
Cleavage and polyadenylation specificity factor subunit 4	0	0	0	0	0	0	0	0	0	0	0	0	0	0	2.6	0	0	0	0	0	0	0	0	0	0	0	0	0	0	0	0	0	0	0	0	0	0
Cleavage and polyadenylation specificity factor subunit 5	0	0	0	0	0	0	0	0	0	0	0	0	0	0	0	0	0	0	0	0	0	0	1.6	0	0	0	0	0	0	0	0	0	0	0	0	0	0
Cleavage and polyadenylation specificity factor subunit 7	0	0	0	0	0	0	0	0	0	0	0	0	0	0	0	0	1.6	0	0	0	0	0	1.6	0	0	0	0	0	1	0	0	0	0	0	0	0	0
Cleavage stimulation factor subunit 1	0	0	0	0	0	0	0	0	0	0	0	0	0	0	4.3	0	0	0	0	0	0	0	0	0	0	0	3.2	0	0	0	0	0	0	0	0	0	0
Cleavage stimulation factor subunit 2	0	0	0	0	0	0	0	0	0	0	0	0	0	0	5.4	0	0	0	0	0	0	0	0	0	0	0	0	0	0	0	0	0	0	0	0	0	0
Cleavage stimulation factor subunit 2 tau variant	0	0	0	0	0	0	0	0	0	0	0	0	0	0	5.4	0	0	0	0	0	0	0	0	0	0	0	0	0	0	0	0	0	0	0	0	0	0
Cleavage stimulation factor subunit 3	0	0	0	0	0	0	0	0	0	0	0	0	0	0	1.6	0	0	0	0	0	0	0	0	0	0	0	0	0	0	0	0	0	0	0	0	0	0
Clusterin	3.3	3.2	3.7	3.7	3.7	3	3.8	2.6	3	2.8	3.6	3	3.8	3.3	4.1	2.8	4.2	4.1	2.3	3.8	2.8	3.2	4.2	3.5	3.3	3.2	4.2	3.8	3.7	3	3	3.6	2	2.3	0	2.8	3.2
Cofilin-1	0	1	0	0	0	0	0	0	0	0	0	0	1.6	0	0	0	0	0	0	0	0	0	1	0	1	1	0	0	0	0	0	0	0	0	0	0	0
Complement C1q subcomponent subunit A	0	0	0	0	0	0	0	0	0	0	0	0	0	0	0	0	0	0	0	1.6	0	0	0	0	0	0	0	0	0	0	0	0	0	0	0	0	0
Complement C1q subcomponent subunit B	0	0	0	0	0	0	0	0	0	0	0	0	0	0	0	0	0	0	0	3.2	0	0	0	0	0	0	0	0	0	0	0	0	0	0	0	0	0
Complement C1q subcomponent subunit C	0	0	0	0	0	0	0	0	0	0	0	0	0	0	0	0	0	0	0	2	0	1	0	0	0	0	0	0	0	0	0	0	0	0	0	0	0
Complement C3	5.3	6	5.5	5.8	5.7	5.5	5.4	3.8	4.2	3.6	1.6	4.9	5.4	5.8	5.2	4.9	5.9	5.9	2	5.7	5.2	5.8	6.2	6.2	5.8	5.7	6	5.9	5.7	5.5	3.9	5	5.7	6.2	3.7	6.8	5.1
Complement C4-A	5.2	4.9	4.2	4.8	4.2	4.5	4.2	3.3	3.6	0	0	3.5	4.2	5.1	3.9	3.8	4.2	3.9	3.6	4.7	0	4.9	4.5	4.9	4.8	0	4.5	4.4	4.6	4.4	3.6	3.3	5.5	0	0	5.5	0
Complement C4-B	5.2	4.9	4.2	4.9	4.3	4.5	4.2	0	3.7	3.2	2	3.3	4.2	5.2	4.1	0	4.2	4	3.6	4.7	4.8	4.9	4.5	5	4.8	4.5	4.5	4.5	4.7	4.5	0	3.6	5.6	5.2	3.9	5.5	3.6
Core histone macro-H2A.1	0	0	0	3.2	0	0	0	0	0	0	0	0	0	0	0	0	0	0	0	0	0	2	2.6	0	0	1	0	0	0	0	0	0	0	0	0	0	0
Cubilin	0	0	0	1	0	0	0	0	0	0	0	0	0	0	0	0	0	0	0	0	0	0	0	0	0	0	0	0	0	0	0	0	1	0	0	0	0
Cyclin-dependent kinase 2-interacting protein	0	0	0	0	0	0	0	0	0	0	0	0	0	0	0	0	0	0	0	0	0	0	0	0	0	0	0	3	0	0	0	0	0	0	0	0	0
Cystathionine beta-synthase	0	0	0	0	0	0	0	0	0	0	0	0	0	0	0	0	0	0	0	0	3.2	0	0	0	0	0	0	0	0	0	0	0	0	0	0	0	0
Cytochrome b-c1 complex subunit 2, mitochondrial	0	0	0	0	0	0	0	0	0	0	0	0	0	0	0	0	1	0	0	0	0	0	0	0	0	0	0	0	1	0	0	0	0	0	0	0	0
Cytochrome c	0	1.6	0	1	0	0	0	0	0	0	0	0	0	0	0	0	0	0	0	0	0	0	0	1.6	0	0	0	0	0	0	2	0	0	0	0	0	0
Cytotoxic T-lymphocyte protein 4	0	0	2.8	0	0	0	0	0	0	0	0	0	0	0	0	0	0	0	0	0	0	0	0	0	0	0	0	0	0	0	0	0	0	0	0	0	0
Deoxyhypusine synthase	0	0	0	0	0	0	0	0	0	0	0	0	0	0	4.2	0	0	0	0	0	0	0	0	0	0	0	0	0	0	0	0	0	0	0	0	0	0
Dermcidin	0	0	0	0	0	0	0	0	0	0	1	0	0	0	0	0	0	0	0	0	1	0	0	0	0	0	0	0	0	0	0	0	0	0	0	0	0
Dihydrolipoyllysine-residue acetyltransferase, mitochondrial	0	3	1.6	1	0	0	1.6	0	0	0	2.6	2.6	2.6	5	1.6	0	0	0	0	4.7	0	0	0	0	2	0	2	4	1	0	0	3	0	0	0	0	0
DNA excision repair protein ERCC-5	0	0	0	0	0	0	0	0	0	0	0	0	0	0	0	0	0	0	0	0	0	0	0	0	0	2.6	0	0	0	0	0	0	0	0	0	0	0
DNA replication licensing factor MCM3	0	0	0	0	0	0	0	0	0	0	0	0	0	0	0	0	0	0	0	0	0	6	0	0	0	0	0	0	0	0	0	0	0	0	0	0	0
DNA replication licensing factor MCM5	0	0	0	0	0	0	0	0	0	0	0	0	0	0	0	0	0	0	0	0	0	6.3	0	0	0	0	0	0	0	0	0	0	0	0	0	0	0
DNA topoisomerase 1	6.7	7.2	6.6	0	0	0	0	0	0	0	0	0	0	0	0	4.6	0	0	0	0	0	0	0	0	0	0	0	0	0	0	0	0	0	0	0	0	0
DNA topoisomerase 2-alpha	0	0	0	0	0	0	0	0	0	0	0	0	0	0	0	0	0	0	0	0	0	5	0	0	0	1	0	0	0	0	0	0	0	0	0	0	0
DNA topoisomerase 2-beta	0	0	0	0	0	0	0	0	0	0	0	0	0	0	0	0	0	0	0	0	0	3.3	0	0	0	0	0	0	0	0	0	0	0	0	0	0	0
DNA-3-methyladenine glycosylase	0	0	0	0	0	0	0	0	0	0	0	0	0	0	0	0	0	0	0	0	0	0	0	0	0	0	1.6	0	0	0	0	0	0	0	0	0	0
DNA-directed RNA polymerase I subunit RPA1	0	0	0	0	0	0	0	0	0	0	5.9	0	0	0	0	0	0	0	0	0	0	0	0	0	0	0	0	0	0	0	0	0	0	0	0	0	0
DNA-directed RNA polymerase I subunit RPA2	0	0	0	0	0	0	0	0	0	0	4.8	0	0	0	0	0	0	0	0	0	0	0	0	0	0	0	0	0	0	0	0	0	0	0	0	0	0
DNA-directed RNA polymerase I subunit RPA34	0	0	0	0	0	0	0	0	0	0	2	0	0	0	0	0	0	0	0	0	0	0	0	0	0	0	0	0	0	0	0	0	0	0	0	0	0
DNA-directed RNA polymerase I subunit RPA49	0	0	0	0	0	0	0	0	0	0	3	0	0	0	0	0	0	0	0	0	0	0	0	0	0	0	0	0	0	0	0	0	0	0	0	0	0
DNA-directed RNA polymerase II subunit RPB1	0	0	0	0	0	0	0	0	0	0	0	0	0	0	0	0	0	0	0	6.4	0	0	0	0	0	0	0	0	0	0	0	0	0	0	0	0	0
DNA-directed RNA polymerase II subunit RPB11-a	0	0	0	0	0	0	0	0	0	0	0	0	0	0	0	0	0	0	0	2.6	0	0	0	0	0	0	0	0	0	0	0	0	0	0	0	0	0
DNA-directed RNA polymerase II subunit RPB2	0	0	0	0	0	0	0	0	0	0	0	0	0	0	0	0	0	0	0	5.8	0	0	0	0	0	0	0	0	0	0	0	0	0	0	0	0	0
DNA-directed RNA polymerase II subunit RPB3	0	0	0	0	0	0	0	0	0	0	0	0	0	0	0	0	0	0	0	3.3	0	0	0	0	0	0	0	0	0	0	0	0	0	0	0	0	0
DNA-directed RNA polymerase II subunit RPB4	0	0	0	0	0	0	0	0	0	0	0	0	0	0	0	0	0	0	0	2.6	0	0	0	0	0	0	0	0	0	0	0	0	0	0	0	0	0
DNA-directed RNA polymerase II subunit RPB7	0	0	0	0	0	0	0	0	0	0	0	0	0	0	0	0	0	0	0	2.8	0	0	0	0	0	0	0	0	0	0	0	0	0	0	0	0	0
DNA-directed RNA polymerase II subunit RPB9	0	0	0	0	0	0	0	0	0	0	0	0	0	0	0	0	0	0	0	1	0	0	0	0	0	0	0	0	0	0	0	0	0	0	0	0	0
DNA-directed RNA polymerase III subunit RPC1	0	0	0	0	0	0	0	0	0	0	4.9	0	0	0	0	0	0	0	0	0	0	0	0	0	0	0	0	0	0	0	0	0	0	0	0	0	0
DNA-directed RNA polymerase III subunit RPC10	0	0	0	0	0	0	0	0	0	0	2	0	0	0	0	0	0	0	0	0	0	0	0	0	0	0	0	0	0	0	0	0	0	0	0	0	0
DNA-directed RNA polymerase III subunit RPC2	0	0	0	0	0	0	0	0	0	0	5	0	0	0	0	0	0	0	0	0	0	0	0	0	0	0	0	0	0	0	0	0	0	0	0	0	0
DNA-directed RNA polymerase III subunit RPC3	0	0	0	0	0	0	0	0	0	0	4.5	0	0	0	0	0	0	0	0	0	0	0	0	0	0	0	0	0	0	0	0	0	0	0	0	0	0
DNA-directed RNA polymerase III subunit RPC4	0	0	0	0	0	0	0	0	0	0	3.7	1	0	0	0	0	0	0	0	0	0	0	0	0	0	0	0	0	0	0	0	0	0	0	0	0	0
DNA-directed RNA polymerase III subunit RPC5	0	0	0	0	0	0	0	0	0	0	4	0	0	0	0	0	0	0	0	0	0	0	0	0	0	0	0	0	0	0	0	0	0	0	0	0	0
DNA-directed RNA polymerase III subunit RPC6	0	0	0	0	0	0	0	0	0	0	2.8	0	0	0	0	0	0	0	0	0	0	0	0	0	0	0	0	0	0	0	0	0	0	0	0	0	0
DNA-directed RNA polymerase III subunit RPC7	0	0	0	0	0	0	0	0	0	0	2.3	0	0	0	0	0	0	0	0	0	0	0	0	0	0	0	0	0	0	0	0	0	0	0	0	0	0
DNA-directed RNA polymerase III subunit RPC8	0	0	0	0	0	0	0	0	0	0	1	0	0	0	0	0	0	0	0	0	0	0	0	0	0	0	0	0	0	0	0	0	0	0	0	0	0
DNA-directed RNA polymerase III subunit RPC9	0	0	0	0	0	0	0	0	0	0	2.3	0	0	0	0	0	0	0	0	0	0	0	0	0	0	0	0	0	0	0	0	0	0	0	0	0	0
DNA-directed RNA polymerases I and III subunit RPAC1	0	0	0	0	0	0	0	0	0	0	4.5	3.3	0	0	0	0	0	0	0	0	0	0	0	0	0	0	0	0	0	0	0	0	0	0	0	0	0
DNA-directed RNA polymerases I and III subunit RPAC2	0	0	0	0	0	0	0	0	0	0	2.6	0	0	0	0	0	0	0	0	0	0	0	0	0	0	0	0	0	0	0	0	0	0	0	0	0	0
DNA-directed RNA polymerases I, II, and III subunit RPABC1	0	0	0	0	0	0	0	0	0	0	3.2	1	0	0	0	0	0	0	0	3.7	0	0	0	0	0	0	0	0	0	0	0	0	0	0	0	0	0
DNA-directed RNA polymerases I, II, and III subunit RPABC2	0	0	0	0	0	0	0	0	0	0	1	0	0	0	0	0	0	0	0	0	0	0	0	0	0	0	0	0	0	0	0	0	0	0	0	0	0
DNA-directed RNA polymerases I, II, and III subunit RPABC3	0	0	0	0	0	0	0	0	0	0	2.8	0	0	0	0	0	0	0	0	3.3	0	0	0	0	0	0	0	0	0	0	0	0	0	0	0	0	0
DNA-directed RNA polymerases I, II, and III subunit RPABC4	0	0	0	0	0	0	0	0	0	0	0	0	0	0	0	0	0	0	0	1	0	0	0	0	0	0	0	0	0	0	0	0	0	0	0	0	0
DNA-directed RNA polymerases I, II, and III subunit RPABC5	0	0	0	0	0	0	0	0	0	0	2.3	0	0	0	0	0	0	0	0	1.6	0	0	0	0	0	0	0	0	0	0	0	0	0	0	0	0	0
DnaJ homolog subfamily C member 11	0	0	0	0	0	0	0	0	0	0	0	0	0	0	0	0	2.8	0	0	0	0	0	0	0	0	0	0	0	0	0	0	0	0	0	0	0	0
Dynein light chain 2, cytoplasmic	0	0	0	0	0	0	0	0	0	0	0	0	0	0	0	0	0	0	0	0	0	0	0	0	0	0	0	0	0	1	0	0	0	0	0	0	0
E3 ubiquitin-protein ligase MARCHF5	0	0	0	0	0	0	0	0	0	0	0	0	0	0	0	0	1.6	0	0	0	0	0	0	0	0	0	0	0	0	0	0	0	0	0	0	0	0
E3 ubiquitin-protein ligase TRIM21	0	0	0	0	2.6	3.5	2.6	0	0	0	0	0	0	2.6	2.6	0	0	1	0	2.6	0	2	0	0	0	0	2	3.2	0	0	0	2.8	0	0	0	0	0
E3 ubiquitin-protein ligase TRIM41	0	0	0	0	0	0	0	0	0	0	0	0	0	1.6	0	0	0	0	0	0	0	0	0	0	0	0	0	0	0	0	0	0	0	0	0	0	0
E3 ubiquitin-protein ligase TRIM56	0	0	0	0	0	0	0	0	0	0	0	0	0	2	0	0	0	0	0	0	0	0	0	0	0	0	0	0	0	0	0	0	0	0	0	0	0
Elongation factor 1-alpha 2	0	0	0	0	0	0	0	1.6	0	0	0	0	0	0	0	0	0	0	0	0	2	0	0	0	0	0	0	0	0	0	0	0	0	1.6	0	0	0
Elongation factor 2	0	0	0	0	0	0	0	0	0	0	0	0	0	0	0	0	0	0	0	0	0	0	0	0	0	1	0	0	0	0	0	0	0	0	0	0	0
Elongation factor Tu, mitochondrial	0	0	0	0	0	0	0	0	0	0	0	0	0	0	0	0	0	0	0	1.6	0	0	0	1.6	1.6	1.6	0	0	2	0	0	0	0	0	0	0	0
Enhancer of mRNA-decapping protein 4	0	0	0	0	0	1.6	0	0	0	0	0	0	0	0	0	0	0	0	0	0	0	0	0	0	0	0	0	0	0	0	0	0	0	0	0	0	0
Eukaryotic initiation factor 4A-I	0	0	0	0	0	2	0	0	0	0	0	0	0	0	0	0	0	0	0	0	0	0	0	0	0	0	0	0	0	0	0	0	0	0	0	0	0
Exosome complex component CSL4	0	0	0	2.3	0	0	0	0	0	0	0	0	0	0	0	0	2.3	0	0	0	0	0	0	0	0	0	0	0	0	0	0	0	0	0	0	0	0
Exosome complex component MTR3	0	0	0	3.3	0	0	0	0	0	0	0	0	0	0	0	0	3	0	0	0	0	0	0	0	0	0	0	0	0	0	0	0	0	0	0	0	0
Exosome complex component RRP4	0	0	0	4.8	0	0	0	0	0	0	0	0	0	0	0	0	4.8	0	0	0	0	0	0	0	0	0	0	0	0	0	0	0	0	0	0	0	0
Exosome complex component RRP40	0	0	0	3.8	0	0	0	0	0	0	0	0	0	0	0	0	3.7	0	0	0	0	0	0	0	0	0	0	0	0	0	0	0	0	0	0	0	0
Exosome complex component RRP41	0	0	0	3.5	0	0	0	0	0	0	0	0	0	0	0	0	3.5	0	0	0	0	0	0	0	0	0	0	0	0	0	0	0	0	0	0	0	0
Exosome complex component RRP42	0	0	0	3.7	0	0	0	0	0	0	0	0	0	0	0	0	4.2	0	0	0	0	0	0	0	0	0	0	0	0	0	0	0	0	0	0	0	0
Exosome complex component RRP43	0	0	0	3.6	0	0	0	0	0	0	0	0	0	0	0	0	3.5	0	0	0	0	0	0	0	0	0	0	0	0	0	0	0	0	0	0	0	0
Exosome complex component RRP45	0	0	0	2.8	0	0	0	0	0	0	0	0	0	0	0	0	3.6	0	0	0	0	0	0	0	0	0	0	0	0	0	0	0	0	0	0	0	0
Exosome complex component RRP46	0	0	0	3	0	0	0	0	0	0	0	0	0	0	0	0	2.6	0	0	0	0	0	0	0	0	0	0	0	0	0	0	0	0	0	0	0	0
Exosome component 10	0	0	0	7.3	0	0	0	0	0	0	0	0	0	0	0	0	6.7	0	0	0	0	0	0	0	0	0	0	0	0	0	0	0	0	0	0	0	0
F-box only protein 11	0	0	0	0	0	0	0	0	0	0	0	0	0	0	0	0	0	0	0	0	0	0	0	0	2	0	0	0	1	0	0	0	0	0	0	0	0
Fanconi anemia group I protein	1	0	0	0	0	0	0	0	0	0	0	0	0	0	0	0	0	0	0	0	0	0	0	0	0	0	0	0	0	0	0	0	0	0	0	0	0
FAU ubiquitin-like and ribosomal protein S30	0	0	0	0	0	0	1	0	0	0	0	0	0	0	0	0	0	0	0	0	0	1	0	1	0	0	0	0	0	0	0	0	0	0	0	0	0
Fibrinogen alpha chain	0	0	0	0	0	0	0	0	0	0	0	0	0	0	0	0	0	0	0	0	0	2	0	0	0	1	0	0	0	0	0	0	0	0	0	0	0
Fibrinogen gamma chain	0	0	0	0	0	0	0	0	0	0	0	0	0	0	0	0	0	0	0	1	0	0	0	0	0	1.6	0	0	0	0	0	0	0	0	0	0	0
Fibronectin	0	5.1	1	3.5	0	3.3	4.4	0	0	0	0	2	2	3.8	0	0	0	2.8	0	2	2.6	4.2	3.2	4.4	3.7	4.7	1.6	2.6	0	0	0	0	0	0	0	0	0
Ficolin-2	0	0	0	0	0	0	0	0	0	0	0	0	0	1.6	0	0	0	0	0	0	0	0	0	0	0	0	0	0	0	0	0	0	0	0	0	0	0
Filamin-A	0	0	0	0	0	0	1	0	0	0	0	0	0	0	0	0	0	0	0	0	0	0	0	0	1	1	0	0	0	0	0	0	0	0	0	0	0
Flotillin-1	0	0	0	0	0	0	0	0	0	0	0	0	0	0	0	0	2.3	0	0	0	1	0	0	0	0	0	0	0	0	0	0	0	0	0	0	0	0
Fragile X messenger ribonucleoprotein 1	0	0	0	4.5	0	0	0	0	0	0	0	0	0	0	0	0	0	0	0	0	0	0	0	0	0	0	0	0	0	0	0	0	0	0	0	0	0
Fructosamine-3-kinase	0	2.6	0	0	0	0	0	0	0	0	0	0	0	0	0	0	0	0	0	0	0	0	0	0	0	0	0	0	0	0	0	0	0	0	0	0	0
Fructose-bisphosphate aldolase A	0	1.6	0	0	0	0	1.6	0	0	0	0	0	0	0	0	0	1	1.6	0	0	0	2.3	2	2	1.6	2.3	0	0	0	0	0	0	0	0	0	0	0
Fumarate hydratase, mitochondrial	0	0	0	0	0	0	0	0	0	0	0	0	0	0	2.6	0	0	0	0	0	0	0	0	0	0	0	0	0	0	0	0	0	0	0	0	0	0
Gephyrin	0	0	0	0	0	0	0	0	2	0	0	0	0	0	0	0	0	0	0	0	0	0	0	1.6	0	0	0	0	0	0	0	0	0	0	0	0	0
Glutamine synthetase	0	0	0	0	0	0	0	0	0	0	0	0	0	0	0	0	0	0	0	0	0	3.5	0	0	0	0	0	0	0	0	0	0	0	0	0	0	0
Glutathione S-transferase P	0	0	0	0	0	0	0	0	0	0	0	0	0	0	0	0	0	0	0	0	0	1.6	0	0	0	1	0	0	0	0	0	0	0	0	0	0	0
Glyceraldehyde-3-phosphate dehydrogenase	0	3	3	3	2.8	2.6	2.6	1	1.6	2.6	1.6	2.8	3	2.3	2.8	2.6	2.6	2.8	2	3.3	1	3.2	3	3.3	3.2	3.3	2.8	2.8	2.8	2.6	2.3	2	2	1.6	1.6	2.8	1.6
GMP reductase 1	0	0	0	0	0	0	0	0	0	0	0	0	0	0	0	0	0	0	0	0	0	0	0	4.4	0	0	0	0	0	0	0	0	0	0	0	0	0
GMP reductase 2	0	0	0	0	0	0	0	0	0	0	0	0	0	0	0	0	0	0	0	0	0	0	0	3.2	0	0	0	0	0	0	0	0	0	0	0	0	0
GTP-binding nuclear protein Ran	0	2	1.6	1.6	2.3	2	2	0	0	1	0	0	2.3	1	2.6	0	2.6	2	0	3.2	1.6	1.6	2	2.6	2.3	3	1.6	1.6	3.3	1	0	0	0	0	0	0	0
Haptoglobin	3.5	3.6	3.7	4	3.6	3.2	3.6	3	4.2	2.3	0	3.3	4.5	4.2	3.7	3.7	2.6	3.5	3.2	3.8	3.8	3.6	3	3.8	3	3.5	3.2	3.2	0	4.1	2.6	3.9	3.5	3.7	3.3	3.2	3.5
Haptoglobin-related protein	3.2	3.7	4	4.4	3.8	3.8	3.9	3	4.5	2.6	4.7	3.5	4.2	4.5	3.7	3.6	2.6	3.9	3.6	3.6	4	3.6	3.3	4.2	3.5	3.7	3.5	3.3	3.7	4.4	2.6	4.1	4	3.7	3.8	3.7	3.6
Heat shock 70 kDa protein 1-like	0	0	2	1.6	0	1.6	2	0	0	0	0	0	0	0	0	0	1.6	0	0	0	0	1.6	0	1.6	2	0	0	0	0	0	0	0	0	0	0	0	0
Heat shock 70 kDa protein 1B	0	2.3	2.8	2.8	2	2.8	3	1.6	1.6	0	1.6	0	2	1.6	2.6	0	2.8	2	0	1.6	1.6	2.3	2.6	2.6	2.8	3.5	2	1	2.3	2	0	0	0	1	0	1.6	0
Heat shock 70 kDa protein 6	0	0	2	0	1.6	1.6	1.6	0	2	0	0	0	0	0	2	0	0	0	0	0	0	1.6	2.6	1.6	0	0	1.6	0	2	0	0	0	0	0	0	1.6	0
Heat shock cognate 71 kDa protein	3.2	3.9	3.9	4	3.6	4	4.2	2.8	3.7	1	3.3	1	4.2	4.1	4.2	2.3	4.6	4.2	1.6	3.7	3.3	4.3	4.2	3.8	4.4	4.8	3.2	3.3	4	3.7	1.6	1.6	1	1	0	3	1.6
Heat shock protein HSP 90-alpha	0	3	0	0	0	0	3	0	0	0	0	0	0	2.8	0	0	0	0	0	3.2	0	3.3	2.8	3.5	3	3.5	0	0	2.8	0	0	0	0	0	0	0	0
Heat shock protein HSP 90-beta	3	3.8	3.2	4	3.6	3.5	4	2.6	3.2	2.6	2.8	2.6	3.9	3.5	2.8	0	3	3.6	1.6	4.4	3.2	4	3.8	4.1	3.7	4.4	3.2	2.3	4.3	2.8	1.6	0	1	0	0	3	0
Hemoglobin subunit alpha	1	0	0	0	0	0	0	1	1.6	0	3.5	0	1	1.6	0	0	0	2	0	0	1	1	0	2.6	1	1	2.6	1.6	0	0	0	0	0	0	0	0	0
Hemoglobin subunit beta	0	0	0	0	0	0	0	0	0	0	3.5	0	0	0	0	0	0	0	0	0	0	0	0	2	0	0	2.8	1.6	0	0	0	0	0	0	0	0	0
Hemoglobin subunit epsilon	1	1.6	0	0	0	0	0	0	0	0	0	0	0	0	0	0	1.6	1.6	0	0	0	0	1.6	2	1.6	2.6	0	0	0	0	0	0	0	0	0	0	0
Hemoglobin subunit gamma-2	0	1.6	0	1	0	0	1	0	0	0	0	0	1	0	0	0	1	1.6	0	0	0	2	1.6	2	1	2.3	0	0	0	0	0	0	0	0	0	0	0
Hemoglobin subunit zeta	1	2	0	0	0	1	2	0	0	0	0	1	1	1	0	0	1	2.6	0	0	0	2.8	1.6	2	2.3	3	0	0	1.6	0	0	0	1	0	0	0	0
Heterogeneous nuclear ribonucleoprotein A1	0	2	1	2.8	0	2	1	0	1	0	0	1.6	0	1	1	0	1.6	1.6	0	2	0	2.3	2.3	1.6	1.6	2.8	1	1.6	1	1	0	0	0	0	0	0	0
Heterogeneous nuclear ribonucleoprotein A3	0	1	0	2.3	0	0	2	0	0	0	0	1	0	0	0	0	0	1	0	0	0	1.6	1	0	0	0	0	2.3	0	1	0	0	0	0	0	0	0
Heterogeneous nuclear ribonucleoprotein C-like 3	0	0	0	0	0	0	0	0	0	0	0	0	0	0	0	0	0	0	0	0	0	0	0	1	0	0	0	0	0	0	0	0	0	0	0	0	0
Heterogeneous nuclear ribonucleoprotein D0	0	1.6	0	0	1	0	1	0	0	1	0	0	2	1	0	0	1	2.3	0	0	0	1	1	1.6	2	2	0	0	2	1	0	0	0	0	0	0	0
Heterogeneous nuclear ribonucleoprotein F	0	1.6	0	1.6	0	1.6	2	0	0	1	0	0	0	2.3	0	0	1	1.6	0	2	1	2.3	1.6	2	1.6	2	0	0	1.6	0	0	0	0	0	0	0	0
Heterogeneous nuclear ribonucleoprotein H	1	3.3	3.3	3.2	0	3.2	3.5	0	0	2	2	2.6	3	3.7	0	1	1	3	0	3.2	1	3.6	2.3	2.8	2.6	3	1.6	2.8	2	0	0	0	0	0	0	0	0
Heterogeneous nuclear ribonucleoprotein H2	0	0	0	0	0	0	2.3	0	0	0	0	0	0	0	0	0	0	0	0	0	0	2.6	0	0	0	0	0	0	0	0	0	0	0	0	0	0	0
Heterogeneous nuclear ribonucleoprotein H3	0	2.3	2.8	2.8	1	2.3	2.3	0	0	1	0	1	2.8	2.6	1.6	0	2	2.6	0	2	0	2.6	1	1	2.3	2	2.3	3	2	1.6	0	0	0	0	0	0	0
Heterogeneous nuclear ribonucleoprotein K	0	0	0	0	0	0	0	0	0	0	0	0	0	0	0	0	0	1	0	0	0	1.6	1	0	1	2	0	0	0	0	0	0	0	0	0	0	0
Heterogeneous nuclear ribonucleoprotein L	0	0	0	0	0	0	0	0	0	0	0	0	0	0	0	0	0	0	0	2	0	0	0	0	0	0	0	0	0	2	0	0	0	0	0	0	0
Heterogeneous nuclear ribonucleoprotein M	0	0	0	0	0	1.6	0	0	0	0	0	0	0	0	0	0	0	0	0	0	0	1	0	0	0	0	0	0	0	0	0	0	0	0	0	0	0
Heterogeneous nuclear ribonucleoprotein R	0	0	0	0	0	0	0	0	0	0	0	0	0	0	0	0	0	0	0	0	0	1	0	0	0	0	0	0	0	0	0	0	0	0	0	0	0
Heterogeneous nuclear ribonucleoprotein U	0	2.6	1	2	0	2.8	3	0	0	0	0	0	2.6	1	1.6	0	1	2	0	1.6	0	1.6	2	2	3.3	3.5	0	2	2.6	0	0	0	0	0	0	0	0
Heterogeneous nuclear ribonucleoprotein U-like protein 1	0	0	0	0	0	0	0	0	0	0	0	0	3.3	0	0	0	0	0	0	0	0	0	0	0	0	0	0	0	0	0	0	0	0	0	0	0	0
Heterogeneous nuclear ribonucleoproteins A2/B1	0	2.6	2.3	3	2	2.3	2.6	0	0	1	0	2	2.8	1	1.6	2.6	2.8	2.3	1.6	1	0	2.6	2.8	2	2	2.8	1.6	1.6	2	2	0	1	0	0	0	1.6	0
Heterogeneous nuclear ribonucleoproteins C1/C2	0	1	0	0	0	2	1	0	0	0	0	0	0	0	0	0	0	1.6	0	0	0	1.6	1	0	1	2	1	0	0	0	0	0	0	0	0	0	0
Hexokinase-1	0	0	0	0	0	0	0	0	0	0	0	0	0	0	0	0	4.8	0	0	0	0	0	0	0	0	0	0	0	0	0	0	0	0	0	0	0	0
Histidine-rich glycoprotein	0	0	0	1	0	0	0	0	0	0	0	0	0	0	0	0	1	0	0	0	0	0	0	0	0	0	0	0	0	0	0	0	0	0	0	0	0
Histone H1.3	2.8	4.6	4.5	4.6	4	4.5	4.8	3.2	3.5	4.6	3	4.5	4.6	3.6	4.5	4.5	4.6	4.3	4.4	4.4	3.6	4.4	4.5	4.7	4.9	4.7	4.8	4.6	4.8	4.5	4.2	4.5	4.4	3.9	3.6	4.4	3.9
Histone H1.5	0	4	3.6	3.8	3.2	3.6	3.7	0	0	3.9	0	3.3	3.5	0	3.2	3.6	3.3	3.3	3	3.9	1	3.3	3.3	3.9	4	3.8	3.7	3.8	3.7	3.5	3.2	3.5	3	2	0	3.2	0
Histone H2A type 1-D	2.3	3.3	2.6	3.2	3	3.2	3.7	3	2.8	3.5	2.8	3	2.6	2.8	2.8	3.2	2.8	3.3	3.2	2.8	3.3	3.3	3.2	3.5	3.3	3.6	3	3.6	3	3.2	3	2.8	2.8	2.6	2	3	2.6
Histone H2A type 3	0	3.3	0	0	0	0	0	0	0	0	0	0	0	0	0	0	0	0	0	0	0	3.3	0	0	3.3	3.6	0	0	0	0	0	2.8	0	0	0	0	0
Histone H2A.V	0	0	0	0	0	2.3	0	0	0	0	0	0	2	0	0	0	0	0	0	0	0	2.3	2.6	2.8	2.3	0	0	0	2.3	2.3	0	0	0	0	0	0	0
Histone H2B type 1-O	2.6	3.8	3.5	3.2	3.2	3.2	3.5	2.8	0	3.2	3.2	2.8	3.8	3	0	3	3.8	3.5	3.2	0	3.2	3.7	3.3	3.6	3.9	4.2	3.6	3.2	3.3	3.3	3	3.3	3.3	2.8	0	3.2	0
Histone H2B type F-S	2.8	3.9	3.5	3.5	3.2	3	3.6	3	3.2	3.3	3	3	3.8	3	2.6	3	3.9	3.8	3	3.5	3	3.8	3.5	3.7	4.1	4.1	3.6	3.5	3.6	3.6	3.3	3.3	3.3	2.8	2.3	3.5	3
Histone H3-7	3.2	3.3	0	3.7	3.2	3.6	4	3.3	3.2	3.5	3.6	3.7	3.7	3	3	3.5	3	3.3	3.5	3	3.3	3.7	3.5	3.5	3.3	4	3	3.2	0	3.5	3.6	3.3	3.2	3.3	0	3.6	0
Histone H3.3	0	3.5	3.6	3.8	3.3	3.9	4.1	3.3	3.5	3.7	3.8	3.9	3.9	3.2	3.2	3.8	3.2	3.3	3.8	3.2	3.5	4	3.7	3.7	3.6	4.2	3.3	3.3	3.6	3.6	3.9	3.7	3.6	3.7	1	3.9	2.6
Histone H4	3.2	4.6	4.5	4.5	4.1	4.1	4.5	4.5	3.7	4.5	4.2	4.4	4.5	3.9	4.3	4.7	4.5	4.6	4.5	4.2	4.2	4.6	4	4.5	4.9	5	4.5	4.1	4.5	4.2	4.4	4.4	4.7	4.3	4.6	4.5	4.4
Homeobox-containing protein 1	0	0	0	0	0	0	0	0	0	0	0	0	0	2	0	0	0	0	0	0	0	0	0	0	0	0	0	0	0	0	0	0	0	0	0	0	0
Inactive C-alpha-formylglycine-generating enzyme 2	0	0	0	0	0	0	0	0	0	0	0	0	0	0	0	0	1	0	0	0	0	0	0	0	0	0	0	0	0	0	0	0	0	0	0	0	0
Inactive hydroxysteroid dehydrogenase-like protein 1	0	0	0	0	0	0	0	0	0	0	0	0	0	0	0	0	0	0	0	0	0	0	0	0	0	4.3	0	0	0	0	0	0	0	0	0	0	0
Inhibitor of Bruton tyrosine kinase	0	0	0	0	0	3.2	0	0	0	0	0	0	0	0	0	0	0	0	0	0	0	0	0	0	0	0	0	0	0	0	0	0	0	0	0	0	0
Insulin-like growth factor 2 mRNA-binding protein 1	0	0	0	0	0	0	0	0	0	0	0	0	0	0	1.6	0	0	0	0	0	0	0	0	0	0	0	0	0	0	0	0	0	0	0	0	0	0
Integrator complex subunit 6-like	0	0	0	0	0	0	0	0	0	0	0	0	0	1	0	0	0	0	0	1	0	0	0	0	0	0	0	0	1	0	0	0	0	0	0	0	0
Inter-alpha-trypsin inhibitor heavy chain H4	0	0	0	0	0	0	0	0	0	0	0	0	0	0	0	0	0	0	0	0	0	0	0	0	0	0	0	0	0	0	0	0	0	0	2	0	0
Interferon-induced 35 kDa protein	0	0	0	0	0	0	0	0	0	0	0	0	0	0	0	0	0	0	0	0	0	0	0	0	0	0	0	0	0	2.8	0	0	0	0	0	0	0
Kallikrein-11	0	0	0	0	0	0	0	0	0	0	0	0	0	0	0	1	0	0	0	0	0	0	0	0	0	0	0	0	0	0	0	0	0	0	0	0	0
KH domain-containing, RNA-binding, signal transduction-associated protein 1	2.8	0	1	0	0	0	0	0	1	0	0	0	0	0	0	0	0	0	0	1	0	0	0	0	0	0	1	0	0	0	0	0	0	0	0	0	0
Kinesin-like protein KIF11	0	0	0	0	0	0	0	0	0	0	0	0	0	0	0	0	0	0	0	0	0	0	0	0	0	0	0	0	5.6	0	0	0	0	0	0	0	0
Kinetochore-associated protein DSN1 homolog	0	0	0	0	0	0	0	0	0	0	0	0	0	2	0	0	0	0	0	0	0	0	0	0	0	0	0	0	0	0	0	0	0	0	0	0	0
L-lactate dehydrogenase A chain	0	1.6	0	2	1.6	2.6	1.6	0	0	0	0	0	2	2	1	0	1.6	2.3	0	2.8	0	2.3	2.3	2	2.3	2.8	2.3	1	2.8	1	0	0	0	0	0	0	0
L-lactate dehydrogenase B chain	0	1	1	1.6	0	0	0	0	0	0	0	0	1	1	0	0	1	0	0	2.3	0	1.6	1	1.6	1.6	2.3	0	0	2	0	0	0	0	0	0	0	0
Lamin-B1	0	0	0	0	0	0	1.6	0	0	0	0	0	0	0	0	0	0	0	0	0	0	1	0	1	0	1.6	0	0	0	0	0	0	0	0	0	0	0
LIM and senescent cell antigen-like-containing domain protein 1	0	0	0	0	0	0	0	0	0	0	0	0	0	0	0	0	0	0	0	1	0	0	0	0	0	0	0	0	0	0	0	0	0	0	0	0	0
Lipoamide acyltransferase, mitochondrial	0	0	0	0	0	0	0	0	0	0	0	0	0	4.8	0	0	0	0	0	0	0	0	0	0	0	0	0	0	0	0	0	0	0	0	0	0	0
Lupus La protein	0	0	0	0	0	0	0	0	0	0	0	0	0	0	0	0	0	0	0	6.3	0	0	0	0	0	0	0	0	0	0	0	0	0	0	0	0	0
M-phase phosphoprotein 6	0	0	0	4.1	0	0	0	0	0	0	0	0	0	0	0	0	4	0	0	0	0	0	0	0	0	0	0	0	0	0	0	0	0	0	0	0	0
Major centromere autoantigen B	0	0	0	0	0	0	0	0	0	0	0	0	0	2.8	0	0	0	0	0	0	0	0	0	0	0	0	0	0	0	0	0	0	0	0	0	0	0
Malate dehydrogenase, mitochondrial	0	2	1.6	1	1	1.6	2.6	0	0	1.6	0	1	2	0	1	1	1	1	1	1	0	2.8	1.6	2.8	2.3	3.2	1.6	1	1	1.6	1.6	1	0	0	0	0	0
Metaxin-2	0	0	0	0	0	0	0	0	0	0	0	0	0	0	0	0	3	0	0	0	0	0	0	0	0	0	0	0	0	0	0	0	0	0	0	0	0
Methylthioribulose-1-phosphate dehydratase	0	0	0	0	0	0	0	0	0	0	0	0	2.6	0	0	0	0	0	0	0	0	0	0	0	0	0	0	0	0	0	0	0	0	0	0	0	0
MICOS complex subunit MIC19	0	0	0	0	0	0	0	0	0	0	0	0	0	0	0	0	4.5	0	0	0	0	0	0	0	0	0	0	0	0	0	0	0	0	0	0	0	0
Microsomal glutathione S-transferase 3	0	0	0	0	0	0	0	0	0	0	0	0	0	0	0	0	2.6	0	0	0	0	0	0	0	0	0	0	0	0	0	0	0	0	0	0	0	0
Mitochondrial import receptor subunit TOM70	0	0	0	0	0	0	0	0	0	0	0	0	0	0	0	0	2.3	0	0	0	0	0	0	0	0	0	0	0	0	0	0	0	0	0	0	0	0
Mitotic checkpoint protein BUB3	0	0	0	0	0	0	0	0	0	0	0	0	0	0	0	0	0	0	0	0	0	1.6	0	0	0	0	0	0	0	0	0	0	0	0	0	0	0
Moesin	0	1	0	0	0	0	0	0	0	0	0	0	0	0	0	0	0	0	0	0	0	0	0	0	0	1	0	0	0	0	0	0	0	0	0	0	0
Mucin-16	0	0	0	0	0	0	0	0	0	0	0	0	1	0	0	0	0	0	0	0	0	0	0	0	0	0	0	0	0	0	0	0	0	0	0	0	0
Muscleblind-like protein 1	0	0	0	0	0	0	0	0	0	0	0	0	0	0	1	0	0	0	0	0	0	0	0	0	0	0	0	0	0	0	0	0	0	0	0	0	0
Myc-associated zinc finger protein	0	0	0	0	0	0	0	0	0	0	0	0	0	0	0	0	0	0	0	0	0	0	0	0	0	0	0	0	0	1.6	0	0	0	0	0	0	0
Myeloperoxidase	0	0	0	0	0	0	0	0	0	0	0	0	0	0	0	4.2	0	0	0	0	0	0	0	0	0	0	0	0	0	0	0	0	0	0	0	0	0
Myosin light chain 4	0	0	0	0	0	0	0	0	0	0	0	0	0	0	0	0	0	0	0	0	0	0	0	0	0	0	0	1.6	0	0	0	0	0	0	0	0	0
Myosin-10	0	0	0	0	0	0	0	0	0	0	0	0	0	0	0	0	0	0	0	0	0	1	0	0	0	0	0	0	0	0	0	0	0	0	0	0	0
N-myc-interactor	0	0	0	0	0	0	0	0	0	0	0	0	0	0	0	0	0	0	0	0	0	0	0	0	0	0	0	0	0	2.8	0	0	0	0	0	0	0
NAD kinase 2, mitochondrial	0	0	0	0	0	0	0	0	2.8	0	0	0	0	0	0	0	0	0	0	0	0	0	0	0	0	0	0	0	0	0	0	0	0	0	0	0	0
Neutral alpha-glucosidase AB	0	0	0	0	0	0	0	0	0	0	0	0	0	0	0	0	0	0	0	0	0	0	0	0	0	1	0	0	0	0	0	0	0	0	0	0	0
Non-POU domain-containing octamer-binding protein	0	0	0	0	0	0	0	0	0	0	0	0	0	5.3	0	0	0	0	0	0	0	0	1	0	0	0	0	0	0	0	0	0	0	0	0	0	0
Nuclear nucleic acid-binding protein C1D	0	0	0	2.6	0	0	0	0	0	0	0	0	0	0	0	0	2.3	0	0	0	0	0	0	0	0	0	0	0	0	0	0	0	0	0	0	0	0
Nuclear pore membrane glycoprotein 210	0	0	0	0	0	0	0	0	0	0	0	0	0	2	0	0	0	0	0	0	0	0	0	0	0	0	0	0	0	0	0	0	0	0	0	0	0
Nuclear valosin-containing protein-like	0	0	0	0	0	0	0	0	0	0	0	0	0	0	0	0	0	0	0	0	0	0	0	0	0	0	1	0	0	0	0	0	0	0	0	0	0
Nucleolar protein 56	0	0	0	0	0	0	0	0	0	6.1	0	0	0	0	0	0	0	0	0	0	0	0	0	0	0	6.8	0	0	0	0	0	0	0	0	0	0	0
Nucleolar protein 58	0	0	0	0	0	0	0	0	0	0	0	0	0	0	0	0	0	0	0	0	0	0	0	0	0	1	0	0	0	0	0	0	0	0	0	0	0
Nucleolar RNA helicase 2	0	1.6	0	0	0	0	0	0	0	0	0	0	1	0	0	0	0	0	0	0	0	0	0	1	0	2.8	0	0	1	0	0	0	0	0	0	0	0
Nucleolus and neural progenitor protein	0	0	0	0	0	1.6	0	0	0	0	0	0	0	0	0	0	0	0	0	0	0	0	0	0	0	0	0	0	0	0	0	0	0	0	0	0	0
Nucleophosmin	0	2.3	1.6	2	1	2	2.6	1	0	0	1	0	2	0	0	0	1.6	2	0	0	0	2.6	2	2	2	2	1.6	1.6	1	1.6	0	0	0	0	0	0	0
Nucleus accumbens-associated protein 1	0	1.6	0	0	0	0	0	0	0	0	0	0	0	0	0	0	0	0	0	0	0	0	0	0	0	0	0	0	0	0	0	0	0	0	0	0	0
Obscurin	0	0	0	0	0	0	0	0	0	0	0	0	0	1	0	0	0	0	0	0	0	0	0	0	0	0	0	0	0	0	0	0	0	0	0	0	0
Ornithine aminotransferase, mitochondrial	0	0	0	0	0	0	0	0	0	0	0	0	0	0	0	0	0	0	0	0	0	0	0	0	0	0	0	0	0	3.7	0	0	0	0	0	0	0
Peptidyl-prolyl cis-trans isomerase A	0	0	0	0	0	0	0	0	0	0	0	0	0	0	0	0	1	2.3	0	0	0	2.3	2.3	1.6	1	2.8	0	0	0	0	0	0	0	0	0	0	0
Periodic tryptophan protein 2 homolog	0	0	0	0	0	0	0	0	0	0	0	0	0	0	0	0	0	0	0	0	0	4.2	0	0	0	0	0	0	0	0	0	0	0	0	0	0	0
Peroxiredoxin-1	0	2.3	2	2	2	2.3	2	0	0	1.6	0	0	1.6	1.6	1	1	1.6	1.6	2	1.6	1.6	2	2.3	2	2	2.6	0	1.6	1	2	0	2.3	1.6	0	0	1.6	0
Peroxiredoxin-2	0	1	0	0	0	0	0	0	0	0	0	0	0	0	0	0	1	1	0	0	0	1	1	1	1.6	1.6	0	0	0	0	0	0	0	0	0	0	0
Peroxiredoxin-6	0	0	0	0	0	0	0	0	0	0	0	0	0	0	0	0	0	0	0	1	0	0	0	0	0	1.6	0	0	0	0	0	0	0	0	0	0	0
Phenylalanine--tRNA ligase alpha subunit	0	0	0	0	0	0	0	0	0	0	0	0	0	0	0	0	0	0	0	0	0	0	0	0	0	0	0	0	6.2	0	0	0	0	0	0	0	0
Phenylalanine--tRNA ligase beta subunit	0	0	0	0	0	0	0	0	0	0	0	0	0	0	0	0	0	0	0	0	0	0	0	0	0	0	0	0	5	0	0	0	0	0	0	0	0
Phosphate carrier protein, mitochondrial	0	0	0	0	1	0	0	0	0	0	0	0	0	0	0	0	0	0	0	1	0	0	0	0	1	0	0	0	0	0	0	0	0	0	0	0	0
Phosphatidylinositol 3,4,5-trisphosphate 5-phosphatase 1	0	0	0	0	0	0	0	0	0	0	0	0	0	0	0	0	0	0	0	0	0	0	0	0	1	0	0	0	0	0	0	0	0	0	0	0	0
Phosphoglycerate kinase 2	0	0	0	0	0	0	0	0	0	0	0	0	0	0	0	0	0	0	0	0	0	0	0	0	0	1	0	0	0	0	0	0	0	0	0	0	0
Pleiotropic regulator 1	0	0	0	0	0	0	0	0	0	0	0	0	0	0	0	0	0	0	0	0	1.6	0	0	0	0	0	0	0	0	0	0	0	0	0	0	0	0
Poly [ADP-ribose] polymerase 1	0	0	0	0	0	0	0	0	0	0	0	0	0	0	0	0	6	0	0	0	0	0	0	0	0	0	0	0	0	0	0	0	0	0	0	0	0
Polymerase delta-interacting protein 3	0	0	0	0	0	0	0	0	0	0	0	0	0	4.7	0	0	0	0	0	0	0	0	0	0	0	0	0	0	0	0	0	0	0	0	0	0	0
Polyubiquitin-B	0	0	0	0	0	0	0	0	0	0	0	0	0	0	0	0	0	0	0	0	0	1	0	0	0	1	0	0	0	0	0	0	0	0	0	0	0
pre-mRNA 3' end processing protein WDR33	0	0	0	0	0	0	0	0	0	0	0	0	0	0	5.2	0	0	0	0	0	0	0	0	0	0	0	0	0	0	0	0	0	0	0	0	0	0
Pre-mRNA 3'-end-processing factor FIP1	0	0	0	0	0	0	0	0	0	0	0	0	0	0	4.4	0	0	0	0	0	0	0	0	0	0	0	0	0	0	0	0	0	0	0	0	0	0
Pre-mRNA cleavage complex 2 protein Pcf11	0	0	0	0	0	0	0	0	0	0	0	0	0	0	3.7	0	0	0	0	0	0	0	0	0	0	0	0	0	0	0	0	0	0	0	0	0	0
Pre-mRNA-processing factor 19	0	0	0	0	0	0	0	0	0	0	0	0	0	0	0	0	0	0	0	0	2.6	0	0	0	0	0	0	0	0	0	0	0	0	0	0	0	0
Pre-mRNA-splicing factor SPF27	0	0	0	0	0	0	0	0	0	0	0	0	0	0	0	0	0	0	0	0	1	0	0	0	0	0	0	0	0	0	0	0	0	0	0	0	0
Prelamin-A/C	0	1.6	2.8	1.6	0	0	3.2	0	0	0	0	0	1	0	0	0	0	2	0	0	0	2.3	1	1	1	2.3	1	1	1	0	0	0	0	0	0	0	0
Probable ATP-dependent RNA helicase DDX17	0	1	0	1	0	0	0	0	0	0	1	0	0	0	0	0	0	0	0	0	0	0	1.6	0	0	0	1.6	1	1.6	0	0	0	0	0	0	0	0
Probable ATP-dependent RNA helicase DDX5	0	1	1	1	1	1.6	2	0	0	0	0	0	1	0	0	0	1	1	0	0	0	2	0	1	2.3	2.8	0	1	2	0	0	0	0	0	0	0	0
Probable tRNA(His) guanylyltransferase	0	0	0	0	0	0	0	0	0	0	0	0	0	0	0	0	4.2	0	0	0	0	0	0	0	0	0	0	0	0	0	0	0	0	0	0	0	0
Profilin-1	0	0	0	0	0	0	0	0	0	0	0	0	0	0	0	0	0	0	0	0	0	0	0	0	0	1	0	0	0	0	0	0	0	0	0	0	0
Programmed cell death protein 7	0	0	0	0	0	0	0	0	2.6	0	0	0	0	0	0	0	0	0	0	0	0	0	0	0	0	0	0	0	0	0	0	0	0	0	0	0	0
Prohibitin 1	0	0	0	0	0	0	0	3.2	0	0	0	0	1	0	0	0	0	0	0	0	0	0	0	0	0	1	1	1	2.6	0	0	0	0	0	0	0	0
Prohibitin-2	0	2.8	2.8	3	1	3	3	3.5	2	2.3	2	1.6	3.2	0	2.3	1.6	2.3	2	2	3	1.6	2.8	2.6	2.8	3	3.5	2.8	2	3.6	2	2	1.6	0	0	0	0	0
Proliferating cell nuclear antigen	0	0	0	0	0	0	0	0	0	0	0	0	1	0	0	0	0	0	0	4.1	0	0	0	0	0	0	0	0	0	0	0	0	0	0	0	0	0
Proteasome subunit alpha type-7	0	0	0	0	0	0	0	0	0	0	0	0	0	0	0	0	0	0	0	0	0	0	1	1	0	1.6	0	0	0	0	0	0	0	0	0	0	0
Proteasome subunit alpha-type 8	0	0	0	0	0	0	1	0	0	0	0	0	0	0	0	0	0	0	0	0	0	0	0	0	1	0	0	0	0	0	0	0	0	0	0	0	0
Proteasome subunit beta type-2	0	0	0	0	0	0	0	0	0	0	0	0	0	0	0	0	0	0	0	0	0	0	0	0	0	1	0	0	0	0	0	0	0	0	0	0	0
Protein AMBP	0	0	0	0	0	0	0	0	0	0	0	0	0	0	0	0	0	0	0	0	0	1.6	0	0	0	0	0	0	0	0	0	0	0	0	0	0	0
Protein arginine N-methyltransferase 5	0	0	0	0	0	0	0	0	0	0	0	0	3.3	0	0	0	0	0	0	0	0	0	0	0	0	0	0	0	0	0	0	0	0	0	0	0	0
Protein argonaute-1	0	0	0	0	0	0	0	0	0	0	2.6	0	0	0	0	0	0	0	0	0	0	0	0	0	0	0	0	3	0	0	0	0	0	0	0	0	0
Protein argonaute-2	0	0	0	0	0	0	0	0	0	0	4.1	0	0	0	0	0	0	0	0	0	0	0	0	0	0	0	0	2.8	5.6	0	0	0	0	0	0	0	0
Protein argonaute-3	0	0	0	0	0	0	0	0	0	0	0	0	0	0	0	0	0	0	0	0	0	0	0	0	0	0	0	3.2	0	0	0	0	0	0	0	0	0
Protein argonaute-4	0	0	0	0	0	0	0	0	0	0	0	0	0	0	0	0	0	0	0	0	0	0	0	0	0	0	0	0	2	0	0	0	0	0	0	0	0
Protein CBFA2T3	0	0	0	0	0	0	0	0	0	0	0	0	0	0	0	0	0	0	0	0	0	0	0	0	1	0	0	0	0	0	0	0	0	0	0	0	0
Protein DEK	0	0	0	0	0	0	0	0	0	0	0	0	0	0	0	0	4.7	0	0	0	0	0	0	0	0	0	0	0	0	0	0	0	0	0	0	0	0
Protein diaphanous homolog 1	0	0	0	0	0	0	0	0	0	0	0	0	0	0	0	0	3.2	0	0	0	0	0	0	0	0	0	0	0	0	0	0	0	0	0	0	0	0
Protein dpy-30 homolog	0	0	0	0	0	0	0	0	0	0	0	0	0	0	0	2.8	0	0	0	0	0	0	0	0	0	0	0	0	0	0	0	0	0	0	0	0	0
Protein FAM98B	0	2	0	0	0	0	0	0	0	0	0	0	0	0	0	0	0	0	0	0	0	0	0	0	0	0	0	0	0	0	0	0	0	0	0	0	0
Protein lin-28 homolog B	0	0	0	0	0	0	0	0	0	0	0	0	0	0	0	0	0	0	0	0	0	0	0	0	0	0	4	2.6	0	0	0	0	0	0	0	0	0
Protein PAXX	0	0	0	0	0	0	0	0	0	0	0	0	0	0	2.3	0	0	0	0	0	0	0	0	0	0	0	0	0	0	0	0	0	0	0	0	0	0
Protein S100-A7A	0	0	0	0	0	0	0	0	0	0	0	0	0	0	0	0	0	0	0	0	0	0	0	0	1	0	0	0	0	0	0	0	0	0	0	0	0
Protein S100-A8	0	0	0	0	0	0	0	0	0	0	0	0	0	0	0	0	0	0	0	0	0	0	0	0	1	0	0	0	0	0	0	0	0	0	0	0	0
Protein S100-A9	0	0	0	0	0	0	0	0	0	0	1	0	0	0	0	1.6	0	0	0	0	0	0	0	0	3	0	0	0	0	0	0	0	0	0	0	0	0
Protein TFG	0	0	0	0	0	0	0	0	0	0	0	0	0	2.8	0	0	0	0	0	0	0	0	0	0	0	0	0	0	0	0	0	0	0	0	0	0	0
Protein Wiz	0	0	0	0	0	0	0	0	0	0	0	0	0	0	0	0	4.2	0	0	0	0	0	0	0	0	0	0	0	0	0	0	0	0	0	0	0	0
Protein ZNRD2	0	0	0	0	0	0	0	0	0	0	0	0	0	0	0	0	0	0	0	1.6	0	0	0	0	0	0	0	0	0	0	0	0	0	0	0	0	0
Protein-glutamine gamma-glutamyltransferase 2	0	3.9	3.9	3.6	1	3.7	4.2	0	0	2.3	2	2.3	2.8	4.2	1	0	0	3.2	0	2.8	3.3	4.2	3	3.9	4.2	3.6	2.3	3.7	2	0	0	0	0	0	0	0	0
Protein-L-isoaspartate(D-aspartate) O-methyltransferase	0	0	2	1.6	1	1	1.6	2	1.6	0	1.6	0	1	2	2	0	1.6	2	0	1.6	2.3	1.6	1.6	1	2.3	2.6	1.6	1.6	1.6	1.6	0	0	0	0	0	0	0
Putative 60S ribosomal protein L13a protein RPL13AP3	0	0	0	0	0	0	0	1	0	0	0	0	0	0	0	0	0	0	0	0	0	0	0	0	0	0	0	0	0	0	0	0	0	0	0	0	0
Putative 60S ribosomal protein L39-like 5	0	1	0	0	0	0	1	0	0	0	0	0	1	0	0	0	0	0	0	0	0	0	0	0	1	1	0	0	0	0	0	0	0	0	0	0	0
Putative elongation factor 1-alpha-like 3	2.6	3.3	3	3.2	3	3.2	3.6	0	2.8	2.8	2.6	2.3	3.5	3.2	2.6	2	3	3.5	2.6	3.7	0	3.3	3.2	3.5	3.5	4	2.8	3.5	3.9	2.8	0	3	1.6	0	0	2.8	2
Putative heat shock protein HSP 90-beta-3	0	0	0	0	0	0	0	0	0	0	0	0	0	0	0	1	0	0	0	0	0	0	0	0	0	0	0	0	0	0	0	0	0	0	0	0	0
Putative RNA polymerase II subunit B1 CTD phosphatase RPAP2	0	0	0	0	0	0	0	0	0	0	0	0	0	0	0	0	0	0	0	1	0	0	0	0	0	0	0	0	0	0	0	0	0	0	0	0	0
Pyruvate dehydrogenase protein X component, mitochondrial	0	0	0	0	0	0	0	0	0	0	0	0	0	3.6	0	0	0	0	0	3.5	0	0	0	0	0	0	0	0	0	0	0	0	0	0	0	0	0
Ran-specific GTPase-activating protein	0	0	0	0	0	0	0	0	0	0	0	0	0	0	0	0	0	0	0	0	0	0	0	0	0	1	0	0	0	0	0	0	0	0	0	0	0
Ras GTPase-activating protein-binding protein 2	0	0	0	0	0	0	0	1	0	0	0	0	0	0	0	0	0	0	0	0	0	0	0	0	0	0	0	0	3.5	0	0	0	0	0	0	0	0
Receptor of activated protein C kinase 1	0	0	0	0	0	0	0	0	0	0	0	0	0	0	0	0	0	0	0	1	0	1.6	0	0	0	1	0	0	2	0	0	0	0	0	0	0	0
Recombining binding protein suppressor of hairless	0	0	2.6	0	0	2	0	0	0	1	0	0	0	0	3.5	0	0	0	0	0	0	0	0	0	0	0	0	0	0	2.8	0	0	0	0	0	0	1
Ribonuclease P protein subunit p14	0	0	0	0	3.7	3.3	3.6	0	0	0	0	0	0	0	0	0	0	0	3.2	0	0	0	0	0	0	0	0	0	0	0	0	0	0	0	0	0	0
Ribonuclease P protein subunit p20	0	0	0	0	2	3.8	1	0	0	0	0	0	0	0	0	0	0	0	2.3	0	0	0	0	0	0	0	0	0	0	0	0	0	0	0	0	0	0
Ribonuclease P protein subunit p25	0	0	0	0	2.3	3	1	0	0	0	0	0	0	0	0	0	0	0	1	0	0	0	0	0	0	0	0	0	0	0	0	0	0	0	0	0	0
Ribonuclease P protein subunit p25-like protein	0	0	0	0	1.6	3.3	1	0	0	0	0	0	0	0	0	0	0	0	2.6	0	0	0	0	0	0	0	0	0	0	0	0	0	0	0	0	0	0
Ribonuclease P protein subunit p29	0	0	0	0	2	2	1.6	0	0	0	0	0	0	0	0	0	0	0	0	0	0	0	0	0	0	0	0	0	0	0	0	0	0	0	0	0	0
Ribonuclease P protein subunit p30	0	0	0	0	3.7	4.6	4.2	0	0	0	0	0	0	0	0	0	0	0	3.5	0	0	0	0	0	0	0	0	0	0	0	0	0	0	0	0	0	0
Ribonuclease P protein subunit p38	0	0	0	0	3.7	4.1	2.6	0	0	0	0	0	0	0	0	0	0	0	0	0	0	0	0	0	0	0	0	0	0	0	0	0	0	0	0	0	0
Ribonuclease P protein subunit p40	0	0	0	0	3.9	4.1	4.3	0	0	0	0	0	0	0	0	0	0	0	3.6	0	0	0	0	0	0	0	0	0	0	0	0	0	0	0	0	0	0
Ribonucleases P/MRP protein subunit POP1	0	0	0	0	6	6.1	5.7	0	0	0	0	0	0	0	0	0	0	0	4.9	0	0	0	0	0	0	0	0	0	0	0	0	0	0	0	0	0	0
Ribosome biogenesis protein BMS1 homolog	0	0	0	0	0	0	0	0	0	0	0	0	0	0	0	0	0	0	0	0	0	0	0	0	0	3.3	0	0	0	0	0	0	0	0	0	0	0
Ribosome biogenesis protein SPATA5	0	0	0	0	0	0	0	0	0	0	0	0	0	0	0	0	0	0	0	0	0	0	0	0	0	0	3.2	5.5	0	0	0	0	0	0	0	0	0
Ribosome biogenesis protein SPATA5L1	0	0	0	0	0	0	0	0	0	0	0	0	0	0	0	0	0	0	0	0	0	0	0	0	0	0	0	4	0	0	0	0	0	0	0	0	0
RNA 3'-terminal phosphate cyclase-like protein	0	0	0	0	0	0	0	0	0	0	0	0	0	0	0	0	0	0	0	0	0	0	0	0	0	2.8	0	0	0	0	0	0	0	0	0	0	0
RNA binding motif protein, X-linked-like-1	0	0	0	0	0	0	1.6	0	0	0	0	0	1.6	0	0	0	0	0	0	0	0	0	0	0	1	1.6	1	1.6	1	0	0	0	0	0	0	1	0
RNA polymerase II subunit A C-terminal domain phosphatase SSU72	0	0	0	0	0	0	0	0	0	0	0	0	0	0	4.6	0	0	0	0	0	0	0	0	0	0	0	0	0	0	0	0	0	0	0	0	0	0
RNA transcription, translation and transport factor protein	0	2	0	0	0	0	0	0	0	0	0	0	0	0	0	0	0	0	0	0	0	0	0	0	0	0	0	0	0	0	0	0	0	0	0	0	0
RNA-binding motif protein, X chromosome	0	2.3	0	2	0	2	0	0	0	0	0	0	0	0	1	0	0	0	0	0	0	0	0	0	0	0	0	0	0	0	0	3.9	0	0	0	0	0
RNA-binding protein 14	0	0	0	0	0	0	0	0	0	0	0	0	0	0	0	0	0	0	1	1.6	0	0	0	0	1	0	0	0	0	0	0	0	0	0	0	0	0
RNA-binding protein 38	0	0	0	0	0	0	0	0	0	0	0	0	0	0	0	0	0	0	0	0	0	0	0	0	0	0	0	0	4.2	0	0	0	0	0	0	0	0
RNA-binding protein FUS	0	0	0	2	0	0	0	0	0	0	0	0	0	0	0	0	0	0	0	0	0	0	0	0	0	0	0	0	0	0	0	0	0	0	0	0	0
RNA-binding protein FXR1	0	0	0	6.4	0	0	0	0	0	0	0	0	0	0	0	0	0	0	0	0	0	0	0	0	0	0	0	0	0	0	0	0	0	0	0	0	0
RNA-binding protein FXR2	0	0	0	5.1	0	0	0	0	0	0	0	0	0	0	0	0	0	0	0	0	0	0	0	0	0	0	0	0	0	0	0	0	0	0	0	0	0
RNA-binding protein RO60	0	0	0	0	0	0	0	0	0	0	0	0	0	0	0	0	0	0	0	5	0	0	0	0	0	0	0	0	0	0	0	0	0	0	0	0	0
RNA-binding region-containing protein 3	0	0	0	0	0	0	0	0	2.3	0	0	0	0	0	0	0	0	0	0	0	0	0	0	0	0	0	0	0	0	0	0	0	0	0	0	0	0
RNA-splicing ligase RtcB homolog	0	2.8	0	0	0	0	0	0	0	0	0	0	0	0	0	0	0	0	0	0	0	0	0	0	0	0	0	0	0	0	0	0	0	0	0	0	0
rRNA 2'-O-methyltransferase fibrillarin	0	0	0	0	0	0	0	0	0	5.2	0	0	0	0	0	0	0	0	0	0	0	0	0	0	0	5.8	0	0	0	0	0	0	0	0	0	0	0
Serine protease 1	3.8	3.9	3.8	4	3.5	3.8	3.8	4.2	3.9	4.1	3.6	4.3	3.2	3.3	3	4.2	3.3	3.7	4.4	3.3	4.2	3.5	3.8	4	3.9	4	3.7	4.1	3.7	4	4.4	4.3	4.4	4.2	5.6	4.2	4.8
Serine/arginine repetitive matrix protein 2	0	0	0	0	0	0	0	0	0	0	0	0	0	0	0	0	0	0	0	0	0	0	0	0	0	0	0	0	0	0	0	0	0	3.2	0	0	0
Serine/threonine-protein kinase PLK1	2.8	0	0	0	0	0	0	0	0	0	0	0	0	0	0	0	0	0	0	0	0	0	0	0	0	0	0	0	0	0	0	0	0	0	0	0	0
Serine/threonine-protein kinase TAO1	0	0	0	0	0	0	0	0	0	0	0	0	0	0	0	0	0	0	0	0	0	0	0	0	0	0	0	0	0	1	0	0	0	0	0	0	0
Serine/threonine-protein kinase tousled-like 1	0	0	0	0	0	0	0	0	0	0	0	0	0	0	0	0	0	0	0	0	0	0	0	0	0	0	3.7	1	0	0	0	0	0	0	0	0	0
Serine/threonine-protein phosphatase PGAM5, mitochondrial	0	0	0	0	0	0	0	0	2	0	0	0	0	0	0	0	0	0	0	1	0	0	0	1.6	0	0	0	0	0	0	0	0	0	0	0	0	0
Set1/Ash2 histone methyltransferase complex subunit ASH2	0	0	0	0	0	0	0	0	0	0	0	0	0	0	0	5.2	0	0	0	0	0	0	0	0	0	0	0	0	0	0	0	0	0	0	0	0	0
SH3KBP1-binding protein 1	0	0	0	0	0	0	0	0	0	0	0	0	0	0	0	0	0	0	0	0	0	0	0	0	1	0	0	0	0	0	0	0	0	0	0	0	0
Single-stranded DNA-binding protein, mitochondrial	0	0	0	0	0	0	0	0	0	0	0	0	0	0	0	0	5.5	0	0	0	0	0	0	0	0	0	0	0	0	0	0	0	0	0	0	0	0
Small nuclear ribonucleoprotein E	0	0	0	0	0	0	0	3.7	2.6	0	0	0	0	0	2	0	0	0	0	0	0	0	0	0	0	0	0	0	0	0	0	0	0	0	0	0	0
Small nuclear ribonucleoprotein F	0	0	0	0	0	0	0	3.5	1	0	0	0	0	0	0	0	0	0	0	0	0	0	0	0	0	0	0	0	0	0	0	0	0	0	0	0	0
Small nuclear ribonucleoprotein G	0	0	0	0	0	0	0	3.2	2	0	0	0	0	0	1	0	0	0	0	0	0	0	0	0	0	0	0	0	0	0	0	0	0	0	0	0	0
Small nuclear ribonucleoprotein Sm D1	0	0	0	0	0	0	0	3.8	3.7	0	0	0	0	0	2	0	0	0	0	0	0	0	0	0	0	0	0	0	0	0	0	0	0	0	0	0	0
Small nuclear ribonucleoprotein Sm D2	0	0	0	0	0	0	0	4.6	3.7	0	0	0	0	0	1.6	0	0	0	0	0	0	0	0	0	0	0	0	0	0	0	0	0	0	0	0	0	0
Small nuclear ribonucleoprotein Sm D3	0	0	0	0	0	0	0	2.6	2	0	0	0	0	0	1.6	0	1	0	0	0	0	0	0	0	0	1	0	0	0	0	0	0	0	0	0	0	0
Small nuclear ribonucleoprotein-associated proteins B and B'	0	0	0	0	0	0	0	4.6	3.7	0	0	0	0	0	2.3	0	0	0	0	0	0	0	0	0	0	0	0	0	0	0	0	0	0	0	0	0	0
Sorting and assembly machinery component 50 homolog	0	0	0	0	0	0	0	0	0	0	0	0	0	0	0	0	3.2	0	0	0	0	0	0	0	0	0	0	0	0	0	0	0	0	0	0	0	0
Splicing factor 1	0	0	0	0	0	0	0	0	0	0	0	0	0	0	0	0	3.9	0	0	0	0	0	0	0	0	0	0	0	0	0	0	0	0	0	0	0	0
Splicing factor 45	0	0	0	0	0	0	0	0	0	0	0	0	1.6	0	0	0	0	0	0	0	0	0	0	0	0	0	0	0	0	0	0	0	0	0	0	0	0
Splicing factor, proline- and glutamine-rich	0	0	0	0	0	0	0	0	0	0	0	0	0	5.2	0	0	0	0	0	1	0	0	0	0	0	0	0	0	1	0	0	0	0	0	0	0	0
Stress-70 protein, mitochondrial	2	3	2.3	3.2	2.3	2.8	3	2.3	3	1	2.3	2.3	2.6	2.6	2.3	0	2	2.6	0	2.6	2.6	3.2	2.8	3.3	3.6	3.8	2.6	2.8	2.8	2.8	0	0	0	0	0	2	0
Suppressor of cytokine signaling 2	0	0	0	0	0	0	0	0	0	0	0	0	1	0	0	0	0	0	0	0	0	0	0	0	0	0	0	0	0	0	0	0	0	0	0	0	0
Symplekin	0	0	0	0	0	0	0	0	0	0	0	0	0	0	3	0	0	0	0	0	0	0	0	0	0	0	0	0	0	0	0	0	0	0	0	0	0
T-complex protein 1 subunit alpha	0	0	0	0	0	0	0	0	0	0	0	0	0	0	0	0	0	0	0	1.6	0	0	0	0	0	1	0	0	3	0	0	0	0	0	0	0	0
T-complex protein 1 subunit zeta	0	0	0	0	0	0	0	0	0	0	0	0	0	0	0	0	0	0	0	0	0	0	0	0	0	1.6	0	0	0	0	0	0	0	0	0	0	0
TATA-binding protein-associated factor 2N	0	0	0	1.6	0	0	0	0	0	0	0	0	0	1	0	0	0	0	0	0	0	0	0	0	0	0	0	0	0	0	0	0	0	0	0	0	0
THO complex subunit 1	0	0	0	0	0	0	0	0	0	0	0	0	0	0	0	0	0	0	0	0	0	0	0	3	0	0	0	0	0	0	0	0	0	0	0	0	0
THO complex subunit 2	0	0	0	0	0	0	0	0	0	0	0	0	0	0	0	0	0	0	0	0	0	0	0	3.2	0	0	0	0	0	0	0	0	0	0	0	0	0
THO complex subunit 4	0	3	0	0	0	0	0	0	0	0	0	0	0	0	0	0	0	0	0	0	0	0	0	0	0	0	0	0	0	0	0	0	0	0	0	0	0
THO complex subunit 5 homolog	0	0	0	0	0	0	0	0	0	0	0	0	0	0	0	0	0	0	0	0	0	0	0	3.3	0	0	0	0	0	0	0	0	0	0	0	0	0
THO complex subunit 6 homolog	0	0	0	0	0	0	0	0	0	0	0	0	0	0	0	0	0	0	0	0	0	0	0	3.9	0	0	0	0	0	0	0	0	0	0	0	0	0
THO complex subunit 7 homolog	0	0	0	0	0	0	0	0	0	0	0	0	0	0	0	0	0	0	0	0	0	0	0	1	0	0	0	0	0	0	0	0	0	0	0	0	0
Transcription factor p65	0	0	0	0	0	0	0	0	0	0	0	0	0	0	0	0	0	0	0	0	0	0	0	0	0	2	0	0	0	0	0	0	0	0	0	0	0
Transcription factor SOX-5	0	0	0	0	2	0	0	0	0	0	0	0	0	0	0	0	0	0	0	0	0	0	0	0	0	0	0	0	0	0	0	0	0	0	0	0	0
Transcription factor Sp4	0	0	0	0	0	0	0	0	0	0	0	0	0	0	1.6	0	0	0	0	0	0	0	0	0	0	0	0	0	0	0	0	0	0	0	0	0	0
Transducin beta-like protein 3	0	0	0	0	0	0	0	0	0	0	0	0	0	0	0	0	0	0	0	0	0	2	0	0	0	0	0	0	0	0	0	0	0	0	0	0	0
Transitional endoplasmic reticulum ATPase	0	0	0	0	0	0	0	0	0	0	1.6	0	0	0	0	0	0	0	0	0	0	0	0	0	0	0	0	0	0	2.6	0	0	0	0	0	0	0
Translation initiation factor eIF-2B subunit alpha	0	0	0	0	0	0	0	0	0	0	0	0	0	0	0	0	0	0	0	0	0	5.5	0	0	0	0	0	0	0	0	0	0	0	0	0	0	0
Translation initiation factor eIF-2B subunit beta	0	0	0	0	0	0	0	0	0	0	0	0	0	0	0	0	0	0	0	0	0	1.6	0	0	0	0	0	0	0	0	0	4.5	0	0	0	0	0
Translation initiation factor eIF-2B subunit delta	0	0	0	0	0	0	0	0	0	0	0	0	0	0	0	0	0	0	0	0	0	2.6	0	0	0	0	0	0	0	0	0	2.8	0	0	0	0	0
Translation initiation factor eIF-2B subunit epsilon	0	0	0	0	0	0	0	0	0	0	0	0	0	0	0	0	0	0	0	0	0	2.6	0	0	0	0	0	0	0	0	0	3.9	0	0	0	0	0
Translation initiation factor eIF-2B subunit gamma	0	0	0	0	0	0	0	0	0	0	0	0	0	0	0	0	0	0	0	0	0	4	0	0	0	0	0	0	0	0	0	4.7	0	0	0	0	0
Triosephosphate isomerase	0	0	0	0	0	0	0	0	0	0	0	0	0	0	0	0	0	0	0	0	0	0	0	0	0	1	0	0	0	0	0	0	0	0	0	0	0
Trypsin-3	0	0	1.6	0	0	1.6	1.6	1	0	0	1	0	0	1	0	1.6	1	0	0	0	0	0	0	2	0	0	0	0	0	0	0	0	0	2	0	0	0
Tubulin alpha-1A chain	2.3	3.2	2.8	3.3	3.2	3.2	3.8	2.6	3.3	3	3.2	2.3	0	3.2	2.6	1.6	3.2	3.3	2.3	3.7	2.3	3.8	3.2	3.6	0	0	3	3.3	0	3.2	0	1.6	1.6	0	2	3	2.3
Tubulin alpha-1C chain	0	0	0	0	0	0	0	0	0	0	0	0	3.3	0	0	0	0	0	0	0	0	0	0	0	3.8	4.3	0	0	4.3	0	0	0	0	0	0	0	0
Tubulin beta chain	3.2	4.5	3.8	4.5	4	4.2	4.5	2.8	3.9	4.1	4.1	3.3	4.2	4.1	3.9	2.6	4.2	4.2	2.6	4.5	3.9	4.4	4.2	4.5	4.6	5.1	3.6	4	4.7	4	1	2.3	1	1	0	3.2	2.3
Tubulin beta-3 chain	0	0	0	0	0	0	3.7	0	0	0	0	0	0	0	0	0	0	0	0	0	0	0	0	0	0	4.3	0	0	3.9	0	0	0	0	0	0	0	0
Tubulin beta-4B chain	0	4.2	3.6	4	0	4	4.4	0	0	0	3.9	0	4	3.7	3.6	0	4.2	0	0	4.1	0	4.2	4	4.2	4.2	4.9	0	0	4.4	0	0	0	0	0	0	0	0
U1 small nuclear ribonucleoprotein 70 kDa	0	0	0	0	0	0	0	6.2	4.9	0	0	0	0	0	2	0	0	0	0	0	0	0	0	0	0	0	0	0	0	0	0	0	0	0	0	0	0
U1 small nuclear ribonucleoprotein A	0	0	0	0	0	0	0	5.8	4.1	0	0	0	0	0	0	0	0	0	0	0	0	0	0	0	0	0	0	0	0	0	0	0	0	0	0	0	0
U1 small nuclear ribonucleoprotein C	0	0	0	0	0	0	0	2	0	0	0	0	0	0	0	0	0	0	0	0	0	0	0	0	0	0	0	0	0	0	0	0	0	0	0	0	0
U11/U12 small nuclear ribonucleoprotein 25 kDa protein	0	0	0	0	0	0	0	0	1	0	0	0	0	0	0	0	0	0	0	0	0	0	0	0	0	0	0	0	0	0	0	0	0	0	0	0	0
U11/U12 small nuclear ribonucleoprotein 35 kDa protein	0	0	0	0	0	0	0	0	2	0	0	0	0	0	0	0	0	0	0	0	0	0	0	0	0	0	0	0	0	0	0	0	0	0	0	0	0
U11/U12 small nuclear ribonucleoprotein 48 kDa protein	0	0	0	0	0	0	0	0	1.6	0	0	0	0	0	0	0	0	0	0	0	0	0	0	0	0	0	0	0	0	0	0	0	0	0	0	0	0
U2 snRNP-associated SURP motif-containing protein	0	0	0	0	0	0	0	0	0	0	0	0	2.3	0	0	0	0	0	0	0	0	0	0	0	0	0	0	0	0	0	0	0	0	0	0	0	0
Uncharacterized protein C18orf63	0	0	0	0	0	0	0	0	0	0	0	0	0	0	0	0	0	0	0	1	0	0	0	0	0	0	0	0	0	0	0	0	0	0	0	0	0
Uridine-cytidine kinase 1	0	0	0	0	0	0	0	0	0	0	0	0	0	1	0	0	0	0	0	0	0	0	0	0	0	0	0	0	0	0	0	0	0	0	0	0	0
UTP--glucose-1-phosphate uridylyltransferase	0	0	0	0	0	0	0	0	0	0	0	0	0	0	0	0	0	0	0	0	0	0	2	0	0	0	0	0	0	0	0	0	0	0	0	0	0
Vasodilator-stimulated phosphoprotein	0	0	0	0	0	0	0	0	0	0	0	0	0	0	0	0	3.3	0	0	0	0	0	0	0	0	0	0	0	0	0	0	0	0	0	0	0	0
Vesicle-associated membrane protein-associated protein B/C	0	0	0	0	0	0	0	0	0	0	0	0	0	0	0	0	0	0	0	0	0	0	0	0	0	0	0	0	4.3	0	0	0	0	0	0	0	0
Voltage-dependent anion-selective channel protein 1	0	0	0	0	0	1.6	0	0	0	0	0	0	1	1	0	0	0	0	0	0	0	1	1	1.6	0	1	1	0	0	0	0	0	0	0	0	0	0
Voltage-dependent anion-selective channel protein 2	0	1	1	2	1.6	1	1	0	0	0	0	1	2.3	1.6	1	0	1.6	1.6	0	1.6	0	1.6	1.6	2.8	0	1	2.3	1	1.6	1	0	1	0	0	0	0	0
von Willebrand factor	0	0	0	0	0	0	0	0	0	0	0	0	0	0	0	0	0	0	0	0	0	0	0	1	0	0	2.8	0	0	0	0	0	0	0	0	0	0
WAS/WASL-interacting protein family member 3	0	0	0	0	0	0	0	0	0	0	0	0	0	0	0	0	1.6	0	0	0	0	0	0	0	0	0	0	0	0	0	0	0	0	0	0	0	0
X-ray repair cross-complementing protein 5	0	3.3	0	0	0	0	1	0	0	0	0	6.7	7.3	0	0	0	0	0	0	0	0	0	0	0	0	0	0	0	0	0	0	0	0	0	0	0	0
X-ray repair cross-complementing protein 6	0	4.3	0	0	0	0	3	0	0	0	0	7.1	7.9	0	0	0	0	0	0	0	0	0	0	0	0	0	0	0	0	0	0	0	0	0	0	0	0
Y-box-binding protein 1	2	3	2	2.6	2	3.5	3.5	2.6	2	2.3	2.6	1	2.8	2.3	2.6	1.6	3	2.8	2	2.6	2.6	2.8	2.8	2.8	3.3	3.2	1	1.6	2.8	2.3	2	2.3	2	0	0	1.6	0
Zinc finger CCCH-type antiviral protein 1	0	0	0	0	0	0	0	0	0	0	0	0	0	0	0	0	0	0	0	0	1	0	0	0	0	0	0	0	0	0	0	0	0	0	0	0	0
Zinc finger CCHC domain-containing protein 3	0	0	0	0	0	0	0	0	0	0	0	0	0	0	0	0	0	2.6	0	0	0	0	0	0	0	0	0	0	0	0	0	1.6	0	0	0	0	0
Zinc finger E-box-binding homeobox 2	0	0	0	0	0	0	0	0	0	0	0	0	0	0	2.6	0	0	0	0	0	0	0	0	0	0	0	0	0	0	0	0	0	0	0	0	0	0
Zinc finger protein 618	0	0	0	0	1	0	0	0	0	0	0	0	0	0	0	0	0	0	0	0	0	0	0	0	0	0	0	0	0	0	0	0	0	0	0	0	0
Zinc finger protein with KRAB and SCAN domains 8	0	0	0	0	0	0	0	0	0	0	0	0	0	1	0	0	0	0	0	0	0	0	0	0	0	0	0	0	0	0	0	0	0	0	0	0	0
