# Supplementary material for: IP-to-MS: An Unbiased Workflow for Antigen Profiling
Source: J Proteome Res. 2025 Jan 15;24(2):795–812. doi: 10.1021/acs.jproteome.4c00837 (PMC11812086; doi:10.1021/acs.jproteome.4c00837)
Supplement: Supplementary file 3 — pr4c00837_si_003.xlsx [file pr4c00837_si_003.xlsx]

## Sheet: Topo-32-re-assorted
Table S4. Filtered data used to generate Figure 5/Figure S4 heatmap. Numbers shown are log2 spectral counts.
Description	P20	P21	P22	P23	P24	P25	P26	P13	P10	P7	P16	P12	P6	P1	P2	P3	P4	P5	P8	P15	P9	P11	P14	P17	P18	P19	P27	P28	P29	P30	P31	P32
DNA topoisomerase 1	6.94251	7.34873	7.49985	7.44294	7.75489	7.3837	7.53138	7.62205	7.49985	6.97728	6.58496	5.58496	4.70044	0	0	0	0	0	0	0	0	0	0	0	0	0	0	0	0	0	0	0
Albumin	7.26679	6.61471	5.78136	5.78136	6.45943	5.83289	5.61471	5.9542	5.70044	6.22882	5.85798	5.64386	6.30378	6.16993	5.78136	6.24793	6.59991	5.70044	6.22882	5.35755	6.08746	5.97728	5.90689	6.42626	5.93074	6.24793	5.52356	5.52356	5.16993	5.12928	5.97728	5.72792
CD5 antigen-like	4.52356	6.20945	5	5.45943	5.75489	5.9542	5.08746	5.08746	5.93074	4.85798	5.20945	5.67243	5.78136	5.88264	5.58496	4.32193	5.08746	5.12928	4.80735	5.83289	5.67243	5.75489	4.32193	4.70044	4	5.16993	5.83289	5.72792	5.55459	5.83289	5.70044	6.04439
Nuclear pore membrane glycoprotein 210	0	6.12928	0	0	0	0	0	2.32193	0	0	0	0	0	0	0	0	0	0	0	0	0	0	0	0	0	0	0	0	0	0	0	0
Protein argonaute-2	0	5.64386	0	0	0	5.55459	5.58496	0	0	0	0	1	0	0	0	0	0	0	0	0	0	0	0	0	0	0	0	0	0	0	0	0
Hexokinase-1	0	5.04439	0	0	0	0	0	0	0	0	0	2.32193	0	2.80735	0	0	0	0	0	0	0	0	0	0	0	0	0	0	0	0	0	0
Dihydrolipoyllysine-residue acetyltransferase, mitochondrial	0	5	3	0	3.80735	0	0	2.32193	0	0	0	5.08746	1.58496	0	2	0	0	0	0	0	0	0	0	0	0	2	0	0	0	0	0	0
Centromere protein C	0	4.32193	0	0	0	0	0	0	0	0	0	0	0	0	0	0	0	0	0	0	0	2.80735	0	0	0	0	0	0	0	0	0	0
Tubulin beta chain	4.16993	4.32193	3.58496	3.80735	4.64386	3.90689	3.90689	4	3	0	0	2.80735	3.45943	3.70044	3.45943	2.58496	0	2.58496	3.16993	1.58496	3	2.80735	0	2.32193	3.32193	3.70044	3.32193	4.32193	4.24793	4.32193	4	4.24793
Protein argonaute-1	0	4.24793	0	0	0	4.39232	3.80735	0	0	0	0	0	0	0	0	0	0	0	0	0	0	0	0	0	0	0	0	0	0	0	0	0
Tubulin beta-4B chain	3.70044	4.16993	0	0	4.39232	0	0	3.80735	2.58496	1.58496	1.58496	0	0	3.58496	0	0	0	0	0	0	0	0	1.58496	0	3.32193	0	0	4.16993	4	0	0	3.90689
Protein argonaute-3	0	3.90689	0	0	0	4.39232	4	0	0	0	0	0	0	0	0	0	0	0	0	0	0	0	0	0	0	0	0	0	0	0	0	0
DNA topoisomerase I, mitochondrial	0	3.80735	0	4.45943	0	0	4.08746	0	4.32193	0	0	0	0	0	0	0	0	0	0	0	0	0	0	0	0	0	0	0	0	0	0	0
Alpha-2-macroglobulin	2.32193	3.70044	1.58496	0	3	3.32193	2.32193	3.16993	0	1	1	0	0	0	0	0	0	1	4.08746	0	1	0	1.58496	0	0	1.58496	0	0	0	0	0	0
Integrator complex subunit 6-like	2.58496	3.70044	3.90689	3.90689	3.90689	4.16993	3.58496	3.70044	3.70044	3.90689	4	4	4.45943	4.08746	3.80735	0	4.16993	0	4.32193	0	4	4.45943	4.16993	4.08746	4	0	3.80735	2.80735	3	3.70044	3.80735	0
Serine/arginine repetitive matrix protein 2	0	3.58496	0	0	0	0	0	0	0	0	0	0	0	0	0	0	0	0	0	0	0	0	0	0	0	0	0	0	0	0	0	0
60S ribosomal protein L18a	3.45943	3.45943	2	2.32193	3.45943	2	3	3.16993	2	1	0	2.32193	1.58496	0	1	0	0	1	2.32193	0	1.58496	0	0	1.58496	0	2.32193	1	2.80735	3.16993	2	2.80735	3.32193
Haptoglobin-related protein	3.90689	3.45943	1.58496	3.58496	2.58496	4.64386	4	3	3.90689	3	3.32193	3.45943	4.16993	4.24793	3.45943	2	2.58496	3.32193	2.32193	3.90689	3.16993	3.70044	0	1	2.58496	3.16993	3.70044	3	3.16993	4.08746	4	3.58496
Serotransferrin	4.70044	3.32193	3	0	1.58496	0	0	0	0	0	0	0	1.58496	1	0	0	3.16993	0	1	0	0	0	0	0	0	0	0	0	0	0	0	0
Heat shock cognate 71 kDa protein	2.32193	3.32193	2.80735	2.32193	3.32193	2.58496	0	2.32193	0	0	0	1	1.58496	3.45943	3	0	0	0	0	0	1	0	0	0	0	0	0	2.58496	1	2.80735	2	2.80735
Complement C3	4.45943	3.32193	6.6865	3.16993	2.80735	2.32193	3	1.58496	2.80735	2.58496	0	2	3	1.58496	3.45943	0	2.32193	1.58496	6.49185	1	2.58496	2.80735	1	3.45943	4	3.45943	5.88264	3.32193	4.70044	2.32193	2.58496	2.32193
Protein argonaute-4	0	3.16993	0	0	0	3	3	0	0	0	0	0	0	0	0	0	0	0	0	0	0	0	0	0	0	0	0	0	0	0	0	0
Major centromere autoantigen B	0	3.16993	0	0	0	0	0	0	0	0	0	0	0	2	0	0	0	0	0	0	0	2.32193	0	2.32193	0	0	0	0	0	0	0	0
Tubulin alpha-1B chain	4.08746	3.16993	3	3	3.80735	3.32193	3.45943	3.45943	2.80735	1.58496	0	2.58496	2.58496	0	2.32193	0	0	1	2.32193	0	1.58496	1.58496	1	2	2.32193	2.80735	2.32193	3.16993	3.58496	3.32193	3.32193	3.58496
Serine protease 1	3.58496	3.16993	2.80735	2.80735	3.32193	2.58496	3	3.45943	2.80735	2.58496	2.32193	2	2.32193	3	2.58496	2	3	3	2	3	2.58496	2.32193	2.32193	3	2.58496	2.58496	3	3.45943	3.70044	2.80735	3	3.16993
Tubulin alpha-1C chain	3.80735	3	0	3	3.58496	3.16993	3.32193	3.58496	0	0	0	0	0	2.32193	0	0	0	0	0	0	0	0	0	0	2.32193	0	0	3.16993	0	3.32193	0	3.45943
Haptoglobin	4.70044	3	0	3	0	0	0	0	3.16993	0	0	2.80735	0	0	0	0	3	0	2.32193	0	2.80735	3	0	2	3.16993	0	0	2.32193	0	0	3.16993	3
40S ribosomal protein S9	2.80735	3	3.16993	2	3.32193	2	2.32193	2.32193	2.32193	0	0	1.58496	0	1	0	0	0	0	1.58496	0	0	0	0	0	2	1.58496	0	3	3.32193	3	3	2.32193
Protein-glutamine gamma-glutamyltransferase 2	1.58496	3	1	1	4.16993	3	0	3.32193	3.45943	2.32193	0	2.58496	0	0	0	2	0	1.58496	2.32193	2.80735	2.32193	0	1	0	0	1.58496	2.58496	3.32193	2.58496	3	3.80735	3.32193
Histone H4	3.45943	3	3.16993	3.16993	3.80735	3.80735	2.58496	3	3.16993	1.58496	1.58496	3.16993	2.80735	1	1	1	1	2	3	1	2	2.32193	1.58496	0	3.16993	2.80735	1	3.16993	3.80735	3.70044	2.58496	3.45943
Pyruvate dehydrogenase E1 component subunit alpha, mitochondrial	0	2.58496	0	0	0	0	0	0	0	0	0	1	0	0	0	0	0	0	0	0	0	0	0	0	0	0	0	0	0	0	0	0
Pyruvate dehydrogenase protein X component, mitochondrial	0	2.58496	0	0	0	0	0	0	0	0	0	3.16993	0	0	0	0	0	0	0	0	0	0	0	0	0	0	0	0	0	0	0	0
Lipoamide acyltransferase, mitochondrial	0	2.58496	0	0	0	1	0	0	0	0	0	0	0	0	0	0	0	0	0	0	0	0	0	0	0	0	0	0	0	3	0	0
60S ribosomal protein L3	2	2.58496	1	0	2.58496	0	0	0	0	0	0	0	0	1	0	0	0	0	0	0	0	0	0	0	0	1	0	1.58496	1.58496	0	0	1
E3 SUMO-protein ligase RanBP2	0	2.32193	0	0	0	0	0	0	0	0	0	0	0	0	0	0	0	0	0	0	0	0	0	0	0	0	0	0	0	0	0	0
60S ribosomal protein L6	2.58496	2.32193	1	1	2.58496	2	2	2.58496	1	0	0	0	0	0	0	0	0	0	0	0	0	0	0	0	1	1.58496	0	2.32193	3.32193	2	2	2
Histone H1.3	3.16993	2.32193	2	2.32193	2.80735	2.32193	0	2.58496	1.58496	0	0	2	1.58496	0	0	0	0	0	2.58496	0	0	0	0	0	0	1	0	2.32193	2.32193	2.58496	2.58496	2.80735
Complement C4-B	2.58496	2.32193	5.04439	2.80735	1.58496	2.32193	3	1	2	2.58496	2.32193	0	2.32193	2.58496	2.58496	2	2	0	4.70044	2	3.16993	3.58496	3	2.80735	0	3	4.39232	2.58496	2.32193	3	0	0
40S ribosomal protein S11	0	2	0	0	1.58496	0	1.58496	0	0	0	0	0	0	2	0	1	0	0	0	0	0	0	0	0	0	0	0	0	0	1	0	0
Centromere protein U	0	1.58496	0	0	0	0	0	0	0	0	0	0	0	0	0	0	0	0	0	0	0	0	0	0	0	0	0	0	0	0	0	0
Hexokinase-3	0	1.58496	0	0	0	0	0	0	0	0	0	1	0	0	0	0	0	0	0	0	0	0	0	0	0	0	0	0	0	0	0	0
Kelch-like protein 7	0	1.58496	0	0	0	0	0	0	0	0	0	0	0	0	0	0	0	0	0	0	1.58496	0	0	0	0	0	0	0	0	0	0	0
60S ribosomal protein L10	1	1.58496	1	0	1.58496	0	0	0	0	0	0	0	0	0	0	0	0	0	0	0	0	0	0	0	0	1	0	1	0	0	0	0
Histidine-rich glycoprotein	0	1.58496	1	0	0	0	0	1.58496	0	0	0	0	1	0	1	0	1	0	0	1	0	0	0	1.58496	0	0	0	0	0	0	1	0
Centromere protein V	0	1.58496	0	1.58496	1.58496	0	0	0	3.32193	0	0	0	0	0	0	0	0	0	0	0	0	0	0	0	0	1.58496	0	0	0	3.45943	0	0
60S ribosomal protein L27	1.58496	1.58496	0	0	2	0	0	0	0	0	0	0	0	0	0	0	0	0	0	0	0	0	0	0	1	1	0	2	1.58496	0	1.58496	1.58496
ADP/ATP translocase 3	1	1.58496	1	1	2	1	1	1	1	0	0	0	0	1	0	0	0	0	0	0	0	0	0	0	0	0	0	0	1	1	1.58496	0
Stress-70 protein, mitochondrial	1	1.58496	0	1	2	0	1.58496	0	0	0	0	0	0	1	1	0	0	0	0	0	0	0	0	0	0	1	0	2.32193	1.58496	2	0	0
60S ribosomal protein L21	1.58496	1.58496	1.58496	1.58496	2.32193	1	1	1	0	0	0	0	0	0	0	0	0	0	0	0	0	0	0	0	1	1	0	1.58496	1.58496	1	1	2
40S ribosomal protein S8	2.32193	1.58496	1	1	2	1	1.58496	1.58496	1	0	0	0	0	0	0	0	0	0	1	0	0	0	0	0	0	0	0	2.32193	1.58496	1	2.32193	2
Alpha-1-antitrypsin	2.80735	1.58496	2	1	0	3.32193	0	0	0	0	0	0	0	1.58496	1	0	0	0	2	2	1	0	0	3	2.32193	0	1	0	0	0	1.58496	0
60S ribosomal protein L7	2.32193	1.58496	1.58496	1.58496	2.32193	0	1.58496	1.58496	1.58496	0	0	0	0	0	0	0	0	0	1	0	0	0	0	0	1	1	0	3	3	2.32193	2.32193	2.58496
Clusterin	2	1.58496	1	1.58496	1	3.32193	2.80735	1	0	0	1	0	0	0	0	0	0	0	0	2	0	1	2.32193	0	2.32193	1	1	1	0	1	3	1.58496
Histone H2A type 1-D	2.80735	1.58496	2.32193	2	2.58496	2.80735	2	1	2	0	0	1.58496	0	0	1	0	0	0	2.32193	0	1.58496	1.58496	0	1.58496	2.32193	1	2	2	1	2.32193	1.58496	2.32193
C4b-binding protein alpha chain	0	1	0	0	0	0	0	0	0	0	0	0	0	0	0	0	0	0	0	0	0	0	0	0	0	0	0	0	0	0	0	0
Pyruvate dehydrogenase E1 subunit beta, mitochondrial	0	1	0	0	0	0	0	0	0	0	0	0	0	0	0	0	0	0	0	0	0	0	0	0	0	0	0	0	0	0	0	0
Cell division cycle protein 27 homolog	0	1	0	1.58496	0	0	0	0	0	0	0	0	0	0	0	0	0	0	0	0	0	0	0	0	0	0	0	0	0	0	0	0
Y-box-binding protein 1	0	1	0	0	0	0	0	0	0	0	2.32193	0	0	0	0	0	0	0	0	0	0	0	0	0	0	0	0	0	0	0	0	0
Trinucleotide repeat-containing gene 6B protein	0	1	0	0	0	0	2.58496	0	0	0	0	0	0	0	0	0	0	0	0	0	0	0	0	0	0	0	0	0	0	0	0	0
L-lactate dehydrogenase B chain	0	1	0	0	1	1	0	0	0	0	0	0	0	0	0	0	0	0	0	0	0	0	0	0	0	1	0	0	0	1	0	0
Apolipoprotein A-I	3.58496	1	0	1	0	0	0	0	0	0	0	0	0	0	0	0	1	0	0	0	0	0	0	0	0	0	0	0	0	0	0	0
60S ribosomal protein L5	2	1	0	0	2	0	0	0	0	0	0	0	0	0	0	0	0	0	0	0	0	0	0	0	0	0	0	1.58496	0	1.58496	1	0
Actin, aortic smooth muscle	2.58496	1	0	0	0	1	0	2	0	0	0	0	0	0	0	0	0	1.58496	0	0	1	0	0	0	0	1	0	0	0	0	0	0
Nucleolar RNA helicase 2	1.58496	1	1	0	1.58496	0	0	0	2.58496	0	0	1.58496	0	0	0	0	0	0	0	0	0	0	0	0	0	0	0	0	0	1	0	1
Heterogeneous nuclear ribonucleoprotein U	2.58496	1	0	1.58496	2.32193	0	0	1	0	0	0	0	0	0	0	0	0	0	0	0	0	0	0	0	0	0	0	1.58496	0	1	0	2.32193
Nucleophosmin	2	1	2.58496	1.58496	1.58496	1.58496	0	1	0	0	0	0	0	0	0	0	0	0	0	0	0	0	0	0	0	0	0	2	0	1	2	1.58496
Putative elongation factor 1-alpha-like 3	2.32193	1	0	1	2.58496	1	1	2	2	0	0	0	0	0	0	0	0	0	0	0	0	0	0	0	0	1	0	1.58496	1.58496	2.58496	1	2.80735
Heat shock protein HSP 90-beta	3.58496	1	1	1	3.70044	1.58496	0	2.80735	2	0	0	1	0	0	0	0	0	0	1.58496	0	0	0	0	0	0	0	0	2.80735	2	2	1	3.45943
Histone H2B type 1-J	0	1	1.58496	2.58496	2.80735	2.58496	0	0	2	0	0	2	1.58496	0	0	0	0	1	2	0	1.58496	1	0	0	0	0	0	3	2.32193	1.58496	2	0
60S ribosomal protein L4	3.16993	1	1	1.58496	3	1	1.58496	2	0	0	0	1	0	1.58496	1.58496	0	1	0	1.58496	0	1.58496	0	0	0	0	1.58496	0	3.16993	3	1.58496	2.32193	2.58496
60 kDa heat shock protein, mitochondrial	0	0	0	0	0	0	0	0	0	0	0	0	0	0	0	0	0	0	0	0	0	0	0	0	0	0	0	0	0	1	0	0
Protein Shroom3	0	0	0	0	0	0	0	0	0	0	0	0	0	0	0	0	0	1	0	0	0	0	0	0	0	0	0	0	0	0	0	0
Filamin-A	0	0	0	0	0	0	0	0	0	0	0	0	0	0	0	0	0	0	0	0	0	0	0	0	0	0	0	0	0	1	0	0
DNA-directed RNA polymerases I, II, and III subunit RPABC3	0	0	0	0	0	0	0	0	0	0	0	0	0	0	0	0	0	0	0	0	1	0	0	0	0	0	0	0	0	0	0	0
Heterogeneous nuclear ribonucleoprotein A1	1	0	0	0	0	0	0	0	0	0	0	0	0	0	0	0	0	0	0	0	0	0	0	0	0	0	0	0	0	0	0	0
Zinc finger CCHC domain-containing protein 3	0	0	0	0	0	0	0	0	0	0	0	0	0	0	0	0	0	0	0	0	0	0	0	0	0	1	0	0	0	0	0	0
Phosphatidylinositol-binding clathrin assembly protein	0	0	0	0	0	0	0	0	0	0	0	0	1	0	0	0	0	0	0	0	0	0	0	0	0	0	0	0	0	0	0	0
Exosome complex component RRP43	0	0	0	0	0	0	0	0	0	0	0	0	0	0	0	0	0	0	0	0	0	0	1	0	0	0	0	0	0	0	0	0
60S ribosomal protein L36a-like	1	0	0	0	0	0	0	0	0	0	0	0	0	0	0	0	0	0	0	0	0	0	0	0	0	0	0	0	0	0	0	0
Hemoglobin subunit epsilon	0	0	0	0	0	0	0	0	0	0	0	0	0	0	0	0	0	0	0	0	0	0	0	0	0	0	0	0	1	0	0	0
Dynein light chain 2, cytoplasmic	0	0	0	0	0	0	0	0	1	0	0	0	0	0	0	0	0	0	0	0	0	0	0	0	0	0	0	0	0	0	0	0
Heterogeneous nuclear ribonucleoprotein A3	0	0	0	0	0	0	0	0	0	0	0	0	0	0	0	0	0	0	0	0	0	0	1	0	0	0	0	0	0	0	0	0
Peroxiredoxin-1	1	0	0	0	0	0	0	0	0	0	0	0	0	0	0	0	0	0	0	0	0	0	0	0	0	0	0	0	0	0	0	0
Chromobox protein homolog 5	0	0	0	0	0	0	0	0	0	0	0	0	0	0	0	0	0	0	1	0	0	0	0	0	0	0	0	0	0	0	0	0
Sperm-associated antigen 6	0	0	0	0	0	0	0	0	0	0	0	0	0	0	0	0	0	0	0	0	0	0	0	0	0	0	1	0	0	0	0	0
Eukaryotic peptide chain release factor subunit 1	0	0	0	0	0	0	0	0	0	0	0	0	0	0	0	1	0	0	0	0	0	0	0	0	0	0	0	0	0	0	0	0
60S ribosomal protein L32	0	0	0	0	1	0	0	0	0	0	0	0	0	0	0	0	0	0	0	0	0	0	0	0	0	0	0	0	0	0	0	0
DNA-binding protein Ikaros	0	0	0	0	0	0	0	0	0	0	0	0	0	1	0	0	0	0	0	0	0	0	0	0	0	0	0	0	0	0	0	0
Alpha-2-HS-glycoprotein	1	0	0	0	0	0	0	0	0	0	0	0	0	0	0	0	0	0	0	0	0	0	0	0	0	0	0	0	0	0	0	0
Protein AMBP	0	0	0	0	0	0	0	0	0	0	0	0	0	0	0	0	0	0	0	0	0	0	0	1	0	0	0	0	0	0	0	0
SWI/SNF-subfamily A member 5	0	0	0	0	0	0	0	0	0	0	0	0	0	0	1	0	0	0	0	0	0	0	0	0	0	0	0	0	0	0	0	0
Putative heat shock 70 kDa protein 7	0	0	0	0	0	0	0	0	0	0	0	0	0	0	0	0	0	0	1	0	0	0	0	0	0	0	0	0	0	0	0	0
Ribonuclease P protein subunit p29	0	0	0	0	0	0	0	0	0	0	0	0	0	0	0	0	0	0	0	0	0	0	0	0	0	1	0	0	0	0	0	0
Prohibitin-2	0	0	0	0	1	0	0	0	0	0	0	0	0	0	0	0	0	0	0	0	0	0	0	0	0	0	0	0	0	0	0	0
60S ribosomal protein L23a	0	0	0	0	0	0	0	0	0	0	0	0	0	0	0	0	0	0	0	0	0	0	0	0	0	0	0	1	0	0	0	0
DNA-directed RNA polymerase II subunit RPB9	0	0	0	0	0	0	0	0	0	0	0	0	0	0	0	0	0	0	0	0	1	0	0	0	0	0	0	0	0	0	0	0
Protein S100-A7	0	0	0	0	0	0	0	0	0	0	0	0	0	0	0	1	0	0	0	0	0	0	0	0	0	0	0	0	0	0	0	0
NGFI-A-binding protein 2	0	0	0	0	0	0	0	0	0	0	0	0	0	1	0	0	0	0	0	0	0	0	0	0	0	0	0	0	0	0	0	0
Protein FAM118A	0	0	0	0	0	0	0	0	0	0	0	0	0	0	0	0	0	0	0	0	1	0	0	0	0	0	0	0	0	0	0	0
Retinal dehydrogenase 2	0	0	0	1	0	0	0	0	0	0	0	0	0	0	0	0	0	0	0	0	0	0	0	0	0	0	0	0	0	0	0	0
Double-stranded RNA-specific editase 1	0	0	0	0	0	0	0	0	0	0	0	0	0	0	0	0	0	1	0	0	0	0	0	0	0	0	0	0	0	0	0	0
Inter-alpha-trypsin inhibitor heavy chain H4	0	0	0	0	0	0	0	0	0	0	0	0	0	0	0	0	0	0	0	0	0	1	0	0	0	0	0	0	0	0	0	0
Zinc finger protein 618	1	0	0	0	0	0	0	0	0	0	0	0	0	0	0	0	0	0	0	0	0	0	0	0	0	0	0	0	0	0	0	0
DNA-dependent protein kinase catalytic subunit	0	0	0	0	0	0	0	0	1	0	0	0	0	0	0	0	0	0	0	0	0	0	0	0	0	0	0	0	0	0	0	0
Non-POU domain-containing octamer-binding protein	0	0	1	0	0	0	0	0	0	0	0	0	0	0	0	0	0	0	0	0	0	0	0	0	0	0	0	0	0	0	0	0
Ribonuclease 3	0	0	0	0	0	0	0	0	0	0	0	0	0	1	0	0	0	0	0	0	0	0	0	0	0	0	0	0	0	0	0	0
Heterogeneous nuclear ribonucleoproteins A2/B1	1	0	0	0	0	0	0	0	0	0	0	0	0	0	0	0	0	0	0	0	0	0	0	0	0	0	0	0	0	0	0	0
Bifunctional glutamate/proline--tRNA ligase	0	0	0	0	1	0	0	0	0	0	0	0	0	0	0	0	0	0	0	0	0	0	0	0	0	0	0	0	0	0	0	0
Sp110 nuclear body protein	0	0	0	0	0	0	0	0	0	0	0	0	0	0	0	0	0	0	0	0	0	0	0	0	0	1	0	0	0	0	0	0
Creatine kinase B-type	0	0	0	0	0	0	0	0	0	0	0	0	0	0	0	0	0	0	0	0	0	0	0	1	0	0	0	0	0	0	0	0
Phosphate carrier protein, mitochondrial	0	0	0	0	1	0	0	0	0	0	0	0	0	0	0	0	0	0	0	0	0	0	0	0	0	0	0	0	0	0	0	0
Transcriptional repressor p66-alpha	0	0	0	0	0	0	0	1	0	0	0	0	0	0	0	0	0	0	0	0	0	0	0	0	0	0	0	0	0	0	0	0
Pregnancy zone protein	0	0	0	0	0	0	0	0	0	0	0	0	0	0	0	0	0	0	0	1	0	0	0	0	0	0	0	0	0	0	0	0
Fibrinogen alpha chain	0	0	0	0	0	0	0	1	0	0	0	0	0	0	0	0	0	0	0	0	0	0	0	0	0	0	0	0	0	0	0	0
60S ribosomal protein L10-like	0	0	0	0	0	0	1	0	0	0	0	0	0	0	0	0	0	0	0	0	0	0	0	0	0	0	0	0	0	0	0	0
Exosome complex component CSL4	0	0	0	0	0	0	0	0	0	0	0	0	0	0	0	0	0	0	0	0	0	0	1.58496	0	0	0	0	0	0	0	0	0
U3 small nucleolar RNA-associated protein 25 homolog	0	0	0	0	0	0	0	0	0	0	0	0	0	0	0	0	0	0	1.58496	0	0	0	0	0	0	0	0	0	0	0	0	0
RNA-binding region-containing protein 3	0	0	0	0	0	0	0	0	0	0	0	0	0	0	0	0	0	0	0	1.58496	0	0	0	0	0	0	0	0	0	0	0	0
Small ubiquitin-related modifier 3	0	0	1.58496	0	0	0	0	0	0	0	0	0	0	0	0	0	0	0	0	0	0	0	0	0	0	0	0	0	0	0	0	0
Vitamin D-binding protein	1.58496	0	0	0	0	0	0	0	0	0	0	0	0	0	0	0	0	0	0	0	0	0	0	0	0	0	0	0	0	0	0	0
Exosome complex component RRP40	0	0	0	0	0	0	0	0	0	0	0	0	0	0	0	0	0	0	0	0	0	0	1.58496	0	0	0	0	0	0	0	0	0
Protein-L-isoaspartate(D-aspartate) O-methyltransferase	0	0	0	0	1.58496	0	0	0	0	0	0	0	0	0	0	0	0	0	0	0	0	0	0	0	0	0	0	0	0	0	0	0
Ras GTPase-activating protein-binding protein 1	0	0	1.58496	0	0	0	0	0	0	0	0	0	0	0	0	0	0	0	0	0	0	0	0	0	0	0	0	0	0	0	0	0
Runt-related transcription factor 1	0	0	0	0	0	0	0	0	0	0	0	0	0	1.58496	0	0	0	0	0	0	0	0	0	0	0	0	0	0	0	0	0	0
Chromatin target of PRMT1 protein	0	0	0	0	0	0	0	0	0	1.58496	0	0	0	0	0	0	0	0	0	0	0	0	0	0	0	0	0	0	0	0	0	0
Ribosomal L1 domain-containing protein 1	0	0	0	0	0	0	0	0	0	0	0	0	0	1.58496	0	0	0	0	0	0	0	0	0	0	0	0	0	0	0	0	0	0
DNA-directed RNA polymerase II subunit GRINL1A	0	0	0	0	0	0	0	0	0	0	0	0	0	0	0	0	0	0	0	0	1.58496	0	0	0	0	0	0	0	0	0	0	0
Ribonuclease P protein subunit p14	0	0	0	0	0	0	0	0	0	0	0	0	0	0	0	0	0	0	0	0	0	0	0	0	0	1.58496	0	0	0	0	0	0
DNA replication licensing factor MCM5	0	0	0	0	0	0	0	0	0	0	0	0	0	0	0	0	0	0	0	0	0	0	0	0	0	0	0	1.58496	0	0	0	0
Protein SET	0	0	0	0	0	0	0	1.58496	0	0	0	0	0	0	0	0	0	0	0	0	0	0	0	0	0	0	0	0	0	0	0	0
Dual specificity protein kinase TTK	0	0	0	0	0	0	0	0	0	0	0	0	0	1.58496	0	0	0	0	0	0	0	0	0	0	0	0	0	0	0	0	0	0
Bromodomain-containing protein 2	0	0	0	0	0	0	0	0	0	0	0	0	0	0	1.58496	0	0	0	0	0	0	0	0	0	0	0	0	0	0	0	0	0
60S ribosomal protein L14	1.58496	0	0	0	0	0	0	0	0	0	0	0	0	0	0	0	0	0	0	0	0	0	0	0	0	0	0	0	0	0	0	0
Small ubiquitin-related modifier 1	0	0	1.58496	0	0	0	0	0	0	0	0	0	0	0	0	0	0	0	0	0	0	0	0	0	0	0	0	0	0	0	0	0
Polycomb protein EED	0	0	0	0	0	0	0	0	0	0	0	0	0	1.58496	0	0	0	0	0	0	0	0	0	0	0	0	0	0	0	0	0	0
60S ribosomal protein L24	1.58496	0	0	0	0	0	0	0	0	0	0	0	0	0	0	0	0	0	0	0	0	0	0	0	0	0	0	0	0	0	0	0
Extracellular matrix protein 1	0	0	0	0	0	0	0	1.58496	0	0	0	0	0	0	0	0	0	0	0	0	0	0	0	0	0	0	0	0	0	0	0	0
Apolipoprotein A-II	1.58496	0	0	0	0	0	0	0	0	0	0	0	0	0	0	0	0	0	0	0	0	0	0	0	0	0	0	0	0	0	0	0
Exosome complex component MTR3	0	0	0	0	0	0	0	0	0	0	0	0	0	0	0	0	0	0	0	0	0	0	2	0	0	0	0	0	0	0	0	0
Pyrroline-5-carboxylate reductase 1, mitochondrial	0	0	0	0	0	0	0	0	0	0	0	0	2	0	0	0	0	0	0	0	0	0	0	0	0	0	0	0	0	0	0	0
KH domain-containing, RNA-binding protein 1	0	0	1	0	0	0	0	0	0	0	0	0	0	0	0	0	0	0	0	0	0	0	0	0	0	0	0	1	0	0	0	0
Polycomb protein SUZ12	0	0	0	0	0	0	0	0	0	0	0	0	0	2	0	0	0	0	0	0	0	0	0	0	0	0	0	0	0	0	0	0
Poly(U)-binding-splicing factor PUF60	0	0	0	0	0	0	0	0	0	0	0	0	0	0	2	0	0	0	0	0	0	0	0	0	0	0	0	0	0	0	0	0
Fumarate hydratase, mitochondrial	0	0	0	0	0	0	0	0	0	0	0	2	0	0	0	0	0	0	0	0	0	0	0	0	0	0	0	0	0	0	0	0
TOX high mobility group box family member 4	0	0	0	0	0	0	0	0	0	0	0	0	0	0	2	0	0	0	0	0	0	0	0	0	0	0	0	0	0	0	0	0
DNA-directed RNA polymerase III subunit RPC6	0	0	0	0	0	0	0	0	0	0	0	0	0	0	0	0	0	0	0	0	2	0	0	0	0	0	0	0	0	0	0	0
DNA-directed RNA polymerases I and III subunit RPAC1	0	0	0	0	0	0	0	0	0	0	0	0	0	0	0	0	0	0	0	0	2	0	0	0	0	0	0	0	0	0	0	0
DNA-directed RNA polymerase III subunit RPC10	0	0	0	0	0	0	0	0	0	0	0	0	0	0	0	0	0	0	0	0	2	0	0	0	0	0	0	0	0	0	0	0
Calcium homeostasis endoplasmic reticulum protein	0	0	0	0	0	0	0	0	0	0	0	0	0	0	0	0	0	0	0	0	0	0	0	0	0	0	0	2	0	0	0	0
Histone H2A.Z	0	0	0	0	0	0	0	0	0	0	0	0	1	0	0	0	0	1	0	0	0	0	0	0	0	0	0	0	0	0	0	0
Hemopexin	2	0	0	0	0	0	0	0	0	0	0	0	0	0	0	0	0	0	0	0	0	0	0	0	0	0	0	0	0	0	0	0
Helicase-like transcription factor	0	0	0	0	0	0	0	0	0	0	0	0	0	2	0	0	0	0	0	0	0	0	0	0	0	0	0	0	0	0	0	0
Heterogeneous nuclear ribonucleoprotein F	0	0	0	0	0	0	0	0	0	0	0	0	0	0	0	0	0	0	0	0	0	0	0	0	0	0	0	1	0	0	0	1
Oxysterol-binding protein 1	0	0	0	0	0	0	0	0	0	0	0	0	0	0	0	0	0	0	0	0	0	0	0	0	0	2	0	0	0	0	0	0
39S ribosomal protein L1, mitochondrial	0	0	0	0	0	0	0	0	0	0	0	0	0	0	0	0	0	0	0	0	0	0	0	0	0	2	0	0	0	0	0	0
Trypsin-3	1	0	0	0	0	0	0	0	0	0	0	0	0	0	0	0	0	0	0	0	0	0	0	0	0	0	0	1	0	0	0	0
60S ribosomal protein L31	1	0	0	0	0	0	0	0	0	0	0	0	0	0	0	0	0	0	0	0	0	0	0	0	0	0	0	1	0	0	0	0
40S ribosomal protein S2	2	0	0	0	0	0	0	0	0	0	0	0	0	0	0	0	0	0	0	0	0	0	0	0	0	0	0	0	0	0	0	0
Probable global transcription activator SNF2L2	0	0	0	0	0	0	0	0	0	0	0	0	0	0	0	0	0	0	2	0	0	0	0	0	0	0	0	0	0	0	0	0
Vam6/Vps39-like protein	0	0	0	0	2	0	0	0	0	0	0	0	0	0	0	0	0	0	0	0	0	0	0	0	0	0	0	0	0	0	0	0
Hepatoma-derived growth factor	0	0	0	0	0	0	0	0	2	0	0	0	0	0	0	0	0	0	0	0	0	0	0	0	0	0	0	0	0	0	0	0
ATP synthase subunit alpha, mitochondrial	1	0	0	0	1	0	0	0	0	0	0	0	0	0	0	0	0	0	0	0	0	0	0	0	0	0	0	0	0	0	0	0
Heat shock-related 70 kDa protein 2	0	0	0	0	0	0	1	0	1	0	0	0	0	0	0	0	0	0	0	0	0	0	0	0	0	0	0	0	0	0	0	0
Kinesin-like protein KIF14	0	0	0	0	0	0	0	0	0	0	0	0	0	2	0	0	0	0	0	0	0	0	0	0	0	0	0	0	0	0	0	0
Suppressor of SWI4 1 homolog	0	0	0	0	0	0	0	0	0	0	0	0	0	2	0	0	0	0	0	0	0	0	0	0	0	0	0	0	0	0	0	0
Exosome complex component RRP42	0	0	0	0	0	0	0	0	0	0	0	0	0	0	0	0	0	0	0	0	0	0	2.32193	0	0	0	0	0	0	0	0	0
M-phase phosphoprotein 6	0	0	0	0	0	0	0	0	0	0	0	0	0	0	0	0	0	0	0	0	0	0	2.32193	0	0	0	0	0	0	0	0	0
Exosome complex component RRP41	0	0	0	0	0	0	0	0	0	0	0	0	0	0	0	0	0	0	0	0	0	0	2.32193	0	0	0	0	0	0	0	0	0
RNA-binding protein 28	0	0	0	0	0	0	0	0	0	0	0	0	0	2.32193	0	0	0	0	0	0	0	0	0	0	0	0	0	0	0	0	0	0
DNA-directed RNA polymerases I, II, and III subunit RPABC1	0	0	0	0	0	0	0	0	0	0	0	0	0	0	0	0	0	0	0	0	2.32193	0	0	0	0	0	0	0	0	0	0	0
Splicing factor 3B subunit 2	0	0	0	0	0	0	0	0	0	0	0	0	0	2.32193	0	0	0	0	0	0	0	0	0	0	0	0	0	0	0	0	0	0
Nitric oxide synthase-interacting protein	0	0	0	0	0	0	0	0	2.32193	0	0	0	0	0	0	0	0	0	0	0	0	0	0	0	0	0	0	0	0	0	0	0
ATP-dependent RNA helicase DDX42	0	0	0	0	0	0	0	0	0	0	0	0	0	2.32193	0	0	0	0	0	0	0	0	0	0	0	0	0	0	0	0	0	0
Serine/threonine-protein phosphatase 1 regulatory subunit 10	0	0	0	0	0	0	0	0	0	0	0	0	0	0	2.32193	0	0	0	0	0	0	0	0	0	0	0	0	0	0	0	0	0
10 kDa heat shock protein, mitochondrial	0	0	0	0	0	0	0	0	0	0	0	0	0	0	0	0	0	2.32193	0	0	0	0	0	0	0	0	0	0	0	0	0	0
X-ray repair cross-complementing protein 5	0	0	0	0	0	0	2.32193	0	0	0	0	0	0	0	0	0	0	0	0	0	0	0	0	0	0	0	0	0	0	0	0	0
Receptor expression-enhancing protein 6	0	0	0	0	0	0	0	0	0	0	0	0	0	0	0	0	0	0	0	0	0	0	0	0	0	0	0	0	0	2.32193	0	0
Actin, alpha skeletal muscle	0	0	0	0	2.32193	0	0	0	0	0	0	0	0	0	0	0	0	0	0	0	0	0	0	0	0	0	0	0	0	0	0	0
Exosome complex component RRP45	0	0	0	0	0	0	0	0	0	0	0	0	0	0	0	0	0	0	0	0	0	0	2.32193	0	0	0	0	0	0	0	0	0
DNA-directed RNA polymerase III subunit RPC4	0	0	0	0	0	0	0	0	0	0	0	0	0	0	0	0	0	0	0	0	2.58496	0	0	0	0	0	0	0	0	0	0	0
CTD small phosphatase-like protein 2	0	0	0	0	0	0	0	0	0	0	0	0	0	0	2.58496	0	0	0	0	0	0	0	0	0	0	0	0	0	0	0	0	0
SUMO-conjugating enzyme UBC9	0	0	2.58496	0	0	0	0	0	0	0	0	0	0	0	0	0	0	0	0	0	0	0	0	0	0	0	0	0	0	0	0	0
Nucleolar transcription factor 1	0	0	0	0	0	0	0	0	0	0	0	0	0	2.58496	0	0	0	0	0	0	0	0	0	0	0	0	0	0	0	0	0	0
Lamina-associated polypeptide 2, isoform alpha	0	0	1	0	0	0	0	0	0	0	0	0	0	0	0	0	0	0	0	0	0	0	0	0	0	0	0	1.58496	0	0	0	0
40S ribosomal protein S13	1.58496	0	0	0	0	0	0	0	0	0	0	0	0	0	0	0	0	0	0	0	0	0	0	0	0	0	0	0	0	1	0	0
40S ribosomal protein S23	0	0	0	0	0	0	2.58496	0	0	0	0	0	0	0	0	0	0	0	0	0	0	0	0	0	0	0	0	0	0	0	0	0
Nucleolar and coiled-body phosphoprotein 1	0	0	0	0	0	0	0	0	0	0	0	0	0	0	0	0	0	0	0	0	0	0	0	0	0	2.58496	0	0	0	0	0	0
Zinc finger protein 384	0	0	0	0	0	0	0	0	0	0	0	0	0	0	2.80735	0	0	0	0	0	0	0	0	0	0	0	0	0	0	0	0	0
DNA replication licensing factor MCM3	0	0	0	0	0	0	0	0	0	0	0	0	0	0	0	0	0	0	0	0	0	0	0	0	0	0	0	2.80735	0	0	0	0
ATPase WRNIP1	0	0	0	0	0	0	0	0	0	0	0	0	0	0	0	0	0	0	0	0	0	0	0	0	0	2.80735	0	0	0	0	0	0
Dihydrolipoyllysine-residue succinyltransferase, mitochondrial	0	0	0	0	0	0	0	0	0	0	0	0	0	0	0	0	0	0	0	0	2.80735	0	0	0	0	0	0	0	0	0	0	0
Annexin A11	0	0	0	0	0	0	0	0	0	0	0	0	0	0	0	0	0	0	0	2.80735	0	0	0	0	0	0	0	0	0	0	0	0
Exosome complex component RRP4	0	0	0	0	0	0	0	0	0	0	0	0	0	0	0	0	0	0	0	0	0	0	2.80735	0	0	0	0	0	0	0	0	0
U2 snRNP-associated SURP motif-containing protein	0	0	0	0	0	0	0	0	0	0	0	0	0	0	0	0	0	0	0	0	0	0	0	0	0	0	0	2.80735	0	0	0	0
Transcription activator BRG1	0	0	0	0	0	0	0	0	0	0	0	0	0	0	0	0	0	0	2.80735	0	0	0	0	0	0	0	0	0	0	0	0	0
Metastasis-associated protein MTA2	0	0	0	0	0	0	1	2	0	0	0	0	0	0	0	0	0	0	0	0	0	0	0	0	0	0	0	0	0	0	0	0
40S ribosomal protein S15a	1	0	0	0	1	0	0	0	0	0	0	0	0	0	0	0	0	0	0	0	0	0	0	0	0	1	0	0	0	0	0	0
Small ubiquitin-related modifier 2	0	0	3	0	0	0	0	0	0	0	0	0	0	0	0	0	0	0	0	0	0	0	0	0	0	0	0	0	0	0	0	0
60S ribosomal protein L19	2	0	0	0	0	0	0	0	0	0	0	0	0	0	0	0	0	0	0	0	0	0	0	0	0	0	0	0	1	0	0	0
DNA topoisomerase 2-beta	0	0	0	0	0	0	0	0	0	0	0	0	0	3	0	0	0	0	0	0	0	0	0	0	0	0	0	0	0	0	0	0
Ribosomal oxygenase 2	0	0	0	0	0	3	0	0	0	0	0	0	0	0	0	0	0	0	0	0	0	0	0	0	0	0	0	0	0	0	0	0
Ribonuclease P protein subunit p30	0	0	0	0	0	0	0	0	0	0	0	0	0	0	0	0	0	0	0	0	0	0	0	0	0	3	0	0	0	0	0	0
Heterogeneous nuclear ribonucleoproteins C1/C2	0	0	0	0	1	0	0	0	0	0	0	0	0	0	2.32193	0	0	0	0	0	0	0	0	0	0	0	0	0	0	0	0	0
Heterogeneous nuclear ribonucleoprotein L	1	0	0	0	0	2.32193	0	0	0	0	0	0	0	0	0	0	0	0	0	0	0	0	0	0	0	0	0	0	0	0	0	0
Heat shock protein 75 kDa, mitochondrial	0	0	0	3.32193	0	0	0	0	0	0	0	0	0	0	0	0	0	0	0	0	0	0	0	0	0	0	0	0	0	0	0	0
Ribonuclease P protein subunit p38	0	0	0	0	0	0	0	0	0	0	0	0	0	0	0	0	0	0	0	0	0	0	0	0	0	3.32193	0	0	0	0	0	0
Histone H2B type 1-O	3.32193	0	0	0	0	0	0	0	0	0	0	0	0	0	0	0	0	0	0	0	0	0	0	0	0	0	0	0	0	0	0	0
Ribonuclease P protein subunit p40	0	0	0	0	0	0	0	0	0	0	0	0	0	0	0	0	0	0	0	0	0	0	0	0	0	3.45943	0	0	0	0	0	0
Cell division cycle and apoptosis regulator protein 1	0	0	0	0	0	0	0	0	0	0	0	0	0	0	3.45943	0	0	0	0	0	0	0	0	0	0	0	0	0	0	0	0	0
U1 small nuclear ribonucleoprotein 70 kDa	0	0	0	0	0	0	0	0	0	0	0	0	0	0	0	0	0	0	0	0	0	0	0	0	0	0	0	0	3.45943	0	0	0
Bromodomain-containing protein 3	0	0	0	0	0	0	0	0	0	0	0	0	0	0	3.45943	0	0	0	0	0	0	0	0	0	0	0	0	0	0	0	0	0
Cubilin	0	0	0	0	0	0	0	0	0	0	0	0	0	0	2	0	0	1.58496	0	0	0	0	0	0	0	0	0	0	0	0	0	0
Heat shock 70 kDa protein 6	0	0	0	0	2	0	0	1.58496	0	0	0	0	0	0	0	0	0	0	0	0	0	0	0	0	0	0	0	0	0	0	0	0
E3 ubiquitin-protein ligase TRIM21	0	0	1	0	0	0	0	0	1	0	0	1.58496	0	0	0	0	0	0	0	0	0	0	0	0	0	0	0	0	0	0	0	0
L-lactate dehydrogenase A chain	1.58496	0	0	0	2	0	0	0	0	0	0	0	0	0	0	0	0	0	0	0	0	0	0	0	0	0	0	0	0	0	0	0
Tubulin beta-3 chain	0	0	0	0	0	0	0	0	0	0	0	0	0	0	0	0	0	0	0	0	0	0	0	0	0	0	0	3.58496	0	0	0	0
X-ray repair cross-complementing protein 6	0	0	0	0	0	0	3.70044	0	0	0	0	0	0	0	0	0	0	0	0	0	0	0	0	0	0	0	0	0	0	0	0	0
Enoyl-CoA hydratase, mitochondrial	0	0	0	0	0	0	0	0	0	0	0	0	0	0	0	0	0	0	0	0	0	0	0	0	0	3.70044	0	0	0	0	0	0
Tubulin gamma-1 chain	0	0	0	0	0	0	0	0	0	0	0	0	0	0	0	0	0	0	0	0	3.80735	0	0	0	0	0	0	0	0	0	0	0
Heat shock protein HSP 90-alpha	0	0	0	0	2.80735	0	0	0	0	0	0	0	0	0	0	0	0	0	0	0	0	0	0	0	0	0	0	0	0	1	0	0
40S ribosomal protein S18	2.80735	0	0	0	0	0	0	0	0	0	0	0	0	0	0	0	0	0	0	0	0	0	0	0	0	0	0	0	0	1	0	0
Elongator complex protein 2	0	0	0	0	0	0	0	0	0	0	0	0	0	0	3.90689	0	0	0	0	0	0	0	0	0	0	0	0	0	0	0	0	0
60S ribosomal protein L28	1	0	1	0	1	0	0	0	0	0	0	0	0	1	0	0	0	0	0	0	0	0	0	0	0	0	0	0	0	0	0	0
Recombining binding protein suppressor of hairless	0	0	0	0	0	0	0	0	0	0	0	0	3	0	1	0	0	0	0	0	0	0	0	0	0	0	0	0	0	0	0	0
Cyclin-T1	0	0	0	0	0	0	0	0	0	0	0	0	0	0	0	4	0	0	0	0	0	0	0	0	0	0	0	0	0	0	0	0
Plasma kallikrein	0	0	0	0	0	1	0	0	0	0	0	1	0	0	0	0	0	0	0	2	0	0	0	0	0	0	0	0	0	0	0	0
DNA-directed RNA polymerase III subunit RPC3	0	0	0	0	0	0	0	0	0	0	0	0	0	0	0	0	0	0	0	0	4	0	0	0	0	0	0	0	0	0	0	0
Chromodomain-helicase-DNA-binding protein 4	0	0	0	0	0	0	0	4.08746	0	0	0	0	0	0	0	0	0	0	0	0	0	0	0	0	0	0	0	0	0	0	0	0
Bromodomain-containing protein 4	0	0	0	0	0	0	0	0	0	0	0	0	0	0	4.08746	0	0	0	0	0	0	0	0	0	0	0	0	0	0	0	0	0
DNA-directed RNA polymerase III subunit RPC5	0	0	0	0	0	0	0	0	0	0	0	0	0	0	0	0	0	0	0	0	4.16993	0	0	0	0	0	0	0	0	0	0	0
GTP-binding nuclear protein Ran	0	0	0	0	0	0	1	0	0	0	0	0	0	1.58496	0	0	0	0	0	0	0	0	0	0	0	0	0	0	0	1.58496	0	0
Elongation factor 2	1.58496	0	0	0	1.58496	0	0	0	0	0	0	0	0	0	0	0	0	0	0	0	0	0	0	0	0	0	0	0	0	1	0	0
Aspartyl aminopeptidase	0	0	0	0	0	0	0	0	0	0	0	4.24793	0	0	0	0	0	0	0	0	0	0	0	0	0	0	0	0	0	0	0	0
Host cell factor 1	0	0	0	0	0	0	0	0	0	0	0	0	0	0	4.24793	0	0	0	0	0	0	0	0	0	0	0	0	0	0	0	0	0
CCA tRNA nucleotidyltransferase 1, mitochondrial	0	0	0	0	0	0	0	0	0	0	0	0	0	0	0	0	0	4.39232	0	0	0	0	0	0	0	0	0	0	0	0	0	0
Cyclin-dependent kinase 9	0	0	0	0	0	0	0	0	0	0	0	0	0	0	0	4.39232	0	0	0	0	0	0	0	0	0	0	0	0	0	0	0	0
RNA-binding protein RO60	0	0	0	0	0	0	0	0	0	0	0	0	0	0	0	0	0	0	0	0	0	0	0	0	4.52356	0	0	0	0	0	0	0
ATP-dependent RNA helicase SUPV3L1, mitochondrial	0	0	0	0	0	0	0	0	0	0	0	4.52356	0	0	0	0	0	0	0	0	0	0	0	0	0	0	0	0	0	0	0	0
RING-type E3 ubiquitin-protein ligase PPIL2	3.58496	0	0	0	0	0	0	0	0	0	0	0	0	1	0	0	0	0	0	0	0	0	0	0	0	0	0	0	0	0	0	0
DNA-directed RNA polymerase I subunit RPA2	0	0	0	0	0	0	0	0	0	0	0	0	0	0	0	0	0	0	0	0	4.75489	0	0	0	0	0	0	0	0	0	0	0
RNA-binding protein 34	0	0	0	0	0	0	0	0	0	0	0	0	0	4.80735	0	0	0	0	0	0	0	0	0	0	0	0	0	0	0	0	0	0
Matrin-3	0	0	0	0	0	0	0	0	0	0	0	0	0	0	3.80735	0	0	0	0	0	0	0	0	0	0	0	0	0	0	0	0	1
DNA-directed RNA polymerase III subunit RPC2	0	0	0	0	0	0	0	0	0	0	0	0	0	0	0	0	0	0	0	0	4.90689	0	0	0	0	0	0	0	0	0	0	0
40S ribosomal protein S4, X isoform	2.32193	0	0	0	0	0	0	0	0	0	0	0	0	0	0	0	0	0	0	0	0	0	0	0	0	0	0	1.58496	1	0	0	0
GTP-binding protein 1	0	0	0	0	0	0	0	4.9542	0	0	0	0	0	0	0	0	0	0	0	0	0	0	0	0	0	0	0	0	0	0	0	0
Arf-GAP with GTPase, ANK repeat and PH domain-containing protein 3	0	0	0	0	0	0	0	0	0	0	0	0	0	0	0	2.80735	0	0	0	0	0	0	0	0	0	0	0	2.32193	0	0	0	0
Chromobox protein homolog 3	0	0	0	0	0	0	0	0	0	0	0	0	0	1	0	0	0	0	2.58496	0	0	0	0	1.58496	0	0	0	0	0	0	0	0
Poly [ADP-ribose] polymerase 1	0	0	0	0	1	0	0	1	0	0	0	0	0	0	0	0	0	0	0	0	0	0	0	0	0	0	0	0	0	0	0	3.16993
DNA-directed RNA polymerase III subunit RPC1	0	0	0	0	0	0	0	0	0	0	0	0	0	0	0	0	0	0	0	0	5.20945	0	0	0	0	0	0	0	0	0	0	0
G-patch domain and KOW motifs-containing protein	0	0	0	0	0	0	0	0	0	0	0	0	0	0	5.20945	0	0	0	0	0	0	0	0	0	0	0	0	0	0	0	0	0
Elongator complex protein 3	0	0	0	0	0	0	0	0	0	0	0	0	0	0	5.35755	0	0	0	0	0	0	0	0	0	0	0	0	0	0	0	0	0
60S ribosomal protein L13a	0	0	0	0	1	0	0	1	0	0	0	0	0	0	0	0	0	0	0	0	0	0	0	0	0	0	0	1.58496	2	0	0	0
Splicing factor, proline- and glutamine-rich	0	0	3	0	1	0	0	0	0	0	0	0	0	0	1.58496	0	0	0	0	0	0	0	0	0	0	0	0	0	0	0	0	0
60S ribosomal protein L23	0	0	0	1	1	0	0	0	0	0	0	0	0	0	0	0	0	0	0	0	0	0	0	0	0	0	0	1	0	1	1.58496	0
Kinesin-like protein KIF11	0	0	0	0	0	0	0	5.61471	0	0	0	0	0	0	0	0	0	0	0	0	0	0	0	0	0	0	0	0	0	0	0	0
Prelamin-A/C	0	0	0	0	1	0	0	0	0	0	0	0	0	0	0	0	0	0	0	0	0	0	0	0	0	0	0	0	0	4.70044	0	0
Exosome component 10	0	0	0	0	0	0	0	0	0	0	0	0	0	0	0	0	0	0	0	0	0	0	5.78136	0	0	0	0	0	0	0	0	0
Double-strand break repair protein MRE11	0	0	0	0	0	0	0	0	0	0	0	0	0	2.80735	3	0	0	0	0	0	0	0	0	0	0	0	0	0	0	0	0	0
DNA-directed RNA polymerase I subunit RPA1	0	0	0	0	0	0	0	0	0	0	0	0	0	0	0	0	0	0	0	0	6	0	0	0	0	0	0	0	0	0	0	0
Ribonucleases P/MRP protein subunit POP1	0	0	0	0	0	0	0	0	0	0	0	0	0	0	0	0	0	0	0	0	0	0	0	0	0	6	0	0	0	0	0	0
Homeobox-containing protein 1	0	0	3	0	0	0	0	0	3	0	0	0	0	0	0	0	0	0	0	0	0	0	0	0	0	0	0	0	0	0	0	0
Elongator complex protein 1	0	0	0	0	0	0	0	0	0	0	0	0	0	0	6.06609	0	0	0	0	0	0	0	0	0	0	0	0	0	0	0	0	0
Heat shock 70 kDa protein 1B	0	0	0	0	2.32193	0	0	0	0	0	0	1	0	2	1	0	0	0	0	0	0	0	0	0	0	0	0	0	0	0	0	0
ATP-binding cassette sub-family F member 1	0	0	0	0	0	0	0	0	0	0	0	0	0	0	0	0	0	0	0	0	0	0	0	0	6.33985	0	0	0	0	0	0	0
Lamina-associated polypeptide 2, isoforms beta/gamma	0	0	0	0	0	0	0	0	0	0	0	0	0	6.44294	0	0	0	0	0	0	0	0	0	0	0	0	0	0	0	0	0	0
Pre-mRNA-splicing factor ATP-dependent RNA helicase DHX16	0	0	0	0	0	0	0	0	0	0	0	0	0	0	6.49185	0	0	0	0	0	0	0	0	0	0	0	0	0	0	0	0	0
DNA-directed RNA polymerase II subunit RPB1	0	0	0	0	0	0	0	0	0	0	0	0	0	0	0	0	0	0	0	0	6.50779	0	0	0	0	0	0	0	0	0	0	0
Nuclear pore complex protein Nup50	0	0	0	0	0	0	0	0	0	0	0	0	0	4.24793	2.32193	0	0	0	0	0	0	0	0	0	0	0	0	0	0	0	0	0
Clathrin heavy chain 1	1.58496	0	0	0	1	0	0	0	0	0	0	0	0	0	0	0	0	0	0	0	0	0	0	0	0	1	0	1	1	0	0	1
Protein PML	0	0	0	0	0	0	0	0	0	0	0	2.32193	0	4.32193	0	0	0	0	0	0	0	0	0	0	0	0	0	0	0	0	0	0
ATP-dependent RNA helicase DDX18	0	0	0	3	0	0	0	0	0	0	0	0	0	3.90689	0	0	0	0	0	0	0	0	0	0	0	0	0	0	0	0	0	0
DNA-directed RNA polymerase II subunit RPB2	0	0	1	0	0	0	0	0	0	0	0	0	0	0	0	0	0	0	0	0	5.97728	0	0	0	0	0	0	0	0	0	0	0
Alpha-enolase	2	0	0	0	1	1	0	0	0	0	0	0	0	0	0	0	0	0	0	0	0	0	0	0	0	0	0	1.58496	0	2	0	0
60S ribosomal protein L8	1.58496	0	0	0	1	0	0	1	0	0	0	0	0	0	0	0	0	0	0	0	0	0	0	0	0	0	0	1	1	1.58496	0	1
40S ribosomal protein S6	2	0	0	0	1	0	1	0	0	0	0	0	0	0	0	0	0	0	0	0	0	0	0	0	0	0	0	1.58496	1.58496	1	0	0
60S ribosomal protein L13	2.32193	0	0	0	1	0	0	0	1	0	0	0	0	0	0	0	0	0	0	0	0	0	0	0	0	0	0	1	1	1	0	1
ATP-dependent RNA helicase A	0	0	4.58496	0	1.58496	0	0	2.32193	0	0	0	0	0	0	0	0	0	0	0	0	0	0	0	0	0	0	0	0	0	0	0	0
PC4 and SFRS1-interacting protein	3.90689	0	0	0	0	0	0	0	0	4.39232	0	0	0	0	0	0	0	0	1	0	0	0	0	0	0	0	0	0	0	0	0	0
Nibrin	0	0	0	0	0	0	0	0	0	0	0	0	0	4.64386	4.75489	0	0	0	0	0	0	0	0	0	0	0	0	0	0	0	0	0
Histone H2B type F-S	3.45943	0	0	0	0	0	0	3	0	0	0	0	0	0	0	0	0	0	0	0	0	0	0	0	0	0	0	0	0	0	0	3.16993
Coilin	0	0	0	0	0	0	0	5.97728	0	0	0	0	0	4.32193	0	0	0	0	0	0	0	0	0	0	0	0	0	0	0	0	0	0
60S ribosomal protein L29	1	0	0	0	0	0	0	1	1	0	0	1	0	0	0	0	0	0	0	0	0	0	0	0	1	3	0	0	1	0	1	1
Glyceraldehyde-3-phosphate dehydrogenase	3	0	0	0	1	1	0	1.58496	0	0	0	0	0	0	0	0	0	0	0	0	0	0	0	0	0	0	0	2	0	0	0	2.58496
Tubulin alpha-8 chain	3	0	0	0	2.80735	2.80735	0	0	0	0	0	0	0	0	0	0	0	0	0	0	0	0	0	0	0	0	0	0	0	2.80735	0	0
Actin, cytoplasmic 2	0	0	0	1	2.32193	0	0	0	0	0	0	0	0	0	0	0	0	0	1.58496	0	0	0	0	0	0	0	0	2.32193	0	2	0	2.32193
Protein DEK	0	0	5.85798	0	0	0	0	0	0	0	0	2.32193	0	3.45943	0	0	0	0	0	0	0	0	0	0	0	0	0	0	0	0	0	0
Nuclear mitotic apparatus protein 1	0	0	0	0	0	0	0	0	0	0	0	4.70044	0	0	0	0	0	0	0	0	0	0	0	0	0	7.31288	0	0	0	0	0	0
Heterogeneous nuclear ribonucleoprotein H	0	0	0	0	2	0	0	2.58496	2.80735	0	0	0	0	0	0	0	0	0	0	0	0	0	0	0	0	0	0	1	1	0	2	1
Nuclear valosin-containing protein-like	0	0	0	0	0	0	0	0	0	0	0	0	0	0	0	0	4.58496	0	4.16993	0	0	0	0	0	0	3.80735	0	0	0	0	0	0
ATPase family AAA domain-containing protein 3B	0	0	0	0	0	0	0	0	0	0	0	0	3.45943	1.58496	2.32193	0	0	0	0	0	0	0	0	1	0	2.58496	0	0	0	2.80735	0	0
ATPase family AAA domain-containing protein 3A	0	0	0	1	1.58496	0	0	0	0	0	0	0	3.70044	0	2.58496	0	0	0	0	0	0	0	0	1	0	2.80735	0	1	0	3	1	1
60S ribosomal protein L18	2.32193	0	1	1	1.58496	1	1	1.58496	1	0	0	0	0	0	0	0	0	0	1	0	0	0	0	0	0	0	0	2.32193	2	2	1	2
Fibronectin	0	0	0	0	0	0	0	5.80735	1	0	0	0	0	0	0	0	0	2	0	0	0	0	2.80735	0	0	0	4.80735	0	0	0	4.80735	0
Tubulin alpha-1A chain	3.90689	0	0	0	3.70044	3.16993	0	0	2.80735	0	0	2.32193	0	0	0	0	0	0	0	0	0	0	0	0	0	0	0	3.16993	0	3.16993	3.45943	0
Histone H3.3	2.58496	0	1	0	2.32193	2.32193	1	2	0	0	0	2.32193	2	0	0	0	0	0	1.58496	0	0	1	0	0	0	0	0	2.58496	2.32193	2.58496	1.58496	2.32193
Complement C4-A	0	0	4.9542	0	0	0	3	0	0	2.58496	0	2.80735	0	0	0	0	0	2.80735	0	0	3.16993	3.45943	2.80735	0	3	0	0	0	0	0	2.58496	1.58496
