# Supplementary material for: IP-to-MS: An Unbiased Workflow for Antigen Profiling
Source: J Proteome Res. 2025 Jan 15;24(2):795–812. doi: 10.1021/acs.jproteome.4c00837 (PMC11812086; doi:10.1021/acs.jproteome.4c00837)
Supplement: Supplementary file 4 — pr4c00837_si_004.xlsx [file pr4c00837_si_004.xlsx]

## Sheet: Table S6 Information
This spreadsheet contains the follow columns of information:
Protein Annotation
UniProt ID
Gene Name
Description
Log2 VSN Normalized Intensities–Variance Stabilizing Normalization performs background correction and normalization of MS intensities.
Samples: Minden_01 to Minden_15
Comparison Statistical Measures
logFC–Fold change of the averaged log2 VSN normalized intensities
CI.L–Confidence Interval to the left of the mean
CI.R– Confidence Interval to the right of the mean.
[The closer these values are to each other, the more precise the measurement.]
AveExp–Average log2 VSN normalized intensity across all samples
t–logFC/Standard Error
B–loge-odds for differential expression
P.Value–Calculated from the Confidence Intervals and Standard Error
adj.P.Val–Benjamini-Hochberg FDR correction of P.Value
sig.PVal–Flag indicating P.Value <0.05
sig.FDR– Flag indicating adj.P.Value <0.05

## Sheet: Protein Results
Table S6. MS data shown in Figure 3.
Protein Annotation			Log2 VSN Normalized Intensities															P1_vs_Control										P2_vs_Control										P3_vs_Control										P4_vs_Control
UniProt ID	Gene Name	Description	Minden_01	Minden_02	Minden_03	Minden_04	Minden_05	Minden_06	Minden_07	Minden_08	Minden_09	Minden_10	Minden_11	Minden_12	Minden_13	Minden_14	Minden_15	logFC	CI.L	CI.R	AveExpr	t	B	P.Value	adj.P.Val	sig.PVal	sig.FDR	logFC	CI.L	CI.R	AveExpr	t	B	P.Value	adj.P.Val	sig.PVal	sig.FDR	logFC	CI.L	CI.R	AveExpr	t	B	P.Value	adj.P.Val	sig.PVal	sig.FDR	logFC	CI.L
P11387	TOP1	DNA topoisomerase 1	24.8657	26.1212	26.5983	24.7242	25.4092	25.143	31.3988	32.1989	32.5533	24.5242	25.692	25.4367	31.3764	31.8697	31.2788	-0.769588	-1.81108	0.271904	27.946	-1.60239	-5.02672	0.133955	0.550156	0	0	6.18862	5.14713	7.23012	27.946	12.8856	8.86118	1.33932e-08	3.71526e-05	1	1	-0.64411	-1.6856	0.397382	27.946	-1.34113	-5.23589	0.203673	0.814106	0	0	5.6466	4.60511
Q969P6	TOP1MT	DNA topoisomerase I, mitochondrial	20.8975	21.4175	21.8441	19.8526	21.2846	18.9832	27.0524	28.2324	28.1518	20.1222	21.2724	21.1053	27.2669	27.8042	27.3668	-1.34622	-2.55228	-0.140153	23.5103	-2.42216	-3.75729	0.0315166	0.432898	-1	0	6.42582	5.21976	7.63189	23.5103	11.5615	7.93016	5.03552e-08	6.98426e-05	1	1	-0.55306	-1.75913	0.653005	23.5103	-0.995082	-5.60706	0.338634	0.917768	0	0	6.09295	4.88688
Q9BW19	KIFC1	Kinesin-like protein KIFC1	24.268	24.1777	24.2733	21.2727	21.9264	21.3312	21.2438	21.3843	20.6893	20.7296	20.7502	21.1735	22.5536	22.867	22.3306	-2.7296	-3.37556	-2.08364	22.0647	-9.15572	6.10596	6.18167e-07	0.000571393	-1	-1	-3.13388	-3.77983	-2.48792	22.0647	-10.5118	7.2498	1.30412e-07	0.000120587	-1	-1	-3.35525	-4.00121	-2.70929	22.0647	-11.2543	7.50915	5.94899e-08	0.00015348	-1	-1	-1.65593	-2.30189
Q86Y39	NDUFA11	NADH dehydrogenase [ubiquinone] 1 alpha subcomplex subunit 11	21.3531	21.8207	21.0231	16.267	16.539	16.9535	18.6511	15.3588	17.0023	17.9482	18.0395	16.8218	17.3248	17.1088	18.2103	-4.81245	-6.2672	-3.35771	18.0281	-7.17856	3.80263	9.10078e-06	0.00420608	-1	-1	-4.39487	-5.84962	-2.94013	18.0281	-6.55567	2.96444	2.26044e-05	0.0104508	-1	-1	-3.7958	-5.25054	-2.34105	18.0281	-5.66205	1.66274	9.13725e-05	0.0506935	-1	-1	-3.85099	-5.30574
P01034	CST3	Cystatin-C	19.8802	21.1445	18.8233	19.0282	21.3773	19.181	23.5299	24.3031	23.6047	19.2912	19.7007	19.6107	18.9608	18.5419	19.6807	-0.0871723	-1.51527	1.34093	20.4439	-0.132458	-6.22683	0.896738	0.959282	0	0	3.86322	2.43512	5.29132	20.4439	5.87015	2.00835	6.53505e-05	0.0258975	1	1	-0.415158	-1.84326	1.01294	20.4439	-0.630831	-5.89424	0.539554	0.975678	0	0	-0.888225	-2.31632
Q15418	RPS6KA1	Ribosomal protein S6 kinase alpha-1	18.8021	19.6257	19.9644	19.5219	19.4041	19.2197	20.934	22.1417	21.9362	19.1458	19.2742	19.2568	21.0527	21.9107	21.2183	-0.082168	-0.929169	0.764833	20.2272	-0.210192	-6.21304	0.836869	0.933303	0	0	2.2066	1.3596	3.0536	20.2272	5.64465	1.72129	8.90283e-05	0.0282542	1	1	-0.238446	-1.08545	0.608555	20.2272	-0.609962	-5.90727	0.552698	0.975678	0	0	1.92983	1.08283
A0A0C4DH38	IGHV5-51	Immunoglobulin heavy variable 5-51	22.5075	21.4704	22.5419	22.9097	25.1135	24.08	22.3296	22.4152	22.2442	19.6769	21.5363	19.8942	19.6757	21.3412	20.465	1.86108	0.489969	3.23219	21.8801	2.94544	-2.85349	0.0118266	0.298138	1	0	0.156384	-1.21472	1.52749	21.8801	0.247502	-6.16349	0.808553	0.992305	0	0	-1.80415	-3.17526	-0.433041	21.8801	-2.85534	-2.92315	0.0140175	0.412658	-1	0	-1.67933	-3.05044
P01024	C3	Complement C3	22.867	22.8874	22.1211	22.4736	24.0742	24.4434	25.569	25.7997	24.8771	23.2582	23.3718	22.3594	22.2847	22.6907	22.5799	1.03852	-0.0323112	2.10935	23.4438	2.10372	-4.27919	0.0562648	0.4789	0	0	2.79008	1.71925	3.86091	23.4438	5.65185	1.69849	9.16683e-05	0.0282542	1	1	0.371264	-0.699565	1.44209	23.4438	0.752068	-5.8116	0.465936	0.95754	0	0	-0.10675	-1.17758
Q66K74	MAP1S	Microtubule-associated protein 1S	20.4935	20.4156	20.7238	18.747	19.23	17.9227	18.7869	18.3935	18.8613	18.4903	18.2494	18.7362	18.2447	18.9079	18.1726	-1.91106	-2.67805	-1.14407	18.9584	-5.39861	1.35137	0.000134	0.041287	-1	-1	-1.8637	-2.63069	-1.09671	18.9584	-5.26482	1.13795	0.000167963	0.0465929	-1	-1	-2.05234	-2.81933	-1.28535	18.9584	-5.79771	1.90357	6.93288e-05	0.0480795	-1	-1	-2.10256	-2.86955
A0A0C4DH55	IGKV3D-7	Immunoglobulin kappa variable 3D-7	17.4433	16.2213	17.9465	18.8353	19.3391	NA	17.1058	17.2284	16.6436	15.6014	16.8327	16.7505	16.833	16.893	17.4247	1.88351	0.722793	3.04423	17.2213	3.55129	-1.8094	0.00422586	0.2211	1	0	-0.211096	-1.24927	0.827082	17.2213	-0.444993	-6.09286	0.664557	0.992305	0	0	-0.808828	-1.84701	0.22935	17.2213	-1.70502	-4.76458	0.114935	0.699188	0	0	-0.153472	-1.19165
Q7Z6E9	RBBP6	E3 ubiquitin-protein ligase RBBP6	18.6564	19.4656	22.009	12.5277	16.5142	16.2779	15.3248	15.2138	15.2294	16.0194	15.0376	14.9236	15.234	15.612	15.9724	-4.93705	-7.06377	-2.81032	16.2678	-5.03748	0.74253	0.000259122	0.0598788	-1	0	-4.78767	-6.9144	-2.66095	16.2678	-4.88506	0.49912	0.000336913	0.0785608	-1	0	-4.71676	-6.84349	-2.59004	16.2678	-4.81271	0.378076	0.000382044	0.0883158	-1	0	-4.43753	-6.56426
P01703	IGLV1-40	Immunoglobulin lambda variable 1-40	18.9812	18.0332	18.3463	20.9878	22.2206	NA	18.0722	19.5996	18.8789	17.3946	18.3538	18.7169	16.9122	19.1553	17.9631	3.15065	1.62574	4.67555	18.8297	4.52551	-0.241383	0.000780387	0.120223	1	0	0.396648	-0.967265	1.76056	18.8297	0.636984	-5.98737	0.536656	0.992305	0	0	-0.298477	-1.66239	1.06544	18.8297	-0.47933	-5.97768	0.640723	0.978528	0	0	-0.443348	-1.80726
A0A075B6S5	IGKV1-27	Immunoglobulin kappa variable 1-27	17.1558	15.7948	18.0163	17.9725	19.1293	NA	16.6979	17.4073	17.2004	15.273	15.997	15.4557	16.1199	16.9093	16.3715	1.56197	0.258347	2.86559	16.8215	2.6244	-3.36893	0.0229508	0.398165	1	0	0.112891	-1.0531	1.27889	16.8215	0.212067	-6.17175	0.835781	0.992305	0	0	-1.41372	-2.57972	-0.247729	16.8215	-2.65569	-3.29539	0.0216846	0.473261	-1	0	-0.522073	-1.68807
Q96LA8	PRMT6	Protein arginine N-methyltransferase 6	16.8581	17.8233	17.4312	17.8878	17.9497	20.2521	19.3166	20.8316	20.5357	18.1391	18.1377	18.3449	19.2323	19.7962	19.4035	1.32568	0.0552382	2.59613	18.796	2.26434	-4.01974	0.0421219	0.463512	1	0	2.85709	1.58664	4.12753	18.796	4.88006	0.491067	0.000339845	0.0785608	1	0	0.836379	-0.434065	2.10682	18.796	1.42858	-5.12896	0.177717	0.779339	0	0	2.10647	0.836023
Q86VU5	COMTD1	Catechol O-methyltransferase domain-containing protein 1	14.85	16.4309	14.2611	17.2847	16.6944	18.995	17.7939	18.2836	17.8332	18.1729	17.9142	17.7198	18.5913	17.865	18.3698	2.47739	1.17616	3.77861	17.404	4.13142	-0.76719	0.0012891	0.127667	1	0	2.78957	1.48834	4.09079	17.404	4.65202	0.119803	0.00050634	0.108045	1	0	2.75501	1.45378	4.05623	17.404	4.59439	0.0292301	0.000560615	0.111082	1	0	3.09472	1.7935
A0A0C4DH41	IGHV4-61	Immunoglobulin heavy variable 4-61	23.0127	22.5728	23.116	23.5777	26.2223	24.3771	23.4298	24.0744	23.6537	21.2391	22.9177	21.6551	20.1066	21.3097	20.4962	1.8252	0.482074	3.16833	22.7841	2.94884	-2.84751	0.011751	0.298138	1	0	0.818816	-0.524314	2.16195	22.7841	1.3229	-5.34907	0.209642	0.935442	0	0	-0.963185	-2.30632	0.379945	22.7841	-1.55614	-4.96469	0.144706	0.732721	0	0	-2.26301	-3.60614
P0DP06	IGHV4-30-4	Immunoglobulin heavy variable 4-30-4	23.0127	22.5728	23.116	23.5777	26.2223	24.3771	23.4298	24.0744	23.6537	21.2391	22.9177	21.6551	20.1066	21.3097	20.4962	1.8252	0.482074	3.16833	22.7841	2.94884	-2.84751	0.011751	0.298138	1	0	0.818816	-0.524314	2.16195	22.7841	1.3229	-5.34907	0.209642	0.935442	0	0	-0.963185	-2.30632	0.379945	22.7841	-1.55614	-4.96469	0.144706	0.732721	0	0	-2.26301	-3.60614
P0DP08	IGHV4-38-2	Immunoglobulin heavy variable 4-38-2	23.0127	22.5728	23.116	23.5777	26.2223	24.3771	23.4298	24.0744	23.6537	21.2391	22.9177	21.6551	20.1066	21.3097	20.4962	1.8252	0.482074	3.16833	22.7841	2.94884	-2.84751	0.011751	0.298138	1	0	0.818816	-0.524314	2.16195	22.7841	1.3229	-5.34907	0.209642	0.935442	0	0	-0.963185	-2.30632	0.379945	22.7841	-1.55614	-4.96469	0.144706	0.732721	0	0	-2.26301	-3.60614
P01824	IGHV4-39	Immunoglobulin heavy variable 4-39	23.0127	22.5728	23.116	23.5777	26.2223	24.3771	23.4298	24.0744	23.6537	21.2391	22.9177	21.6551	20.1066	21.3097	20.4962	1.8252	0.482074	3.16833	22.7841	2.94884	-2.84751	0.011751	0.298138	1	0	0.818816	-0.524314	2.16195	22.7841	1.3229	-5.34907	0.209642	0.935442	0	0	-0.963185	-2.30632	0.379945	22.7841	-1.55614	-4.96469	0.144706	0.732721	0	0	-2.26301	-3.60614
P01825	IGHV4-59	Immunoglobulin heavy variable 4-59	23.0127	22.5728	23.116	23.5777	26.2223	24.3771	23.4298	24.0744	23.6537	21.2391	22.9177	21.6551	20.1066	21.3097	20.4962	1.8252	0.482074	3.16833	22.7841	2.94884	-2.84751	0.011751	0.298138	1	0	0.818816	-0.524314	2.16195	22.7841	1.3229	-5.34907	0.209642	0.935442	0	0	-0.963185	-2.30632	0.379945	22.7841	-1.55614	-4.96469	0.144706	0.732721	0	0	-2.26301	-3.60614
P06331	IGHV4-34	Immunoglobulin heavy variable 4-34	23.0127	22.5728	23.116	23.5777	26.2223	24.3771	23.4298	24.0744	23.6537	21.2391	22.9177	21.6551	20.1066	21.3097	20.4962	1.8252	0.482074	3.16833	22.7841	2.94884	-2.84751	0.011751	0.298138	1	0	0.818816	-0.524314	2.16195	22.7841	1.3229	-5.34907	0.209642	0.935442	0	0	-0.963185	-2.30632	0.379945	22.7841	-1.55614	-4.96469	0.144706	0.732721	0	0	-2.26301	-3.60614
A0A0C4DH29	IGHV1-3	Immunoglobulin heavy variable 1-3	NA	15.1519	16.4519	16.5269	19.2651	19.6337	16.1246	17.1389	15.3922	11.8774	NA	14.7903	13.6041	13.5642	12.0539	2.67332	0.270435	5.0762	15.5058	2.46431	-3.65871	0.0324682	0.432898	1	0	0.416671	-1.98621	2.81955	15.5058	0.384095	-6.01247	0.708603	0.992305	0	0	-2.46805	-5.10027	0.164173	15.5058	-2.07687	-4.09599	0.0633325	0.63237	0	0	-2.72786	-5.13074
Q99547	MPHOSPH6	M-phase phosphoprotein 6	15.3875	15.2687	15.3127	16.2902	NA	15.206	18.6976	17.8901	17.949	17.2661	14.3661	17.1194	16.7831	16.8914	17.1864	0.425132	-1.16451	2.01478	16.5439	0.585779	-5.95391	0.569384	0.813495	0	0	2.85595	1.43413	4.27778	16.5439	4.39962	-0.447796	0.000966026	0.191411	1	0	0.927565	-0.494258	2.34939	16.5439	1.42892	-5.12867	0.179721	0.779339	0	0	1.63068	0.208853
P22670	RFX1	MHC class II regulatory factor RFX1	19.1898	20.0451	19.7874	17.4482	14.9939	NA	17.2301	16.697	15.6731	17.1309	15.0649	17.4407	16.6666	16.7136	17.2071	-3.45304	-5.22342	-1.68266	17.2349	-4.27213	-0.639765	0.00120158	0.123563	-1	0	-3.14069	-4.72417	-1.55722	17.2349	-4.34433	-0.536262	0.00106163	0.196332	-1	0	-3.12858	-4.71206	-1.5451	17.2349	-4.32758	-0.548704	0.00109252	0.166767	-1	0	-2.81166	-4.39514
P19367	HK1	Hexokinase-1	23.1975	23.313	23.3055	23.3995	23.0248	24.709	24.4242	26.1114	25.5229	22.5774	22.6845	23.4938	23.5344	24.2589	23.8025	0.439069	-0.640161	1.5183	23.8239	0.882549	-5.8437	0.394144	0.704766	0	0	2.08079	1.00156	3.16002	23.8239	4.18249	-0.662511	0.00116724	0.202371	1	0	-0.353449	-1.43268	0.725781	23.8239	-0.710449	-5.84148	0.490476	0.967836	0	0	0.593223	-0.486007
Q06330	RBPJ	Recombining binding protein suppressor of hairless	19.7742	20.4116	20.3333	19.1628	19.807	19.1673	20.8551	22.5322	22.2445	20.1925	20.4443	20.7537	19.4021	19.3609	18.8294	-0.794021	-1.70673	0.118684	20.2181	-1.88529	-4.61779	0.0826296	0.493711	0	0	1.70426	0.791554	2.61696	20.2181	4.04653	-0.881984	0.00146891	0.228216	1	0	0.290486	-0.622218	1.20319	20.2181	0.68972	-5.85591	0.502862	0.969387	0	0	-0.975556	-1.88826
Q5VYK3	ECPAS	Proteasome adapter and scaffold protein ECM29	15.0825	17.2322	16.6857	18.3311	19.3085	20.3699	19.1679	19.1101	18.4192	18.2324	17.1108	18.8645	19.1838	18.6206	18.9473	3.00302	1.63027	4.37576	18.3111	4.74706	0.270961	0.000428466	0.0913951	1	0	2.56559	1.19284	3.93833	18.3111	4.05559	-0.884361	0.00148086	0.228216	1	0	1.73576	0.36301	3.1085	18.3111	2.74382	-3.11387	0.0172917	0.456831	1	0	2.58376	1.21101
P42224	STAT1	Signal transducer and activator of transcription 1-alpha/beta	NA	11.7891	NA	15.7347	NA	NA	14.8853	15.0458	15.3034	14.9346	NA	13.109	16.0217	15.6438	15.6703	3.94556	1.97414	5.91699	14.8138	4.67109	-1.06389	0.00191192	0.144355	1	0	3.28902	1.67936	4.89869	14.8138	4.76894	-0.852453	0.00169561	0.247559	1	0	2.23268	0.525377	3.93999	14.8138	3.05214	-2.81296	0.0170779	0.455519	1	0	3.9895	2.37984
Q14137	BOP1	Ribosome biogenesis protein BOP1	23.104	23.3912	23.3062	21.9605	22.2401	21.7875	22.3678	21.6255	22.3931	22.2593	22.3285	22.1437	22.3328	21.7704	21.7464	-1.27112	-1.9089	-0.633335	22.3171	-4.31826	-0.422879	0.000889164	0.122307	-1	0	-1.13834	-1.77613	-0.500558	22.3171	-3.86719	-1.19176	0.00204243	0.272983	-1	0	-1.02333	-1.66112	-0.385547	22.3171	-3.47647	-1.83639	0.00425735	0.295186	-1	0	-1.31729	-1.95507
P07205	PGK2	Phosphoglycerate kinase 2	14.5051	14.3589	15.3059	16.6326	17.5995	20.335	16.6298	19.1712	18.2456	18.1627	16.4887	17.3739	18.3719	18.8541	18.6725	3.46575	1.61842	5.31308	17.3805	4.07108	-0.871371	0.00143942	0.133051	1	0	3.29227	1.44494	5.13961	17.3805	3.8673	-1.20965	0.00209472	0.272983	1	0	2.61848	0.771143	4.46581	17.3805	3.07582	-2.5432	0.00924518	0.361213	1	0	3.90957	2.06224
P0DOX7	NA	Immunoglobulin kappa light chain	16.7783	NA	15.0036	NA	NA	18.512	NA	13.8762	NA	NA	13.6325	12.0225	14.6982	15.6125	NA	2.62102	-0.0425365	5.28457	15.017	2.46718	-3.71284	0.0526434	0.4789	1	0	-2.01477	-4.67833	0.64878	15.017	-1.89652	-4.36056	0.111523	0.924508	0	0	-3.06346	-5.23824	-0.888679	15.017	-3.53174	-2.56155	0.0144481	0.412658	-1	0	-0.735559	-2.91034
Q99959	PKP2	Plakophilin-2	20.7196	20.9377	17.8838	17.6846	17.7853	15.9342	16.6572	15.4481	17.6691	18.5365	18.397	18.2228	20.065	18.2056	18.2794	-2.71232	-4.55875	-0.865892	18.1617	-3.18762	-2.42577	0.00748515	0.270308	-1	0	-3.25558	-5.10201	-1.40915	18.1617	-3.82608	-1.28129	0.00226095	0.272983	-1	0	-1.46162	-3.30804	0.384811	18.1617	-1.71774	-4.74366	0.11058	0.694004	0	0	-0.99705	-2.84348
Q9H8H3	METTL7A	Methyltransferase-like protein 7A	18.0547	17.7933	18.1147	19.868	20.022	19.1341	18.966	18.8732	19.7786	19.461	19.2421	19.4182	19.8141	19.6037	19.8019	1.68714	0.994665	2.37961	19.1964	5.27892	1.16343	0.00016399	0.0454746	1	1	1.21837	0.525901	1.91084	19.1964	3.81219	-1.28807	0.00226338	0.272983	1	0	1.38618	0.693712	2.07865	19.1964	4.33726	-0.365937	0.000858963	0.14365	1	0	1.75235	1.05988
Q9Y4W2	LAS1L	Ribosomal biogenesis protein LAS1L	21.8598	22.3411	22.1399	21.9482	21.3558	22.1742	20.9224	20.7081	21.4163	21.7802	21.6004	21.8642	21.7077	21.8377	21.9185	-0.287479	-0.931245	0.356287	21.705	-0.967553	-5.76761	0.351421	0.679087	0	0	-1.09797	-1.74174	-0.454205	21.705	-3.69539	-1.49333	0.0028174	0.325645	-1	0	-0.365292	-1.00906	0.278474	21.705	-1.22944	-5.36525	0.241306	0.848392	0	0	-0.29227	-0.936035
Q9NQC3	RTN4	Reticulon-4	22.5186	23.4197	25.1069	18.3984	24.9578	21.6126	17.8994	17.6759	17.5486	18.3559	24.3167	18.3855	17.8026	18.4465	17.6361	-2.02544	-5.56754	1.51665	20.2721	-1.24084	-5.48298	0.237525	0.621278	0	0	-5.97376	-9.51585	-2.43166	20.2721	-3.65969	-1.57169	0.0030815	0.341923	-1	0	-3.32903	-6.87112	0.213071	20.2721	-2.03946	-4.26755	0.0632018	0.63237	0	0	-5.72001	-9.2621
O60830	TIMM17B	Mitochondrial import inner membrane translocase subunit Tim17-B	14.668	14.3331	NA	16.3809	15.4275	14.5067	16.8369	18.2867	16.5818	18.5955	16.0478	17.4745	18.4526	18.7355	19.0303	0.937801	-0.706557	2.58216	16.8113	1.24918	-5.37307	0.236521	0.621278	0	0	2.73461	1.09025	4.37897	16.8113	3.64258	-1.65112	0.00362759	0.387036	1	0	2.87207	1.22772	4.51643	16.8113	3.82568	-1.33418	0.00261928	0.259496	1	0	4.23892	2.59457
P18754	RCC1	Regulator of chromosome condensation	20.9327	21.0878	20.7735	21.1413	21.3678	21.3361	22.0543	22.6224	21.7164	20.7605	20.5489	21.6892	21.8631	22.189	21.8075	0.350371	-0.387105	1.08785	21.4594	1.02938	-5.70836	0.3226	0.662644	0	0	1.19965	0.46217	1.93712	21.4594	3.52454	-1.79493	0.00388751	0.394371	1	0	0.0681999	-0.669276	0.805675	21.4594	0.20037	-6.07458	0.84438	0.994205	0	0	1.02181	0.284339
Q9UKI8	TLK1	Serine/threonine-protein kinase tousled-like 1	19.3728	19.948	19.7951	19.7743	19.5148	17.7982	20.5776	22.3288	21.7017	19.3706	19.8819	19.6125	19.7713	19.657	19.3806	-0.676206	-1.80839	0.455977	19.899	-1.29604	-5.41883	0.21846	0.610674	0	0	1.83075	0.698565	2.96293	19.899	3.50889	-1.83629	0.00408676	0.394371	1	0	-0.0836442	-1.21583	1.04854	19.899	-0.160316	-6.08195	0.875203	0.994205	0	0	-0.102326	-1.23451
P01701	IGLV1-51	Immunoglobulin lambda variable 1-51	19.4829	19.5498	20.1274	17.9721	19.0312	16.5575	19.7872	21.1885	20.2651	19.3006	21.418	20.0191	17.734	19.3923	18.6853	-1.86649	-3.36134	-0.371633	19.3674	-2.70947	-3.26592	0.0184444	0.366971	-1	0	0.693568	-0.801286	2.18842	19.3674	1.00681	-5.69105	0.333183	0.992305	0	0	0.525864	-0.96899	2.02072	19.3674	0.763365	-5.80317	0.45946	0.95754	0	0	-1.11617	-2.61102
P09429	HMGB1	High mobility group protein B1	19.7874	21.0711	20.2551	20.8449	20.3437	19.4165	22.2939	22.0243	21.7292	21.0946	20.7061	22.0483	22.5879	22.1173	21.8162	-0.169538	-1.18868	0.849604	21.2091	-0.36073	-6.16869	0.724305	0.888212	0	0	1.64457	0.625429	2.66371	21.2091	3.4992	-1.84704	0.00412284	0.394371	1	0	0.911787	-0.107354	1.93093	21.2091	1.94003	-4.41862	0.0751996	0.654317	0	0	1.80259	0.783449
P46783	RPS10	40S ribosomal protein S10	24.1865	24.1159	23.4157	24.1423	24.2689	24.2935	25.2295	24.9759	24.4889	24.7843	24.5292	24.9044	25.133	24.9855	24.8229	0.328885	-0.311848	0.969618	24.5518	1.11215	-5.62426	0.286783	0.642367	0	0	0.992095	0.351362	1.63283	24.5518	3.35485	-2.09547	0.00536069	0.469559	0	0	0.833277	0.192544	1.47401	24.5518	2.81779	-2.98083	0.0148669	0.416574	0	0	1.07443	0.433694
Q9BZQ8	FAM129A	Protein Niban	15.1541	12.7732	19.5234	20.5962	19.5638	NA	20.176	20.399	19.8183	18.5503	20.3371	20.2482	19.3257	20.111	20.012	4.26314	1.17339	7.35289	19.042	3.02215	-2.70459	0.0111326	0.298138	1	0	4.31419	1.55063	7.07775	19.042	3.41933	-2.06825	0.00541669	0.469559	1	0	3.89498	1.13142	6.65854	19.042	3.08707	-2.57777	0.00989213	0.370821	1	0	3.99932	1.23577
P01871	IGHM	Immunoglobulin heavy constant mu	24.5273	23.9658	24.6899	25.0623	26.7061	22.7519	23.4349	23.5265	23.0481	21.6505	23.2319	21.7392	23.5534	24.6541	24.0775	0.445783	-1.24259	2.13416	23.7746	0.572945	-6.06759	0.576878	0.814088	0	0	-1.05783	-2.7462	0.630547	23.7746	-1.35958	-5.30478	0.198067	0.924508	0	0	-2.18717	-3.87554	-0.498798	23.7746	-2.81107	-2.99901	0.0152368	0.422669	-1	0	-0.299306	-1.98768
Q9HAU0	PLEKHA5	Pleckstrin homology domain-containing family A member 5	20.2212	18.7756	20.3388	19.8424	20.2553	18.2874	18.0734	18.5637	16.678	18.1288	18.4883	17.8304	17.6885	18.102	18.2217	-0.3168	-1.62337	0.989767	18.633	-0.526152	-6.09366	0.608024	0.831385	0	0	-2.00681	-3.31338	-0.70024	18.633	-3.33297	-2.14593	0.00568974	0.478283	-1	0	-1.62935	-2.93592	-0.32278	18.633	-2.70607	-3.17812	0.0185623	0.473065	-1	0	-1.77447	-3.08103
P35659	DEK	Protein DEK	19.6823	20.6231	20.075	20.9046	19.8927	20.1519	21.4328	21.8154	20.8807	20.5428	21.4758	21.2929	21.2535	21.2107	21.121	0.189635	-0.645385	1.02465	20.8237	0.49206	-6.11144	0.631114	0.847555	0	0	1.24953	0.41451	2.08455	20.8237	3.24225	-2.29505	0.00663842	0.511539	1	0	0.977048	0.142029	1.81207	20.8237	2.53522	-3.46192	0.0253199	0.504487	0	0	1.06827	0.233251
Q14687	GSE1	Genetic suppressor element 1	21.582	20.7245	21.3019	20.0795	21.0771	20.1068	20.7761	19.3286	18.9234	19.0858	18.4413	19.0544	18.9975	19.5187	19.3896	-0.781668	-1.80404	0.240706	19.8925	-1.65792	-4.94971	0.122123	0.544582	0	0	-1.52674	-2.54911	-0.504365	19.8925	-3.23822	-2.30792	0.00675036	0.511539	-1	0	-2.3423	-3.36467	-1.31992	19.8925	-4.96802	0.637398	0.000286214	0.0856901	-1	0	-1.90087	-2.92324
Q9H974	QTRT2	Queuine tRNA-ribosyltransferase accessory subunit 2	16.823	16.1226	18.3679	14.3559	17.4181	NA	12.3824	15.3299	14.1726	14.8882	13.6081	12.702	16.224	15.5386	16.9606	-1.21756	-3.579	1.14387	15.3496	-1.12934	-5.5038	0.281846	0.639155	0	0	-3.1429	-5.25503	-1.03077	15.3496	-3.25926	-2.33995	0.00723541	0.511539	-1	0	-3.37176	-5.4839	-1.25963	15.3496	-3.4966	-1.89467	0.00471288	0.295186	-1	0	-0.863467	-2.9756
Q15008	PSMD6	26S proteasome non-ATPase regulatory subunit 6	18.037	18.371	18.2844	19.0362	18.3941	19.5142	19.0309	19.7055	19.0619	19.1658	19.5294	19.4728	19.9901	19.8574	20.1914	0.75066	0.0483376	1.45298	19.1762	2.31581	-3.93179	0.0380631	0.461952	0	0	1.03529	0.33297	1.73761	19.1762	3.19392	-2.38068	0.0072771	0.511539	1	0	1.15854	0.456215	1.86086	19.1762	3.57413	-1.66672	0.00354001	0.295186	1	0	1.78213	1.07981
Q13322	GRB10	Growth factor receptor-bound protein 10	21.8333	22.1229	20.4633	19.3738	21.7387	21.6379	20.024	19.2746	18.8474	19.8056	21.3188	20.1545	19.5465	19.13	19.1912	-0.556315	-1.97897	0.866342	20.2975	-0.848551	-5.87244	0.412141	0.714829	0	0	-2.09115	-3.5138	-0.668489	20.2975	-3.18964	-2.3984	0.00745662	0.511539	-1	0	-1.04686	-2.46952	0.375795	20.2975	-1.59679	-4.9104	0.135358	0.727033	0	0	-2.18391	-3.60657
P47813	EIF1AX	Eukaryotic translation initiation factor 1A, X-chromosomal	16.1673	17.4758	16.5563	18.1671	17.5936	18.8791	19.009	19.0199	17.5315	18.1923	17.0256	18.459	18.4949	19.5604	18.5874	1.48011	0.263395	2.69682	18.0479	2.63975	-3.38646	0.0210197	0.378241	1	0	1.78701	0.570293	3.00372	18.0479	3.1871	-2.40288	0.00749252	0.511539	1	0	1.15914	-0.0575788	2.37585	18.0479	2.0673	-4.22443	0.0601393	0.63237	0	0	2.14773	0.931013
P62993	GRB2	Growth factor receptor-bound protein 2	19.7963	20.2594	19.1586	21.9439	19.9104	22.4207	22.6615	22.1043	21.005	20.7313	22.0988	20.0867	21.0964	21.9224	21.1764	1.68691	0.18676	3.18707	21.0915	2.44014	-3.727	0.0304851	0.432898	1	0	2.18547	0.685321	3.68563	21.0915	3.16131	-2.44827	0.00786636	0.511539	1	0	1.23417	-0.265981	2.73432	21.0915	1.78524	-4.64747	0.0985752	0.686394	0	0	1.66028	0.160129
Q86TB9	PATL1	Protein PAT1 homolog 1	16.8401	17.3815	16.8743	18.216	16.9883	16.8303	18.0522	17.98	18.7179	18.982	19.0089	18.803	19.3601	18.6688	19.224	0.31289	-0.525084	1.15086	18.1285	0.809017	-5.90489	0.433473	0.726018	0	0	1.21804	0.38007	2.05602	18.1285	3.14941	-2.45948	0.00791958	0.511539	1	0	1.89933	1.06136	2.73731	18.1285	4.91097	0.565666	0.000308904	0.0856901	1	0	2.05233	1.21435
Q96EL3	MRPL53	39S ribosomal protein L53, mitochondrial	19.8711	17.573	19.3543	16.5565	16.1723	NA	17.9421	17.2155	16.0805	17.2766	17.2357	17.0874	15.1431	15.4796	15.8074	-2.56839	-3.9909	-1.14587	17.0568	-3.9547	-1.15104	0.00208635	0.144636	-1	0	-1.8534	-3.12574	-0.581068	17.0568	-3.19064	-2.45661	0.00819472	0.511539	-1	0	-1.73288	-3.00521	-0.460541	17.0568	-2.98315	-2.75143	0.0119517	0.409309	-1	0	-3.45606	-4.7284
P0CJ79	ZNF888	Zinc finger protein 888	20.5057	18.3178	18.5299	18.0033	18.0981	16.9509	16.4986	16.2152	18.1953	18.845	18.6556	17.0448	18.1192	17.8877	18.2478	-1.43372	-2.92768	0.060244	18.0077	-2.08248	-4.31341	0.0585276	0.4789	0	0	-2.14812	-3.64208	-0.65416	18.0077	-3.12016	-2.52068	0.00850228	0.511539	-1	0	-0.936057	-2.43002	0.557904	18.0077	-1.35963	-5.21365	0.19805	0.810121	0	0	-1.03292	-2.52688
Q8WXE9	STON2	Stonin-2	16.9553	16.4889	16.4945	16.3524	16.934	17.5367	14.4727	14.8581	15.7741	17.2672	16.7719	15.4838	17.1029	15.8541	16.4649	0.294803	-0.831058	1.42066	16.3208	0.568205	-6.07032	0.579995	0.814787	0	0	-1.61123	-2.7371	-0.485373	16.3208	-3.1055	-2.54646	0.00874107	0.511539	-1	0	-0.138591	-1.26445	0.98727	16.3208	-0.267121	-6.05862	0.793747	0.994205	0	0	-0.172211	-1.29807
P61923	COPZ1	Coatomer subunit zeta-1	18.5245	18.3453	16.7235	19.1536	19.1951	17.2937	18.9823	20.3784	19.8714	21.1807	20.2179	20.1069	19.7804	19.88	20.102	0.683029	-0.635113	2.00117	19.3157	1.12443	-5.6111	0.28203	0.639155	0	0	1.87956	0.561417	3.1977	19.3157	3.09422	-2.56629	0.00892933	0.511539	1	0	2.63736	1.31922	3.9555	19.3157	4.34175	-0.383045	0.000880335	0.14365	1	0	2.05636	0.738217
Q9BVS4	RIOK2	Serine/threonine-protein kinase RIO2	22.9882	22.2162	22.8801	21.1494	21.351	23.0287	20.2792	19.8165	22.0202	20.427	22.121	21.4518	21.5035	21.2779	20.7285	-0.851766	-2.25104	0.547513	21.5493	-1.32091	-5.38924	0.210284	0.60615	0	0	-1.98953	-3.38881	-0.590256	21.5493	-3.08535	-2.58187	0.00908016	0.511539	-1	0	-1.36153	-2.76081	0.0377471	21.5493	-2.11145	-4.15551	0.0555645	0.628893	0	0	-1.52484	-2.92412
Q99733	NAP1L4	Nucleosome assembly protein 1-like 4	18.901	18.9566	19.0069	19.8129	19.5853	19.5616	20.1377	20.1292	19.7627	18.4644	19.0443	19.7792	18.8407	19.6344	18.9765	0.69842	-0.0465936	1.44343	19.3729	2.03118	-4.39264	0.0638187	0.490857	0	0	1.05501	0.31	1.80003	19.3729	3.06825	-2.603	0.00924094	0.511539	1	0	0.141121	-0.603893	0.886135	19.3729	0.410415	-6.00937	0.688374	0.992441	0	0	0.19569	-0.549324
Q9UPN6	SCAF8	Protein SCAF8	19.6608	21.0211	22.8722	20.651	23.1819	23.232	17.8274	18.7563	18.8234	20.4535	22.785	20.8379	20.5868	21.294	20.2846	1.1703	-0.751245	3.09185	20.8179	1.32161	-5.3884	0.210056	0.606125	0	0	-2.71565	-4.6372	-0.794107	20.8179	-3.06677	-2.61453	0.00940464	0.511539	-1	0	0.174138	-1.74741	2.09568	20.8179	0.196653	-6.07532	0.847271	0.994205	0	0	-0.462889	-2.38444
Q9NTX5	ECHDC1	Ethylmalonyl-CoA decarboxylase	22.2968	21.5391	22.0302	17.958	22.3265	19.5579	16.811	20.8439	18.411	19.7558	21.8912	20.3923	19.9882	20.2356	19.9788	-2.00791	-4.33972	0.323904	20.2678	-1.86856	-4.64392	0.0853759	0.499301	0	0	-3.26676	-5.59857	-0.934945	20.2678	-3.04005	-2.66145	0.00989153	0.527675	-1	0	-1.27563	-3.60744	1.05618	20.2678	-1.1871	-5.41181	0.257333	0.87375	0	0	-1.88785	-4.21967
P51608	MECP2	Methyl-CpG-binding protein 2	21.5273	18.8693	19.3616	18.3474	20.0109	19.1767	18.8218	17.3586	17.3718	18.4064	19.0169	17.6543	17.9609	18.5911	18.6324	-0.741096	-2.23271	0.75052	18.7405	-1.07814	-5.65923	0.301407	0.649246	0	0	-2.0687	-3.56031	-0.57708	18.7405	-3.00952	-2.71502	0.0104787	0.548143	-1	0	-1.56022	-3.05183	-0.0686013	18.7405	-2.26979	-3.90338	0.0417047	0.587254	-1	0	-1.52462	-3.01624
P23284	PPIB	Peptidyl-prolyl cis-trans isomerase B	23.6121	20.4997	20.9639	19.0692	20.2864	17.0973	19.2257	18.6815	19.2125	18.63	20.5324	19.7549	18.1512	19.2483	19.5693	-2.87424	-4.80313	-0.945356	19.6356	-3.23351	-2.34447	0.00686388	0.270308	-1	0	-2.652	-4.58089	-0.723112	19.6356	-2.98349	-2.76065	0.0110068	0.548143	-1	0	-2.05281	-3.9817	-0.123928	19.6356	-2.30941	-3.83919	0.0387884	0.57949	-1	0	-2.70231	-4.6312
Q9Y2W2	WBP11	WW domain-binding protein 11	15.5817	15.9544	NA	17.9508	16.6195	17.4013	17.0711	17.2304	17.232	17.0843	17.0679	18.3496	17.9909	18.0414	17.6156	1.55578	0.534394	2.57717	17.2279	3.33071	-2.17374	0.00623906	0.270308	1	0	1.40975	0.38836	2.43114	17.2279	3.01807	-2.6809	0.0110505	0.548143	1	0	1.73248	0.711091	2.75387	17.2279	3.70899	-1.50381	0.00314597	0.281513	1	0	2.11452	1.09313
P10909	CLU	Clusterin	15.2451	14.9072	14.6957	15.9848	17.2566	NA	16.0881	17.2254	16.8362	15.654	16.1774	14.8374	13.1486	15.3372	14.6959	1.67134	0.237516	3.10516	15.5778	2.55316	-3.48635	0.0261106	0.413742	1	0	1.76724	0.484792	3.04969	15.5778	3.01832	-2.74955	0.0112105	0.548143	1	0	0.606913	-0.675537	1.88936	15.5778	1.03656	-5.56581	0.321324	0.907735	0	0	-0.555449	-1.8379
Q13263	TRIM28	Transcription intermediary factor 1-beta	24.8087	25.0162	25.2239	24.1768	24.3052	24.8104	24.2134	24.4772	23.9004	23.9602	24.0102	24.264	24.1376	24.2857	23.9985	-0.585467	-1.18435	0.0134123	24.3726	-2.11817	-4.25461	0.0545908	0.4789	0	0	-0.819291	-1.41817	-0.220412	24.3726	-2.96412	-2.78663	0.0112632	0.548143	0	0	-0.938122	-1.537	-0.339243	24.3726	-3.39404	-1.97987	0.00497673	0.295186	0	0	-0.875671	-1.47455
O14647	CHD2	Chromodomain-helicase-DNA-binding protein 2	21.8266	20.7788	21.0741	20.3464	21.3983	20.5542	20.0754	19.8854	20.4784	20.1873	20.8218	20.3373	20.4042	20.342	20.7063	-0.460171	-1.25649	0.336146	20.6144	-1.25207	-5.47027	0.233221	0.621278	0	0	-1.08009	-1.87641	-0.283777	20.6144	-2.93882	-2.83114	0.0118176	0.562065	-1	0	-0.777686	-1.574	0.0186309	20.6144	-2.116	-4.14635	0.0548049	0.625052	0	0	-0.742352	-1.53867
Q96A33	CCDC47	Coiled-coil domain-containing protein 47	18.7006	19.3637	19.3754	20.0942	20.2808	21.1894	20.0795	20.1163	20.2627	20.0199	19.6501	20.4788	20.5413	20.4301	20.5002	1.37488	0.631486	2.11828	20.0722	4.00721	-0.962128	0.00157434	0.140827	1	0	1.00623	0.262837	1.74963	20.0722	2.93275	-2.8418	0.0119545	0.562065	1	0	0.902991	0.159594	1.64639	20.0722	2.63184	-3.29874	0.021121	0.473261	0	0	1.34394	0.600543
P11274	BCR	Breakpoint cluster region protein	13.7065	16.7848	13.821	17.7195	16.6485	16.0262	17.5218	16.2996	17.0568	17.2916	17.5799	17.2898	16.4291	18.0208	17.7703	2.02731	0.388507	3.66611	16.6644	2.68442	-3.3093	0.0193318	0.367554	1	0	2.18864	0.54984	3.82744	16.6644	2.89805	-2.91008	0.0129329	0.5804	1	0	2.61631	0.97751	4.25511	16.6644	3.46434	-1.87067	0.00444334	0.295186	1	0	2.63599	0.997188
Q8NBF6	AVL9	Late secretory pathway protein AVL9 homolog	15.9938	16.983	13.9945	16.8248	16.1817	NA	17.4518	17.6711	17.124	17.3327	17.1872	17.6981	18.1607	17.5259	17.6277	0.846144	-0.622552	2.31484	16.9826	1.26189	-5.35861	0.232073	0.621278	0	0	1.75856	0.44492	3.0722	16.9826	2.93218	-2.89573	0.0131142	0.5804	1	0	1.7489	0.435258	3.06254	16.9826	2.91607	-2.86339	0.0135046	0.412658	1	0	2.11434	0.800698
Q9H9C1	VIPAS39	Spermatogenesis-defective protein 39 homolog	21.052	19.9869	20.2101	19.5227	20.2035	18.6862	19.2742	18.1259	19.5845	19.2818	20.1408	19.2198	20.1337	19.4675	19.9975	-0.94551	-2.0171	0.126081	19.6591	-1.91395	-4.57503	0.0787968	0.493258	0	0	-1.42148	-2.49307	-0.349892	19.6591	-2.87744	-2.94428	0.0134039	0.5804	-1	0	-0.868877	-1.94047	0.202713	19.6591	-1.75883	-4.6852	0.103041	0.686394	0	0	-0.550125	-1.62172
Q96IR2	ZNF845	Zinc finger protein 845	19.8694	20.3538	20.0179	19.8851	19.9947	19.9487	18.6945	19.1186	19.5736	19.5005	20.5186	19.927	19.5461	19.76	20.1165	-0.137578	-0.855519	0.580362	19.7883	-0.415201	-6.14705	0.684957	0.8699	0	0	-0.951503	-1.66944	-0.233563	19.7883	-2.87156	-2.94918	0.0134264	0.5804	0	0	-0.0983479	-0.816288	0.619593	19.7883	-0.296807	-6.05013	0.771436	0.994205	0	0	-0.272836	-0.990777
Q9NQS7	INCENP	Inner centromere protein	25.0602	24.8391	25.1227	24.5799	24.8446	24.4617	24.5078	24.3274	23.9971	24.1505	24.4304	24.2281	24.2153	24.2425	23.9329	-0.378593	-0.931104	0.173917	24.4627	-1.48467	-5.18419	0.162144	0.570034	0	0	-0.729913	-1.28242	-0.177402	24.4627	-2.86238	-2.96527	0.0136623	0.5804	0	0	-0.737704	-1.29021	-0.185193	24.4627	-2.89293	-2.85128	0.0128931	0.412658	0	0	-0.877117	-1.42963
P01861	IGHG4	Immunoglobulin heavy constant gamma 4	25.2813	24.7766	25.0464	23.4194	24.9194	24.7149	26.5934	26.9569	26.2388	21.919	23.9605	22.8729	22.6848	22.7872	22.2708	-0.683555	-1.77853	0.411417	24.2962	-1.3543	-5.34887	0.199642	0.593605	0	0	1.56156	0.46659	2.65653	24.2962	3.09385	-2.56536	0.00891238	0.511539	1	0	-2.11732	-3.21229	-1.02234	24.2962	-4.19494	-0.622634	0.00114224	0.166767	-1	0	-2.45385	-3.54882
P11388	TOP2A	DNA topoisomerase 2-alpha	24.7426	24.0016	24.2204	23.5365	23.5891	23.0329	23.6496	23.3856	23.5002	23.0673	23.3972	23.4596	23.3669	23.0928	23.0712	-0.935362	-1.55159	-0.319139	23.5409	-3.28881	-2.23529	0.00607658	0.270308	0	0	-0.809687	-1.42591	-0.193464	23.5409	-2.84692	-2.99233	0.0140686	0.5804	0	0	-1.01348	-1.62971	-0.39726	23.5409	-3.56349	-1.68519	0.00361183	0.295186	-1	0	-1.14455	-1.76077
Q9NRD1	FBXO6	F-box only protein 6	19.1283	18.1162	19.3651	17.2054	18.5529	18.0915	17.1926	17.9755	17.4082	17.2712	18.8011	17.8944	17.7381	17.5881	17.5221	-0.919988	-1.94434	0.10436	17.99	-1.94754	-4.52341	0.0742133	0.493024	0	0	-1.34445	-2.3688	-0.3201	17.99	-2.84608	-2.9975	0.0141839	0.5804	-1	0	-0.880985	-1.90533	0.143364	17.99	-1.86497	-4.53071	0.0857525	0.680126	0	0	-1.25381	-2.27816
Q8IWA0	WDR75	WD repeat-containing protein 75	15.6568	16.5674	15.5657	17.5105	15.0549	17.4771	18.3684	18.5604	17.1601	17.8605	16.5259	17.9375	19.5297	17.3926	18.1438	0.750889	-0.849217	2.35099	17.2874	1.01832	-5.71893	0.327897	0.664155	0	0	2.09965	0.499547	3.69976	17.2874	2.84745	-2.9983	0.0142276	0.5804	1	0	1.51133	-0.0887775	3.11143	17.2874	2.04959	-4.25188	0.0620704	0.63237	0	0	2.42542	0.825312
Q8IU81	IRF2BP1	Interferon regulatory factor 2-binding protein 1	16.0197	13.0109	15.3581	17.9353	NA	19.2648	16.4969	17.7786	17.3794	16.7473	15.196	18.0284	17.1093	18.1388	18.146	3.8038	1.73238	5.87523	16.9007	4.02216	-1.04134	0.0018537	0.144355	1	0	2.42205	0.569313	4.27479	16.9007	2.86338	-3.01223	0.0148645	0.597595	1	0	1.86098	0.00824376	3.71372	16.9007	2.20008	-4.02986	0.0491457	0.598819	1	0	3.00177	1.14904
P0DP03	IGHV3-30-5	Immunoglobulin heavy variable 3-30-5	23.439	22.6931	23.6645	22.1686	26.0364	23.6126	22.891	18.0082	22.4488	20.08	21.8938	17.3115	20.5134	20.1572	17.2205	0.673708	-2.53058	3.878	21.4759	0.456245	-6.12866	0.656067	0.857836	0	0	-2.14951	-5.3538	1.05478	21.4759	-1.45567	-5.18464	0.170219	0.924508	0	0	-3.50374	-6.70803	-0.299449	21.4759	-2.37278	-3.7357	0.0345241	0.565667	-1	0	-3.96849	-7.17278
P01764	IGHV3-23	Immunoglobulin heavy variable 3-23	23.439	22.6931	23.6645	22.1686	26.0364	23.6126	22.891	18.0082	22.4488	20.08	21.8938	17.3115	20.5134	20.1572	17.2205	0.673708	-2.53058	3.878	21.4759	0.456245	-6.12866	0.656067	0.857836	0	0	-2.14951	-5.3538	1.05478	21.4759	-1.45567	-5.18464	0.170219	0.924508	0	0	-3.50374	-6.70803	-0.299449	21.4759	-2.37278	-3.7357	0.0345241	0.565667	-1	0	-3.96849	-7.17278
P01768	IGHV3-30	Immunoglobulin heavy variable 3-30	23.439	22.6931	23.6645	22.1686	26.0364	23.6126	22.891	18.0082	22.4488	20.08	21.8938	17.3115	20.5134	20.1572	17.2205	0.673708	-2.53058	3.878	21.4759	0.456245	-6.12866	0.656067	0.857836	0	0	-2.14951	-5.3538	1.05478	21.4759	-1.45567	-5.18464	0.170219	0.924508	0	0	-3.50374	-6.70803	-0.299449	21.4759	-2.37278	-3.7357	0.0345241	0.565667	-1	0	-3.96849	-7.17278
Q8IZP0	ABI1	Abl interactor 1	18.6154	19.3106	19.437	19.3093	19.2108	16.9057	20.0901	21.1546	20.6625	19.5242	19.0243	19.3614	18.8619	19.0696	18.9166	-0.645784	-1.83681	0.54524	19.2969	-1.17659	-5.55493	0.261355	0.629877	0	0	1.51469	0.32367	2.70572	19.2969	2.7597	-3.15068	0.0167832	0.653992	1	0	0.182275	-1.00875	1.3733	19.2969	0.332097	-6.03879	0.745337	0.993893	0	0	-0.171645	-1.36267
P43034	PAFAH1B1	Platelet-activating factor acetylhydrolase IB subunit alpha	27.4523	22.7521	27.6519	22.0463	22.6128	19.8236	21.9649	21.5686	22.1143	22.3446	22.5888	26.5191	22.4866	26.3827	25.9573	-4.4579	-7.66512	-1.25069	23.6177	-3.0162	-2.72884	0.0103473	0.296397	-1	0	-4.06953	-7.27675	-0.86232	23.6177	-2.75343	-3.16153	0.0169822	0.653992	-1	0	-2.13466	-5.34188	1.07255	23.6177	-1.4443	-5.10923	0.173333	0.779339	0	0	-1.00995	-4.21716
P27482	CALML3	Calmodulin-like protein 3	20.524	20.2565	19.2197	18.7028	19.4268	18.9074	19.1368	18.4801	19.0094	19.9005	19.1531	19.6781	18.9026	19.3211	19.9405	-0.987753	-1.87613	-0.0993757	19.3706	-2.40906	-3.77569	0.032034	0.432898	0	0	-1.12462	-2.01299	-0.23624	19.3706	-2.74286	-3.1738	0.0171313	0.653992	-1	0	-0.422833	-1.31121	0.465544	19.3706	-1.03126	-5.57268	0.321753	0.907735	0	0	-0.612006	-1.50038
P63096	GNAI1	Guanine nucleotide-binding protein G(i) subunit alpha-1	17.494	18.2657	19.1783	14.076	14.1759	NA	17.2339	13.3636	NA	15.8154	NA	13.5864	14.8432	14.4514	15.0456	-4.18674	-6.5341	-1.83938	15.6275	-4.00528	-1.34013	0.00279273	0.176005	-1	0	-3.01389	-5.36124	-0.666526	15.6275	-2.88325	-3.01753	0.0172103	0.653992	-1	0	-3.61174	-5.9591	-1.26438	15.6275	-3.45519	-2.11188	0.00670183	0.344276	-1	0	-3.53263	-5.63217
Q9H2P0	ADNP	Activity-dependent neuroprotector homeobox protein	21.9061	21.1567	21.7004	21.1339	21.2365	21.454	21.025	20.9404	20.5792	20.956	21.0558	21.1339	20.9403	21.1082	21.2407	-0.312922	-0.902426	0.276582	21.1711	-1.15013	-5.5839	0.271391	0.635176	0	0	-0.739547	-1.32905	-0.150043	21.1711	-2.71817	-3.21667	0.0179494	0.656775	0	0	-0.539165	-1.12867	0.0503383	21.1711	-1.98167	-4.3547	0.0696967	0.650421	0	0	-0.491339	-1.08084
P60900	PSMA6	Proteasome subunit alpha type-6	22.1282	22.7202	19.7931	19.3812	20.2477	22.1029	19.6416	19.7883	19.1208	19.608	20.419	19.3761	19.5645	19.71	19.9373	-0.969863	-2.588	0.648277	20.2359	-1.30062	-5.41341	0.216935	0.610674	0	0	-2.03025	-3.64839	-0.412105	20.2359	-2.72264	-3.21477	0.0179938	0.656775	-1	0	-1.74613	-3.36427	-0.127986	20.2359	-2.34162	-3.7867	0.0365614	0.566599	-1	0	-1.80988	-3.42802
P68036	UBE2L3	Ubiquitin-conjugating enzyme E2 L3	21.766	21.5369	20.58	22.2383	22.2774	21.1277	22.1622	22.4782	22.2653	22.3211	22.3146	22.1902	22.6405	22.3293	22.5658	0.58679	-0.221177	1.39476	22.0529	1.57357	-5.06589	0.140279	0.553497	0	0	1.00762	0.199651	1.81559	22.0529	2.70209	-3.24454	0.0185026	0.666575	1	0	0.981007	0.17304	1.78897	22.0529	2.63072	-3.30063	0.0211655	0.473261	0	0	1.21753	0.409558
P18031	PTPN1	Tyrosine-protein phosphatase non-receptor type 1	20.7308	20.7788	20.431	20.986	20.3893	19.6502	21.9176	21.6203	21.2137	21.221	20.8788	21.2346	21.4834	21.0441	21.029	-0.305032	-1.06098	0.450917	20.9739	-0.874278	-5.85099	0.398278	0.705727	0	0	0.936962	0.181012	1.69291	20.9739	2.6855	-3.27324	0.0190905	0.667839	0	0	0.464547	-0.291403	1.2205	20.9739	1.33148	-5.24745	0.206553	0.819072	0	0	0.538629	-0.217321
Q92609	TBC1D5	TBC1 domain family member 5	15.5691	16.8919	17.0923	17.7909	17.3602	17.8155	17.7316	18.1376	17.3144	17.2801	16.7495	18.2147	17.6443	17.3665	17.5261	1.13781	0.160255	2.11536	17.3656	2.52333	-3.58328	0.0259772	0.413742	1	0	1.21012	0.232567	2.18767	17.3656	2.68369	-3.27846	0.0192317	0.667839	1	0	0.897073	-0.0804801	1.87463	17.3656	1.98945	-4.34338	0.0688646	0.649763	0	0	0.994578	0.0170247
P28340	POLD1	DNA polymerase delta catalytic subunit	21.6758	20.4816	20.9807	19.4342	20.8014	19.9845	19.7387	20.3821	19.5296	19.4934	19.121	19.9673	19.6569	19.8019	19.0895	-0.972656	-1.91438	-0.0309335	20.0093	-2.23863	-4.05985	0.0439217	0.466647	0	0	-1.1626	-2.10432	-0.220876	20.0093	-2.6758	-3.29127	0.0194893	0.667839	-1	0	-1.51882	-2.46054	-0.577097	20.0093	-3.49567	-1.8061	0.00412455	0.295186	-1	0	-1.52991	-2.47164
A6NHR9	SMCHD1	Structural maintenance of chromosomes flexible hinge domain-containing protein 1	23.0103	22.4816	23.0472	21.9152	22.8284	21.867	22.1877	21.1408	20.2667	19.9491	22.4793	20.7681	20.1372	20.8635	20.3506	-0.642837	-1.9773	0.691626	21.5529	-1.04533	-5.69233	0.315734	0.657577	0	0	-1.64797	-2.98243	-0.313505	21.5529	-2.67978	-3.28865	0.0195007	0.667839	-1	0	-1.78082	-3.11529	-0.446361	21.5529	-2.89582	-2.85363	0.0129874	0.412658	-1	0	-2.39592	-3.73038
Q9BTV4	TMEM43	Transmembrane protein 43	14.0368	17.1636	15.5299	17.2272	17.1884	15.1634	17.284	17.6945	17.5917	17.9014	16.3788	16.9062	18.5203	18.13	18.0289	0.949563	-0.631347	2.53047	16.983	1.30339	-5.41013	0.216018	0.610674	0	0	1.94664	0.365734	3.52755	16.983	2.672	-3.30204	0.0197873	0.669389	1	0	1.48539	-0.0955222	3.0663	16.983	2.03887	-4.26844	0.0632674	0.63237	0	0	2.64965	1.06874
Q8IX01	SUGP2	SURP and G-patch domain-containing protein 2	22.193	22.0424	24.9183	21.7561	21.2182	21.3766	21.3862	21.6949	21.4399	21.8557	21.9603	21.8206	21.841	21.7668	21.3015	-1.60091	-2.87543	-0.326387	21.9048	-2.72569	-3.23777	0.0178909	0.366971	-1	0	-1.54423	-2.81875	-0.269706	21.9048	-2.62919	-3.37554	0.0214394	0.70801	-1	0	-1.17235	-2.44688	0.102171	21.9048	-1.99603	-4.33424	0.0682678	0.648544	0	0	-1.41477	-2.6893
P23588	EIF4B	Eukaryotic translation initiation factor 4B	27.5763	25.7432	23.2761	22.8256	22.5998	22.0664	23.4523	23	22.6494	24.6146	25.7579	23.2712	24.7561	23.0079	22.3206	-3.03461	-5.105	-0.964212	23.7945	-3.18058	-2.43823	0.00758524	0.270308	-1	0	-2.49797	-4.56837	-0.427577	23.7945	-2.61813	-3.39447	0.0218873	0.714299	-1	0	-0.983999	-3.05439	1.0864	23.7945	-1.03133	-5.57237	0.321994	0.907735	0	0	-2.1703	-4.2407
Q9BRT6	LLPH	Protein LLP homolog	19.9269	20.0373	18.7437	20.3021	19.7012	18.9916	21.2838	20.3743	20.4004	20.5781	20.7309	20.4578	20.7251	20.3845	20.9597	0.0956448	-0.83628	1.02757	20.2398	0.222447	-6.21029	0.827532	0.932204	0	0	1.11686	0.184931	2.04878	20.2398	2.59754	-3.42589	0.022577	0.72824	1	0	1.01963	0.0877077	1.95156	20.2398	2.37142	-3.7353	0.0344078	0.565667	1	0	1.12048	0.188559
Q7Z7F7	MRPL55	39S ribosomal protein L55, mitochondrial	22.7128	21.883	22.3069	21.3821	21.3355	21.3613	20.4788	20.802	21.4808	20.4739	21.8992	19.4058	20.0698	21.087	20.3737	-0.941276	-2.10355	0.220995	21.1368	-1.75739	-4.80808	0.103381	0.522425	0	0	-1.38033	-2.5426	-0.218057	21.1368	-2.57711	-3.46455	0.0236311	0.733364	-1	0	-1.70794	-2.87021	-0.545671	21.1368	-3.18877	-2.34772	0.00746885	0.361213	-1	0	-1.79073	-2.953
P27707	DCK	Deoxycytidine kinase	19.1219	18.5437	17.993	17.2227	18.6333	NA	16.3063	18.0581	15.8777	16.7253	19.0308	17.0441	17.3917	17.3946	17.3918	-0.62489	-2.32049	1.07071	17.6239	-0.807218	-5.80097	0.43598	0.72708	0	0	-1.8055	-3.32209	-0.288915	17.6239	-2.6076	-3.44204	0.0236606	0.733364	-1	0	-0.952842	-2.46943	0.563745	17.6239	-1.37614	-5.19339	0.195081	0.807186	0	0	-1.16019	-2.67678
P27105	STOM	Erythrocyte band 7 integral membrane protein	15.3363	16.5729	15.526	18.268	17.7373	19.7081	17.0601	17.2445	17.325	18.9064	17.1324	18.0771	18.0649	17.6522	18.0457	2.75946	1.58165	3.93728	17.5105	5.08399	0.816876	0.000239321	0.0598788	1	0	1.39815	0.22034	2.57597	17.5105	2.57594	-3.46654	0.0236826	0.733364	1	0	2.22692	1.04911	3.40474	17.5105	4.10286	-0.780561	0.00135813	0.179402	1	0	2.10924	0.93143
P39019	RPS19	40S ribosomal protein S19	23.7352	24.3637	24.0412	24.4835	24.3358	24.208	25.8491	24.9833	24.3459	24.5762	24.312	25.2516	25.2197	25.152	24.6055	0.295736	-0.558595	1.15007	24.6308	0.750024	-5.95037	0.466975	0.7508	0	0	1.01273	0.158401	1.86706	24.6308	2.56841	-3.47468	0.0237934	0.733364	1	0	0.666565	-0.187766	1.5209	24.6308	1.69049	-4.78136	0.115432	0.699188	0	0	0.945706	0.0913744
P01597	IGKV1-39	Immunoglobulin kappa variable 1-39	17.9507	16.6628	14.5359	19.163	20.5439	20.0824	17.9043	20.1109	19.4937	17.3849	18.9412	17.9088	16.606	19.2495	18.3031	3.54665	1.59032	5.50299	18.3227	3.93399	-1.10941	0.0018519	0.144355	1	0	2.78651	0.830172	4.74285	18.3227	3.09082	-2.57226	0.0089868	0.511539	1	0	1.69518	-0.261157	3.65152	18.3227	1.88031	-4.50849	0.0836495	0.676513	0	0	1.66971	-0.286623
P04432	IGKV1D-39	Immunoglobulin kappa variable 1D-39	17.9507	16.6628	14.5359	19.163	20.5439	20.0824	17.9043	20.1109	19.4937	17.3849	18.9412	17.9088	16.606	19.2495	18.3031	3.54665	1.59032	5.50299	18.3227	3.93399	-1.10941	0.0018519	0.144355	1	0	2.78651	0.830172	4.74285	18.3227	3.09082	-2.57226	0.0089868	0.511539	1	0	1.69518	-0.261157	3.65152	18.3227	1.88031	-4.50849	0.0836495	0.676513	0	0	1.66971	-0.286623
P09669	COX6C	Cytochrome c oxidase subunit 6C	21.0151	21.7192	21.7139	22.3338	21.6858	21.4264	23.2147	22.4613	21.8221	21.6394	21.6603	22.3278	22.0803	21.9144	21.7007	0.332566	-0.528305	1.19344	21.9144	0.837022	-5.88221	0.418128	0.715281	0	0	1.01662	0.155753	1.87749	21.9144	2.5587	-3.49129	0.0242308	0.733575	1	0	0.393095	-0.467777	1.25397	21.9144	0.989363	-5.61268	0.341051	0.917768	0	0	0.415751	-0.44512
P20290	BTF3	Transcription factor BTF3	18.4372	18.6621	16.9142	18.7551	18.2058	NA	20.7863	19.7747	18.3769	19.0316	18.5064	19.9678	19.795	19.8265	19.44	0.475945	-1.07482	2.02671	19.0343	0.672233	-5.89951	0.514764	0.783612	0	0	1.64144	0.254393	3.02849	19.0343	2.59205	-3.46792	0.0243363	0.733575	1	0	1.16413	-0.222916	2.55118	19.0343	1.83832	-4.57597	0.0920652	0.686394	0	0	1.68265	0.295608
P02538	KRT6A	Keratin, type II cytoskeletal 6A	26.9692	25.7326	26.4865	24.4108	24.9622	25.4714	25.3115	25.6901	25.3065	25.5612	25.3266	26.3502	24.7531	24.5382	24.1162	-1.44797	-2.32389	-0.572041	25.3991	-3.58169	-1.71342	0.00348987	0.193548	-1	0	-0.96009	-1.83601	-0.0841645	25.3991	-2.37488	-3.80193	0.0341295	0.813171	0	0	-0.650099	-1.52602	0.225826	25.3991	-1.60809	-4.89481	0.132501	0.723765	0	0	-1.92693	-2.80286
Q9BU61	NDUFAF3	NADH dehydrogenase [ubiquinone] 1 alpha subcomplex assembly factor 3	21.3033	18.8123	19.4641	17.8155	17.7286	15.0268	17.5435	18.2791	17.8443	18.8767	17.1866	18.3821	17.9225	18.4722	18.443	-3.0029	-4.67973	-1.32608	18.2067	-3.88607	-1.19301	0.00202324	0.144355	-1	0	-1.97095	-3.64778	-0.294127	18.2067	-2.55062	-3.50964	0.0248279	0.733575	-1	0	-1.71144	-3.38827	-0.0346159	18.2067	-2.21479	-3.99179	0.0461003	0.595001	-1	0	-1.58067	-3.2575
Q04695	KRT17	Keratin, type I cytoskeletal 17	25.3389	24.0225	24.7696	22.6313	23.9818	20.8495	23.5431	24.102	23.1044	23.2513	24.5417	23.9239	22.3035	22.9082	22.2501	-2.22283	-3.66257	-0.783099	23.4348	-3.35029	-2.13751	0.00550705	0.258832	-1	0	-1.1272	-2.56693	0.312537	23.4348	-1.69893	-4.85618	0.114151	0.924508	0	0	-0.804748	-2.24448	0.634986	23.4348	-1.21293	-5.38346	0.247658	0.854258	0	0	-2.22308	-3.66282
P11233	RALA	Ras-related protein Ral-A	17.1202	17.7606	18.0962	18.6911	18.0089	19.8035	19.826	19.0071	18.4007	19.041	17.702	19.3094	18.0534	18.5076	18.8638	1.1755	-0.0319959	2.383	18.5461	2.11249	-4.26569	0.055461	0.4789	0	0	1.41894	0.211443	2.62644	18.5461	2.54997	-3.51075	0.024858	0.733575	1	0	1.02513	-0.182368	2.23263	18.5461	1.84226	-4.5646	0.0893598	0.686394	0	0	0.815914	-0.391586
O00567	NOP56	Nucleolar protein 56	24.4712	24.9619	25.067	24.622	25.2092	24.7797	25.4373	25.4749	25.8228	24.8188	25.0719	24.6341	25.629	25.41	25.0276	0.0369301	-0.599568	0.673428	25.0958	0.125713	-6.22774	0.901937	0.960272	0	0	0.744975	0.108477	1.38147	25.0958	2.53595	-3.5301	0.0252853	0.738332	0	0	0.00822125	-0.628277	0.644719	25.0958	0.0279858	-6.09473	0.978111	0.996931	0	0	0.522171	-0.114327
P30520	ADSS	Adenylosuccinate synthetase isozyme 2	19.6426	19.1055	19.2649	20.3527	19.8173	21.1802	20.05	20.6737	20.1987	19.692	19.7758	20.5067	19.651	20.3472	19.9342	1.11239	0.275105	1.94968	20.0128	2.87859	-2.96374	0.0132486	0.314003	1	0	0.969798	0.132511	1.80708	20.0128	2.5096	-3.57496	0.0265631	0.755007	0	0	0.653834	-0.183452	1.49112	20.0128	1.69196	-4.77931	0.115146	0.699188	0	0	0.639754	-0.197532
P16298	PPP3CB	Serine/threonine-protein phosphatase 2B catalytic subunit beta isoform	18.5401	18.1406	17.8988	17.6413	18.024	16.7178	17.2963	17.4625	17.3202	17.7943	17.868	17.7767	17.743	18.1583	17.8838	-0.732158	-1.45304	-0.0112763	17.7511	-2.20058	-4.12145	0.0470113	0.475184	0	0	-0.833524	-1.55441	-0.112642	17.7511	-2.50525	-3.58234	0.0267798	0.755007	0	0	-0.380149	-1.10103	0.340733	17.7511	-1.14258	-5.45977	0.274399	0.881845	0	0	-0.264803	-0.985685
Q08209	PPP3CA	Serine/threonine-protein phosphatase 2B catalytic subunit alpha isoform	18.5401	18.1406	17.8988	17.6413	18.024	16.7178	17.2963	17.4625	17.3202	17.7943	17.868	17.7767	17.743	18.1583	17.8838	-0.732158	-1.45304	-0.0112763	17.7511	-2.20058	-4.12145	0.0470113	0.475184	0	0	-0.833524	-1.55441	-0.112642	17.7511	-2.50525	-3.58234	0.0267798	0.755007	0	0	-0.380149	-1.10103	0.340733	17.7511	-1.14258	-5.45977	0.274399	0.881845	0	0	-0.264803	-0.985685
O43866	CD5L	CD5 antigen-like	23.3312	23.1073	23.6518	22.8094	24.821	22.1438	22.0129	21.9286	21.5516	20.0347	21.0609	19.5516	22.4531	23.2323	21.9605	-0.105408	-1.43201	1.22119	22.2434	-0.172421	-6.22051	0.865876	0.944933	0	0	-1.53243	-2.85903	-0.205824	22.2434	-2.50666	-3.58419	0.0269451	0.755007	-1	0	-3.14772	-4.47432	-1.82112	22.2434	-5.14888	0.90073	0.000214307	0.0780842	-1	0	-0.814846	-2.14145
Q9BQA1	WDR77	Methylosome protein 50	19.6371	19.9283	20.0081	20.4208	19.8832	19.6867	20.5046	20.678	20.3843	20.2283	20.2183	20.5152	20.0933	20.0639	20.1596	0.139069	-0.438489	0.716628	20.1607	0.521714	-6.09615	0.610892	0.833374	0	0	0.664441	0.0868828	1.242	20.1607	2.49263	-3.60376	0.0274186	0.755679	0	0	0.462763	-0.114795	1.04032	20.1607	1.73604	-4.71717	0.106854	0.692194	0	0	0.247755	-0.329804
Q9P2E9	RRBP1	Ribosome-binding protein 1	18.9673	19.4692	19.5539	19.6526	19.5939	20.3468	18.7709	18.6056	18.4079	19.6397	19.3478	19.3256	18.6561	19.1088	18.9082	0.534231	-0.106712	1.17517	19.2236	1.80595	-4.73625	0.0947875	0.512203	0	0	-0.735369	-1.37631	-0.0944263	19.2236	-2.4859	-3.61517	0.0277653	0.755679	0	0	0.107528	-0.533414	0.74847	19.2236	0.363497	-6.02776	0.722242	0.993893	0	0	-0.439134	-1.08008
Q92615	LARP4B	La-related protein 4B	20.7932	21.3077	21.6825	20.9944	20.4733	20.6646	20.544	20.4003	20.2792	20.2118	20.1619	21.0341	20.0904	20.8696	20.4382	-0.550351	-1.29417	0.193473	20.663	-1.60312	-5.02555	0.133596	0.550156	0	0	-0.853267	-1.59709	-0.109444	20.663	-2.48549	-3.61586	0.0277863	0.755679	0	0	-0.791859	-1.53568	-0.0480354	20.663	-2.30661	-3.84071	0.0387135	0.57949	0	0	-0.795053	-1.53888
P49750	YLPM1	YLP motif-containing protein 1	25.318	25.5093	25.8347	24.9204	24.2606	24.1734	24.7722	24.7767	24.9515	24.3938	24.4503	24.7643	24.4568	25.0009	24.819	-1.10257	-1.7322	-0.472944	24.8268	-3.79419	-1.33668	0.00234089	0.158324	-1	0	-0.72052	-1.35015	-0.0908914	24.8268	-2.47947	-3.62606	0.0281003	0.756798	0	0	-1.01787	-1.6475	-0.38824	24.8268	-3.50271	-1.79077	0.00405126	0.295186	-1	0	-0.795112	-1.42474
P08574	CYC1	Cytochrome c1, heme protein, mitochondrial	19.2074	19.4073	18.8555	19.9079	19.8679	18.9486	20.0461	19.9958	19.7348	20.2486	19.7762	19.7778	19.7958	19.7354	19.8997	0.418079	-0.256905	1.09306	19.6803	1.34203	-5.36387	0.203202	0.596351	0	0	0.768818	0.0938349	1.4438	19.6803	2.4679	-3.64563	0.028713	0.76007	0	0	0.777486	0.102503	1.45247	19.6803	2.49572	-3.52816	0.0272605	0.525144	0	0	0.653547	-0.0214361
Q9HCJ0	TNRC6C	Trinucleotide repeat-containing gene 6C protein	14.5048	15.2724	12.2584	16.1175	14.7517	NA	15.8909	16.3115	15.8627	14.3101	17.0855	15.571	16.8456	17.8082	17.2574	1.42274	-0.546379	3.39186	15.7034	1.58257	-4.96066	0.140717	0.554271	0	0	2.00981	0.248581	3.77105	15.7034	2.49947	-3.62137	0.0287698	0.76007	1	0	1.64368	-0.117551	3.40491	15.7034	2.04414	-4.2705	0.0646251	0.63237	0	0	3.29188	1.53065
Q03188	CENPC	Centromere protein C	23.9941	23.7369	23.8248	24.492	25.4893	24.6739	23.2349	22.9717	23.1041	23.2868	23.563	23.1367	27.4278	27.732	27.1845	1.03316	0.374162	1.69216	24.5235	3.39688	-2.04257	0.00494998	0.249569	1	0	-0.748389	-1.40739	-0.0893919	24.5235	-2.4606	-3.65797	0.0291063	0.761707	0	0	-0.523068	-1.18207	0.135929	24.5235	-1.71977	-4.74021	0.10985	0.692194	0	0	3.59614	2.93715
Q99729	HNRNPAB	Heterogeneous nuclear ribonucleoprotein A/B	21.4018	21.3844	21.1756	21.5359	21.468	21.4985	21.9436	22.337	21.69	21.9826	21.2602	21.5001	21.6644	21.6838	21.509	0.180191	-0.411215	0.771598	21.6023	0.660153	-6.01359	0.521007	0.78772	0	0	0.669584	0.078177	1.26099	21.6023	2.4531	-3.67063	0.0295156	0.765199	0	0	0.260352	-0.331055	0.851758	21.6023	0.95383	-5.6455	0.358059	0.920446	0	0	0.298489	-0.292918
Q9NXH9	TRMT1	tRNA (guanine(26)-N(2))-dimethyltransferase	16.5875	18.556	18.5929	19.2074	18.2564	18.1265	18.7507	19.4402	19.3804	18.731	18.1438	19.2441	18.9369	19.2443	18.9867	0.617982	-0.515524	1.75149	18.679	1.18307	-5.54781	0.258871	0.62964	0	0	1.27832	0.14481	2.41182	18.679	2.44721	-3.68442	0.0300884	0.771487	1	0	0.794163	-0.339344	1.92767	18.679	1.52035	-5.01174	0.153393	0.757555	0	0	1.14389	0.0103812
Q9Y3A2	UTP11	Probable U3 small nucleolar RNA-associated protein 11	25.1624	23.9855	22.3136	21.7053	24.685	22.8986	22.0875	22.2184	21.3455	22.244	23.5173	21.6604	22.0168	21.5534	21.6582	-0.724195	-2.44702	0.998633	22.6035	-0.91216	-5.81776	0.379	0.695521	0	0	-1.93668	-3.65951	-0.213852	22.6035	-2.43935	-3.69762	0.03053	0.771487	-1	0	-1.34659	-3.06942	0.37624	22.6035	-1.6961	-4.77405	0.114697	0.699188	0	0	-2.0777	-3.80053
P04844	RPN2	Dolichyl-diphosphooligosaccharide--protein glycosyltransferase subunit 2	23.969	23.8711	24.1614	23.447	23.8498	24.2188	22.7291	23.2588	23.6505	23.439	24.0904	23.7793	23.0743	23.2923	23.6389	-0.161969	-0.869306	0.545368	23.6313	-0.496138	-6.10939	0.628314	0.846213	0	0	-0.787706	-1.49504	-0.0803697	23.6313	-2.41288	-3.73832	0.0318079	0.785317	0	0	-0.230923	-0.93826	0.476414	23.6313	-0.707356	-5.84379	0.492185	0.967836	0	0	-0.665364	-1.3727
P04259	KRT6B	Keratin, type II cytoskeletal 6B	24.9055	24.4563	25.6593	23.2867	23.4719	24.364	23.7405	24.2685	23.9854	23.7251	24.8873	25.6074	23.8912	23.0322	22.5103	-1.29948	-2.43711	-0.161858	24.1194	-2.47873	-3.66177	0.0283804	0.423958	-1	0	-1.00891	-2.14654	0.12871	24.1194	-1.92448	-4.52481	0.0774393	0.8756	0	0	-0.267086	-1.40471	0.870538	24.1194	-0.50946	-5.96336	0.619334	0.976966	0	0	-1.86248	-3.00011
Q9BZV1	UBXN6	UBX domain-containing protein 6	20.2434	19.3894	19.0844	19.1122	18.6008	18.2552	18.7816	18.8249	18.7388	19.0627	19.0655	18.8148	18.9996	19.0552	19.2325	-0.916354	-1.62801	-0.204701	19.0174	-2.78992	-3.11959	0.0156726	0.3369	0	0	-0.790667	-1.50232	-0.0790131	19.0174	-2.40725	-3.74776	0.0321417	0.785317	0	0	-0.591393	-1.30305	0.120261	19.0174	-1.80055	-4.62455	0.0956753	0.686394	0	0	-0.476661	-1.18832
Q9BRQ8	AIFM2	Apoptosis-inducing factor 2	14.0288	14.95	15.6377	17.5909	15.3248	15.2716	15.4966	16.6685	16.988	17.4758	16.4928	17.071	17.0783	16.9258	17.0609	1.19026	-0.171756	2.55228	16.2708	1.89634	-4.60204	0.0813445	0.493258	0	0	1.51224	0.150219	2.87425	16.2708	2.40932	-3.74791	0.0322733	0.785317	1	0	2.14102	0.779003	3.50304	16.2708	3.41111	-1.96272	0.00491115	0.295186	1	0	2.1495	0.787483
Q12846	STX4	Syntaxin-4	17.0759	16.7604	16.7008	16.9666	16.5437	NA	16.0169	16.3305	15.9229	17.3225	16.8759	17.2508	16.7986	17.314	16.372	-0.0905873	-0.853074	0.671899	16.7323	-0.259752	-6.09422	0.799593	0.918125	0	0	-0.75561	-1.4376	-0.073621	16.7323	-2.42239	-3.74388	0.0327526	0.79005	0	0	0.304026	-0.377963	0.986014	16.7323	0.974668	-5.62493	0.34955	0.919974	0	0	-0.0175349	-0.699524
Q9UPN3	MACF1	Microtubule-actin cross-linking factor 1, isoforms 1/2/3/5	14.1982	16.494	15.8985	16.8899	15.5739	16.0899	17.7397	16.1009	17.0225	16.5062	16.4641	17.2422	16.273	17.2368	16.5774	0.654309	-0.650217	1.95883	16.4205	1.0884	-5.64871	0.29703	0.647675	0	0	1.42415	0.119623	2.72868	16.4205	2.36897	-3.81515	0.034767	0.813171	1	0	1.20726	-0.0972646	2.51179	16.4205	2.0082	-4.31563	0.0668123	0.641305	0	0	1.16551	-0.139017
P98179	RBM3	RNA-binding protein 3	17.3997	17.5718	15.9251	17.9922	18.6933	16.3456	19.7029	19.468	17.8324	18.2209	15.7111	18.9967	18.0064	18.8481	17.9022	0.711496	-1.15831	2.5813	17.9078	0.825722	-5.89121	0.424494	0.723048	0	0	2.03557	0.165766	3.90537	17.9078	2.36237	-3.82612	0.0351925	0.813171	1	0	0.677391	-1.19241	2.54719	17.9078	0.786142	-5.78593	0.446482	0.95754	0	0	1.28667	-0.58313
Q9P265	DIP2B	Disco-interacting protein 2 homolog B	19.9834	18.8339	19.4542	18.9265	18.9963	19.6534	17.9555	19.1118	17.7725	17.7711	19.0487	18.7804	19.1567	18.0761	18.3522	-0.2318	-1.28329	0.819695	18.7915	-0.478117	-6.11826	0.640808	0.852459	0	0	-1.14392	-2.19542	-0.0924255	18.7915	-2.35948	-3.82976	0.0352882	0.813171	-1	0	-0.890479	-1.94197	0.161016	18.7915	-1.83673	-4.57237	0.0900991	0.686394	0	0	-0.895516	-1.94701
P01619	IGKV3-20	Immunoglobulin kappa variable 3-20	22.9384	22.686	23.3972	24.6501	25.7913	23.4959	23.2236	25.2367	24.1936	22.4315	24.2198	23.4139	21.9269	23.7197	22.9082	1.63855	0.136339	3.14077	23.6155	2.36693	-3.84983	0.0348978	0.452204	1	0	1.21077	-0.291443	2.71299	23.6155	1.74899	-4.78467	0.10487	0.912868	0	0	0.347852	-1.15436	1.85007	23.6155	0.502481	-5.9669	0.624094	0.977548	0	0	-0.155591	-1.65781
Q92804	TAF15	TATA-binding protein-associated factor 2N	23.4466	23.8019	24.1792	23.5262	22.7624	23.4239	23.2568	22.7644	23.2379	23.6441	23.603	23.2937	23.2496	23.3577	23.6122	-0.571715	-1.23701	0.0935798	23.4106	-1.86193	-4.65288	0.0860247	0.499301	0	0	-0.722826	-1.38812	-0.0575308	23.4106	-2.35405	-3.83664	0.03547	0.813171	0	0	-0.295587	-0.960882	0.369708	23.4106	-0.96265	-5.63745	0.353783	0.920446	0	0	-0.402694	-1.06799
Q8IZ69	TRMT2A	tRNA (uracil-5-)-methyltransferase homolog A	18.3868	16.1163	17.6519	17.4925	20.497	19.7421	18.1438	21.0518	19.1686	19.1351	19.8224	19.603	19.7908	18.1274	18.5603	1.85884	-0.0510364	3.76872	18.886	2.112	-4.26647	0.0555096	0.4789	0	0	2.06974	0.159864	3.97962	18.886	2.35162	-3.84394	0.0358951	0.816173	1	0	2.13515	0.22527	4.04503	18.886	2.42594	-3.64817	0.0312969	0.555963	1	0	1.44114	-0.468737
P08240	SRPRA	Signal recognition particle receptor subunit alpha	19.332	19.8389	18.6598	20.0102	19.8665	19.3908	20.4412	20.6128	19.5263	20.1436	20.0121	20.8566	20.1582	20.354	20.4819	0.478935	-0.373625	1.33149	19.979	1.21716	-5.51004	0.245785	0.622614	0	0	0.916555	0.0639953	1.76911	19.979	2.32933	-3.87771	0.0371267	0.833707	0	0	1.06052	0.207959	1.91308	19.979	2.69519	-3.19093	0.0187447	0.473065	1	0	1.05446	0.201896
Q8TED0	UTP15	U3 small nucleolar RNA-associated protein 15 homolog	20.7679	20.2419	20.2714	20.2065	19.3579	20.1823	19.5023	19.1234	20.0291	20.4266	20.2971	19.6982	20.3808	19.465	20.1311	-0.51148	-1.32649	0.303532	20.0054	-1.35976	-5.34226	0.197674	0.592121	0	0	-0.875418	-1.69043	-0.0604054	20.0054	-2.32728	-3.88111	0.0372674	0.833707	0	0	-0.286412	-1.10142	0.5286	20.0054	-0.76142	-5.80483	0.46038	0.95754	0	0	-0.434725	-1.24974
Q13057	COASY	Bifunctional coenzyme A synthase	25.7493	24.6115	25.2536	23.1501	24.1012	22.8058	24.1056	24.2006	24.2279	23.471	24.5834	23.2779	22.8182	23.5726	23.0347	-1.85249	-2.8139	-0.891075	23.9309	-4.1769	-0.67383	0.00116253	0.123563	-1	0	-1.02677	-1.98819	-0.0653626	23.9309	-2.31512	-3.90221	0.0381989	0.842464	-1	0	-1.42738	-2.38879	-0.465967	23.9309	-3.21839	-2.28932	0.00698357	0.352226	-1	0	-2.06299	-3.0244
P51858	HDGF	Hepatoma-derived growth factor	16.3123	14.9505	15.008	17.3415	19.117	14.9727	17.3537	17.0069	17.5218	17.647	16.329	16.8578	16.2556	17.2421	16.5492	1.72016	-0.0318542	3.47217	16.6977	2.13054	-4.23684	0.0536896	0.4789	1	0	1.87054	0.118533	3.62255	16.6977	2.3168	-3.90152	0.0382662	0.842464	1	0	1.52101	-0.230998	3.27302	16.6977	1.88388	-4.50319	0.0831311	0.676263	0	0	1.2587	-0.493308
P02649	APOE	Apolipoprotein E	18.4485	18.1001	18.321	18.8922	19.5208	19.9325	19.0185	21.3295	18.9095	18.9326	17.8485	17.8625	17.3856	19.173	18.3935	1.15868	-0.220118	2.53747	18.8046	1.82356	-4.71105	0.0922923	0.51203	0	0	1.46267	0.0838735	2.84146	18.8046	2.30199	-3.92591	0.0393191	0.858829	1	0	-0.0752911	-1.45409	1.3035	18.8046	-0.118495	-6.08793	0.907565	0.996931	0	0	0.0274872	-1.35131
Q8WTW3	COG1	Conserved oligomeric Golgi complex subunit 1	17.9189	16.2424	17.4861	15.7403	16.3392	16.4835	14.9036	17.4659	12.9714	15.8385	16.9003	14.7833	17.0379	15.8794	16.537	-1.0282	-3.01886	0.962458	16.1685	-1.12083	-5.61491	0.283506	0.639155	0	0	-2.10218	-4.09284	-0.111524	16.1685	-2.29156	-3.94305	0.0400774	0.868552	-1	0	-1.37515	-3.3658	0.61551	16.1685	-1.49903	-5.03942	0.158776	0.763336	0	0	-0.731067	-2.72172
P02751	FN1	Fibronectin	21.798	23.9986	22.705	20.8515	21.5377	19.828	21.3469	22.2418	20.9858	20.5418	21.3604	20.92	20.4115	21.1013	20.6653	-2.09484	-3.34066	-0.849016	21.3529	-3.64882	-1.60948	0.00314472	0.185538	-1	0	-1.30905	-2.55487	-0.0632274	21.3529	-2.28012	-3.96182	0.0409249	0.87362	-1	0	-1.89316	-3.13898	-0.647338	21.3529	-3.29753	-2.15934	0.00608288	0.327779	-1	0	-2.10785	-3.35367
O00231	PSMD11	26S proteasome non-ATPase regulatory subunit 11	19.7965	19.4965	19.4096	20.2774	19.5507	18.6369	20.5416	20.6326	20.0326	20.1672	20.2282	20.3978	20.5266	20.4772	20.5074	-0.0792338	-0.873816	0.715348	20.0453	-0.216057	-6.21175	0.832392	0.932389	0	0	0.834734	0.0401518	1.62932	20.0453	2.27618	-3.96545	0.0409411	0.87362	0	0	0.696875	-0.0977068	1.49146	20.0453	1.90026	-4.47769	0.0804532	0.671889	0	0	0.936236	0.141654
Q9NX47	MARCH5	E3 ubiquitin-protein ligase MARCH5	14.3679	17.4028	17.0433	18.8301	18.4707	15.8287	18.4904	17.7041	18.1943	17.7825	17.8069	18.7033	18.75	18.5864	18.7109	1.43852	-0.341257	3.21829	17.7782	1.75391	-4.81311	0.103995	0.522425	0	0	1.85827	0.0784986	3.63804	17.7782	2.2657	-3.98543	0.0420175	0.8756	1	0	1.82621	0.0464393	3.60598	17.7782	2.22661	-3.97286	0.0451199	0.595001	1	0	2.41111	0.63134
P22234	PAICS	Multifunctional protein ADE2	21.7062	21.6691	21.1996	21.9393	22.0183	22.3928	21.8445	22.5088	22.1366	21.7067	21.9166	22.1744	22.31	22.2379	22.0756	0.591809	-0.0204678	1.20409	21.9891	2.09426	-4.29282	0.0569947	0.4789	0	0	0.638317	0.0260394	1.25059	21.9891	2.25884	-3.99391	0.0422641	0.8756	0	0	0.407577	-0.2047	1.01985	21.9891	1.44231	-5.1117	0.173538	0.779339	0	0	0.682861	0.0705834
P61086	UBE2K	Ubiquitin-conjugating enzyme E2 K	19.1062	19.005	18.2877	19.4873	19.401	20.5104	19.59	19.8303	19.4005	20.1545	19.5459	20.0428	19.7141	19.9897	20.1363	0.999937	0.223976	1.7759	19.6134	2.79209	-3.11578	0.0156083	0.3369	0	0	0.807307	0.0313463	1.58327	19.6134	2.25422	-4.00148	0.0426233	0.8756	0	0	1.11475	0.33879	1.89071	19.6134	3.11268	-2.47004	0.00849235	0.361213	1	0	1.14702	0.371061
Q96GD4	AURKB	Aurora kinase B	24.5395	23.6622	24.1637	22.9482	24.1899	24.0934	23.076	23.2936	23.2205	22.6005	23.9471	23.0565	23.2618	23.0452	22.9469	-0.377993	-1.27279	0.516804	23.4697	-0.915284	-5.81523	0.377177	0.694036	0	0	-0.925077	-1.81987	-0.0302805	23.4697	-2.24001	-4.02471	0.0437462	0.8756	0	0	-0.92046	-1.81526	-0.0256631	23.4697	-2.22883	-3.96671	0.0446496	0.595001	0	0	-1.03719	-1.93198
P01859	IGHG2	Immunoglobulin heavy constant gamma 2	28.1025	27.7505	28.255	26.0679	27.8539	26.4429	27.8082	28.0487	27.2645	25.3626	26.9446	25.2095	25.7267	27.1042	26.3462	-1.24774	-2.46138	-0.0340953	26.9525	-2.23095	-4.07442	0.0447649	0.46974	-1	0	-0.328834	-1.54247	0.884807	26.9525	-0.587955	-6.01858	0.567069	0.992305	0	0	-2.19705	-3.41069	-0.983412	26.9525	-3.92833	-1.07509	0.00187133	0.225699	-1	0	-1.6436	-2.85725
Q9NRK6	ABCB10	ATP-binding cassette sub-family B member 10, mitochondrial	15.8229	16.7106	16.8334	17.1913	17.3452	18.0085	16.9166	17.888	17.4798	17.7521	16.3507	17.5104	17.7174	18.1739	18.0996	1.05941	0.117739	2.00108	17.32	2.43844	-3.72694	0.0303887	0.432898	1	0	0.972518	0.030848	1.91419	17.32	2.23844	-4.02787	0.0439371	0.8756	0	0	0.748828	-0.192843	1.6905	17.32	1.72357	-4.73498	0.109223	0.692194	0	0	1.54133	0.599658
O60488	ACSL4	Long-chain-fatty-acid--CoA ligase 4	22.9329	21.8451	22.1224	21.1413	23.6975	23.1813	21.0612	18.8707	21.4458	20.7678	21.6026	20.5412	20.8271	18.9313	18.5147	0.373226	-1.411	2.15745	21.1655	0.45392	-6.12974	0.657694	0.858655	0	0	-1.84091	-3.62514	-0.0566896	21.1655	-2.23894	-4.02909	0.044119	0.8756	-1	0	-1.32959	-3.11381	0.454634	21.1655	-1.61706	-4.88298	0.130895	0.721872	0	0	-2.87577	-4.65999
P29372	MPG	DNA-3-methyladenine glycosylase	20.5114	20.2849	20.6093	18.0874	18.6256	19.8511	19.3071	19.8872	19.3323	19.4407	19.119	19.7272	19.5007	18.5293	19.3229	-1.6138	-2.545	-0.682605	19.4757	-3.75625	-1.40754	0.00252693	0.166837	-1	0	-0.959637	-1.89083	-0.0284404	19.4757	-2.23363	-4.03571	0.0443245	0.8756	0	0	-1.03958	-1.97078	-0.108385	19.4757	-2.41971	-3.6556	0.0314639	0.555963	-1	0	-1.35089	-2.28208
Q93009	USP7	Ubiquitin carboxyl-terminal hydrolase 7	20.8126	20.6008	21.9199	19.952	20.9409	21.8221	19.8275	20.3839	19.9422	20.0407	20.6036	19.9011	19.9751	20.0061	19.4283	-0.206104	-1.23793	0.825721	20.4104	-0.433144	-6.13921	0.672268	0.864376	0	0	-1.05994	-2.09177	-0.0281189	20.4104	-2.22755	-4.04642	0.0449088	0.8756	-1	0	-0.9293	-1.96112	0.102525	20.4104	-1.95299	-4.39904	0.0735032	0.654317	0	0	-1.30795	-2.33978
O94953	KDM4B	Lysine-specific demethylase 4B	14.583	16.3419	14.6243	16.1504	15.0815	13.9743	16.1654	15.7528	20.198	16.4359	15.7075	15.7792	15.3664	16.3449	16.0514	-0.114341	-2.2495	2.02082	15.9038	-0.116206	-6.22893	0.909341	0.96418	0	0	2.18902	0.0538581	4.32418	15.9038	2.22473	-4.05219	0.0452748	0.8756	1	0	0.791152	-1.34401	2.92631	15.9038	0.804056	-5.77205	0.436441	0.95423	0	0	0.737868	-1.39729
A0A0C4DH73	IGKV1-12	Immunoglobulin kappa variable 1-12	16.7539	15.4277	12.8942	17.6323	18.8428	15.0648	15.0347	16.2922	15.6486	15.2087	15.7803	14.5523	15.7881	16.666	16.8837	2.15474	0.0148223	4.29466	15.898	2.18502	-4.1491	0.0486581	0.478472	1	0	0.633257	-1.50666	2.77317	15.898	0.642156	-5.9851	0.532412	0.992305	0	0	0.155187	-1.98473	2.2951	15.898	0.157368	-6.08243	0.877477	0.994205	0	0	1.42072	-0.719195
P01611	IGKV1D-12	Immunoglobulin kappa variable 1D-12	16.7539	15.4277	12.8942	17.6323	18.8428	15.0648	15.0347	16.2922	15.6486	15.2087	15.7803	14.5523	15.7881	16.666	16.8837	2.15474	0.0148223	4.29466	15.898	2.18502	-4.1491	0.0486581	0.478472	1	0	0.633257	-1.50666	2.77317	15.898	0.642156	-5.9851	0.532412	0.992305	0	0	0.155187	-1.98473	2.2951	15.898	0.157368	-6.08243	0.877477	0.994205	0	0	1.42072	-0.719195
P27448	MARK3	MAP/microtubule affinity-regulating kinase 3	19.9951	18.7259	18.6101	17.9388	18.8857	18.011	16.5318	18.9033	18.1753	18.2019	18.5271	18.2217	18.1144	18.299	17.6207	-0.831826	-2.04261	0.378958	18.3174	-1.49081	-5.17627	0.160893	0.570034	0	0	-1.24024	-2.45103	-0.0294601	18.3174	-2.22279	-4.05534	0.0454346	0.8756	-1	0	-0.793473	-2.00426	0.417311	18.3174	-1.42208	-5.13708	0.179558	0.779339	0	0	-1.09899	-2.30977
Q96SK2	TMEM209	Transmembrane protein 209	23.7802	19.7573	19.7603	19.6472	18.5396	17.9761	19.4476	19.062	19.2051	19.4231	19.2828	19.5614	19.8006	19.959	19.8926	-2.37833	-4.20019	-0.556468	19.673	-2.83279	-3.05111	0.0146261	0.327054	-1	0	-1.86107	-3.68293	-0.0392081	19.673	-2.21669	-4.06523	0.0459411	0.8756	-1	0	-1.67687	-3.49874	0.14499	19.673	-1.99729	-4.33231	0.0681156	0.648544	0	0	-1.21525	-3.03712
Q5BKZ1	ZNF326	DBIRD complex subunit ZNF326	24.4416	24.9424	24.9692	24.5809	24.0559	24.3733	24.1557	24.1691	24.3113	24.6796	24.3724	24.511	24.2663	24.3544	24.4297	-0.447704	-1.00822	0.112818	24.4409	-1.73059	-4.84616	0.107849	0.533093	0	0	-0.572354	-1.13287	-0.0118322	24.4409	-2.21243	-4.06965	0.046007	0.8756	0	0	-0.263397	-0.823919	0.297124	24.4409	-1.01816	-5.58534	0.327699	0.913196	0	0	-0.434251	-0.994772
P11234	RALB	Ras-related protein Ral-B	18.03	18.425	19.0008	15.8854	16.9814	13.8628	17.3838	16.4846	15.5409	16.7164	18.4273	15.0008	14.8623	NA	15.287	-2.90872	-4.88276	-0.93469	16.5635	-3.22744	-2.41738	0.00766533	0.270308	-1	0	-2.01551	-3.98955	-0.0414781	16.5635	-2.23635	-4.04887	0.0460862	0.8756	-1	0	-1.77043	-3.74446	0.203607	16.5635	-1.96441	-4.39063	0.0742036	0.654317	0	0	-3.41062	-5.61766
P49023	PXN	Paxillin	20.4192	20.7267	21.1599	20.0977	20.8228	20.3375	19.8786	19.7173	20.5398	20.5023	20.7258	20.1616	20.1945	20.389	20.0378	-0.34926	-1.05827	0.359753	20.3807	-1.06731	-5.67049	0.305796	0.652789	0	0	-0.723363	-1.43238	-0.0143493	20.3807	-2.21054	-4.07272	0.0461656	0.8756	0	0	-0.305383	-1.0144	0.40363	20.3807	-0.933227	-5.66406	0.368191	0.926778	0	0	-0.561465	-1.27048
Q9Y6E2	BZW2	Basic leucine zipper and W2 domain-containing protein 2	17.8829	18.8114	18.7078	18.9479	18.2935	20.7094	20.0521	20.0479	19.2008	18.8949	20.5529	20.1538	19.6818	19.6346	19.5891	0.849569	-0.424354	2.12349	19.4107	1.44715	-5.23274	0.17255	0.578333	0	0	1.29957	0.0256445	2.57349	19.4107	2.21367	-4.07012	0.0461937	0.8756	1	0	1.39986	0.125934	2.67378	19.4107	2.3845	-3.71645	0.033786	0.565667	1	0	1.16782	-0.106107
P49790	NUP153	Nuclear pore complex protein Nup153	23.8614	24.4609	24.7331	23.991	24.3021	23.6533	23.8636	23.6502	23.6408	23.8461	24.0683	23.9774	24.0622	23.8895	23.8798	-0.369655	-0.991762	0.252453	23.992	-1.28744	-5.4291	0.22102	0.61322	0	0	-0.633592	-1.2557	-0.0114841	23.992	-2.20669	-4.07898	0.0464911	0.8756	0	0	-0.387865	-1.00997	0.234243	23.992	-1.35086	-5.22427	0.200431	0.810121	0	0	-0.407949	-1.03006
Q96TA2	YME1L1	ATP-dependent zinc metalloprotease YME1L1	19.4024	20.343	18.9495	18.8312	19.9255	19.5425	19.386	21.1452	21.7314	19.624	19.604	19.5264	20.5182	20.6419	20.6736	-0.131913	-1.30304	1.03921	19.9897	-0.244423	-6.20496	0.810883	0.925341	0	0	1.18924	0.0181151	2.36037	19.9897	2.20355	-4.0865	0.0470501	0.8756	1	0	0.0198046	-1.15132	1.19093	19.9897	0.0366961	-6.09444	0.971309	0.996931	0	0	1.04625	-0.124875
Q8WWK9	CKAP2	Cytoskeleton-associated protein 2	20.7259	20.3778	20.1767	19.9757	20.2026	19.9724	20.3495	23.4249	21.8814	22.152	20.6283	20.0296	24.0279	23.7483	23.6465	-0.37654	-1.81478	1.0617	21.4213	-0.568117	-6.07037	0.580053	0.814787	0	0	1.45848	0.0202425	2.89672	21.4213	2.20053	-4.09139	0.047309	0.8756	1	0	0.509842	-0.928397	1.94808	21.4213	0.76924	-5.79877	0.45609	0.95754	0	0	3.38078	1.94254
P60174	TPI1	Triosephosphate isomerase	24.0826	22.5864	23.2489	22.2003	23.3625	22.7814	21.7623	22.6662	22.4624	22.1836	22.8566	22.0555	22.0464	22.1194	21.1936	-0.524579	-1.52368	0.474519	22.5072	-1.13843	-5.59635	0.276202	0.635957	0	0	-1.00898	-2.00808	-0.00988353	22.5072	-2.18967	-4.10765	0.0480917	0.8756	-1	0	-0.940749	-1.93985	0.0583491	22.5072	-2.0416	-4.26333	0.0627908	0.63237	0	0	-1.51948	-2.51858
Q02790	FKBP4	Peptidyl-prolyl cis-trans isomerase FKBP4	14.6755	15.8684	14.4059	16.6851	16.7842	15.6916	15.4871	15.869	17.6495	17.5957	16.6845	16.1618	17.0226	17.9799	16.9864	1.40368	0.0650396	2.74233	16.3698	2.27542	-4.00153	0.0412779	0.462859	1	0	1.35189	0.0132498	2.69054	16.3698	2.19147	-4.10603	0.048093	0.8756	1	0	1.83068	0.492034	3.16932	16.3698	2.96759	-2.73008	0.0113422	0.405121	1	0	2.34634	1.00769
Q13601	KRR1	KRR1 small subunit processome component homolog	22.8934	21.7782	22.5263	21.1673	21.9091	20.8894	21.5443	21.5637	21.7438	21.6185	21.7051	21.0652	21.219	21.4707	21.0528	-1.07736	-1.85348	-0.301253	21.6098	-3.00771	-2.73548	0.010368	0.296397	-1	0	-0.782025	-1.55814	-0.00591333	21.6098	-2.1832	-4.11702	0.0485226	0.8756	0	0	-0.936374	-1.71249	-0.160263	21.6098	-2.6141	-3.32882	0.0218376	0.473261	0	0	-1.15179	-1.9279
Q9P0J0	NDUFA13	NADH dehydrogenase [ubiquinone] 1 alpha subcomplex subunit 13	21.2463	20.4284	18.4606	21.0462	21.7	20.303	21.0451	22.0369	21.1441	22.7309	21.5829	21.7108	22.1239	22.0341	22.2646	0.9713	-0.385945	2.32854	21.3239	1.55293	-5.09396	0.145467	0.556196	0	0	1.36364	0.0063915	2.72088	21.3239	2.18021	-4.12418	0.049084	0.8756	1	0	1.96313	0.605888	3.32038	21.3239	3.13869	-2.43442	0.00820976	0.361213	1	0	2.09576	0.738519
Q9UPQ9	TNRC6B	Trinucleotide repeat-containing gene 6B protein	23.3285	22.2526	22.7207	21.9036	23.0192	22.5718	21.1786	22.7353	21.4862	21.9721	22.2145	21.8684	22.9732	23.5946	22.9691	-0.269073	-1.23564	0.697494	22.4526	-0.603457	-6.04956	0.55693	0.807724	0	0	-0.967238	-1.9338	-0.000671396	22.4526	-2.16925	-4.14026	0.0498637	0.8756	0	0	-0.748889	-1.71546	0.217677	22.4526	-1.67956	-4.79678	0.117693	0.703323	0	0	0.411701	-0.554865
O00154	ACOT7	Cytosolic acyl coenzyme A thioester hydrolase	25.4353	22.8185	23.5629	21.3943	23.4683	20.5555	19.7274	22.437	23.0758	21.5527	23.0589	20.5002	22.5105	22.9159	21.9483	-2.13289	-4.32397	0.0581876	22.3307	-2.11236	-4.26589	0.0554737	0.4789	0	0	-2.19218	-4.38326	-0.00110222	22.3307	-2.17108	-4.13886	0.0499014	0.8756	-1	0	-2.23498	-4.42606	-0.0439006	22.3307	-2.21347	-3.9939	0.0462109	0.595001	-1	0	-1.48069	-3.67177
O43463	SUV39H1	Histone-lysine N-methyltransferase SUV39H1	18.1447	18.1787	19.2443	17.5521	17.7166	14.0294	15.8061	17.2482	16.9133	17.1707	18.3228	17.7226	17.5237	17.6233	19.2484	-2.08987	-3.96515	-0.214578	17.4963	-2.41829	-3.7638	0.0317428	0.432898	-1	0	-1.86667	-3.74196	0.00861671	17.4963	-2.16002	-4.15662	0.0509093	0.8756	-1	0	-0.783844	-2.65913	1.09144	17.4963	-0.907025	-5.68691	0.381605	0.939745	0	0	-0.390777	-2.26607
P38432	COIL	Coilin	22.9764	21.6837	21.2045	21.1336	21.1844	22.2574	21.3853	20.566	20.9257	21.0411	21.4069	21.6642	21.5379	21.0359	21.0376	-0.429748	-1.43348	0.573981	21.4027	-0.928344	-5.80343	0.37074	0.689511	0	0	-0.995867	-1.9996	0.00786211	21.4027	-2.15128	-4.16949	0.0515612	0.8756	0	0	-0.584108	-1.58784	0.419621	21.4027	-1.26179	-5.3286	0.22997	0.83609	0	0	-0.751058	-1.75479
A0A0C4DH25	IGKV3D-20	Immunoglobulin kappa variable 3D-20	21.3331	20.8807	21.5752	22.0856	23.0192	22.5649	21.9563	23.8134	22.4921	20.0453	21.915	21.0548	19.9025	22.047	21.2266	1.29361	-0.0739866	2.6612	21.7275	2.05259	-4.36064	0.0617392	0.490552	0	0	1.49098	0.123386	2.85857	21.7275	2.36577	-3.82047	0.0349729	0.813171	1	0	-0.257947	-1.62554	1.10964	21.7275	-0.409291	-6.00975	0.689277	0.992441	0	0	-0.204261	-1.57185
O94842	TOX4	TOX high mobility group box family member 4	15.6457	17.8733	14.9356	18.8001	17.6847	15.9154	18.0088	18.1678	17.9019	17.5314	15.7436	18.6295	17.8069	17.7838	18.2615	1.3152	-0.574626	3.20503	17.3793	1.51018	-5.15086	0.155942	0.568297	0	0	1.87463	-0.0151929	3.76446	17.3793	2.15254	-4.1686	0.0516011	0.8756	1	0	1.14998	-0.739842	3.03981	17.3793	1.32047	-5.2604	0.210428	0.819072	0	0	1.79919	-0.0906341
Q5T6F2	UBAP2	Ubiquitin-associated protein 2	21.4494	21.558	21.8517	21.0492	20.747	19.3575	20.8885	20.7164	20.714	20.612	20.6287	21.2296	21.3969	21.5687	21.1596	-1.23517	-2.08893	-0.3814	20.9951	-3.13461	-2.51004	0.00814565	0.278863	-1	0	-0.846752	-1.70052	0.00701553	20.9951	-2.14889	-4.17229	0.0516407	0.8756	0	0	-0.796315	-1.65008	0.0574523	20.9951	-2.02089	-4.29454	0.065002	0.63237	0	0	-0.244657	-1.09842
O00165	HAX1	HCLS1-associated protein X-1	19.7171	20.4212	19.9044	19.2013	19.6205	19.3088	17.0192	19.8082	19.2405	19.8461	18.8582	19.847	19.1928	20.0713	18.6103	-0.637385	-1.98961	0.714837	19.3778	-1.02285	-5.71451	0.325834	0.66345	0	0	-1.32493	-2.67715	0.0272921	19.3778	-2.12619	-4.21069	0.0541111	0.8756	-1	0	-0.497146	-1.84937	0.855076	19.3778	-0.797799	-5.77693	0.439931	0.957152	0	0	-0.722796	-2.07502
Q96RS6	NUDCD1	NudC domain-containing protein 1	15.8664	18.0499	17.5213	19.1706	17.7287	17.3498	18.4048	18.621	18.2896	18.3468	17.7509	19.0595	17.6637	18.8149	18.573	0.937168	-0.382451	2.25679	18.0807	1.54108	-5.10984	0.148308	0.557178	0	0	1.29259	-0.0270254	2.61221	18.0807	2.12555	-4.21172	0.0541738	0.8756	1	0	1.23987	-0.0797486	2.55949	18.0807	2.03885	-4.26848	0.06327	0.63237	0	0	1.20463	-0.114984
Q8IWS0	PHF6	PHD finger protein 6	23.0135	22.413	20.6136	19.7513	20.1014	19.6197	20.3476	20.4153	21.777	19.4853	19.6292	20.0376	19.9975	19.7594	19.458	-2.18922	-3.3847	-0.99375	20.428	-3.97382	-1.04007	0.00172085	0.144355	-1	0	-1.16674	-2.36221	0.0287321	20.428	-2.11783	-4.22399	0.0549306	0.8756	-1	0	-2.29597	-3.49145	-1.1005	20.428	-4.16758	-0.672172	0.00120685	0.16739	-1	0	-2.27504	-3.47052
Q15828	CST6	Cystatin-M	20.9054	18.9835	19.6207	18.2863	20.2884	18.9656	18.7332	18.5894	18.4342	18.2767	19.5978	18.7381	17.2441	18.4319	17.3905	-0.656384	-1.94502	0.632254	18.8324	-1.10531	-5.63118	0.289917	0.645346	0	0	-1.25093	-2.53957	0.0377072	18.8324	-2.10649	-4.24201	0.0560616	0.8756	0	0	-0.965663	-2.2543	0.322976	18.8324	-1.62612	-4.87066	0.128942	0.715499	0	0	-2.14769	-3.43633
P51798	CLCN7	H(+)/Cl(-) exchange transporter 7	12.8585	16.8725	16.2062	15.5466	16.1382	15.6135	14.7164	21.1977	18.3109	15.6176	15.7434	15.2531	17.2773	18.4059	17.6391	0.453717	-2.39324	3.30068	16.4931	0.345829	-6.17408	0.735242	0.889562	0	0	2.76259	-0.0843647	5.60955	16.4931	2.10568	-4.24329	0.0561429	0.8756	0	0	0.225649	-2.62131	3.07261	16.4931	0.171992	-6.07997	0.866206	0.994205	0	0	2.46168	-0.385279
Q5XKE5	KRT79	Keratin, type II cytoskeletal 79	24.5366	25.0905	24.992	24.6871	24.2758	16.1847	24.1138	24.8194	24.4652	24.9065	24.6387	24.6286	24.5778	24.5486	24.6367	-3.15718	-6.60863	0.294272	24.0735	-1.98497	-4.46628	0.0696167	0.493024	0	0	-0.406879	-3.85833	3.04457	24.0735	-0.255812	-6.16134	0.802271	0.992305	0	0	-0.148437	-3.59989	3.30301	24.0735	-0.0933247	-6.09066	0.92713	0.996931	0	0	-0.28534	-3.73679
Q9H4G4	GLIPR2	Golgi-associated plant pathogenesis-related protein 1	16.0969	15.9144	15.8356	19.1156	20.4522	13.8854	17.8015	19.1023	18.4322	17.1072	17.5498	17.7623	17.4154	18.135	17.7772	1.86875	-0.704224	4.44173	17.4922	1.57606	-5.06275	0.140057	0.553497	0	0	2.49635	-0.0766329	5.06933	17.4922	2.10536	-4.24381	0.0561759	0.8756	0	0	1.52413	-1.04885	4.09711	17.4922	1.28541	-5.30138	0.222032	0.831496	0	0	1.82689	-0.74609
Q9Y2Z9	COQ6	Ubiquinone biosynthesis monooxygenase COQ6, mitochondrial	NA	14.9929	13.6201	15.5666	NA	16.8221	NA	16.3196	15.3237	15.4648	NA	16.7553	15.6677	16.0928	15.6814	1.88784	0.318178	3.4575	15.6643	2.74759	-3.25371	0.0238842	0.398981	1	0	1.51516	-0.0544988	3.08483	15.6643	2.20519	-4.0147	0.0567435	0.8756	0	0	1.80356	0.233893	3.37322	15.6643	2.62492	-3.35951	0.0290323	0.546241	1	0	1.50746	0.0745637
P34931	HSPA1L	Heat shock 70 kDa protein 1-like	17.3014	18.8835	17.1576	19.3962	17.3967	NA	18.7016	19.7927	19.4673	18.4398	16.6207	19.1175	18.4233	19.3725	19.1687	0.615569	-1.16752	2.39866	18.5171	0.756159	-5.84015	0.464819	0.7508	0	0	1.5397	-0.0551472	3.13455	18.5171	2.11459	-4.24111	0.0571354	0.8756	0	0	0.278449	-1.3164	1.8733	18.5171	0.382417	-6.02009	0.709152	0.993893	0	0	1.20727	-0.387575
Q15149	PLEC	Plectin	28.0867	27.3641	27.9075	26.4183	27.897	28.5853	26.8712	27.181	24.7981	26.1062	27.5586	26.5311	24.88	26.6523	25.6439	-0.152557	-1.70838	1.40327	26.8321	-0.212779	-6.21245	0.834942	0.932834	0	0	-1.50268	-3.05851	0.0531426	26.8321	-2.09587	-4.25885	0.0571407	0.8756	0	0	-1.05414	-2.60997	0.501679	26.8321	-1.47027	-5.07633	0.166291	0.777896	0	0	-2.06071	-3.61653
Q9Y446	PKP3	Plakophilin-3	23.4073	23.7179	23.72	23.4481	22.8388	22.9903	23.1521	22.6979	23.2418	23.3571	23.1774	23.1302	23.233	22.6768	22.9114	-0.522678	-1.13161	0.0862559	23.18	-1.85978	-4.65611	0.086347	0.499301	0	0	-0.58449	-1.19342	0.0244438	23.18	-2.07971	-4.28253	0.0585052	0.8756	0	0	-0.393498	-1.00243	0.215436	23.18	-1.40013	-5.16428	0.185544	0.78753	0	0	-0.674634	-1.28357
Q92599	SEPT8	Septin-8	17.6704	17.6255	16.9291	17.4185	18.7129	NA	18.5527	18.5219	17.7336	17.5943	17.7135	17.1126	17.6617	17.8295	17.1501	0.65735	-0.346479	1.66118	17.7305	1.43173	-5.15546	0.178528	0.580106	0	0	0.861067	-0.0367861	1.75892	17.7305	2.09679	-4.26667	0.0585786	0.8756	0	0	0.0651669	-0.832686	0.96302	17.7305	0.158689	-6.08215	0.876635	0.994205	0	0	0.138774	-0.759078
Q96GA3	LTV1	Protein LTV1 homolog	21.4521	20.0015	21.3864	19.993	22.0778	21.5635	19.9791	19.8002	19.8878	20.2977	19.6869	20.2071	20.4495	20.1209	20.0986	0.264773	-0.838068	1.36761	20.4668	0.520909	-6.09646	0.611554	0.833556	0	0	-1.05765	-2.1605	0.045187	20.4668	-2.08081	-4.28249	0.0586769	0.8756	0	0	-0.882732	-1.98557	0.220109	20.4668	-1.73667	-4.71686	0.10706	0.692194	0	0	-0.723672	-1.82651
P04908	HIST1H2AB	Histone H2A type 1-B/E	21.8259	22.5901	22.6933	23.521	22.4694	24.3148	23.9373	22.9457	23.1774	22.1357	22.7189	23.2054	23.0642	23.3202	22.841	1.06527	0.0364659	2.09407	22.984	2.24532	-4.0497	0.0434765	0.463693	1	0	0.983687	-0.0451152	2.01249	22.984	2.07337	-4.29354	0.0593446	0.8756	0	0	0.316882	-0.71192	1.34568	22.984	0.667909	-5.87046	0.516297	0.969387	0	0	0.70534	-0.323462
Q7L7L0	HIST3H2A	Histone H2A type 3	21.8259	22.5901	22.6933	23.521	22.4694	24.3148	23.9373	22.9457	23.1774	22.1357	22.7189	23.2054	23.0642	23.3202	22.841	1.06527	0.0364659	2.09407	22.984	2.24532	-4.0497	0.0434765	0.463693	1	0	0.983687	-0.0451152	2.01249	22.984	2.07337	-4.29354	0.0593446	0.8756	0	0	0.316882	-0.71192	1.34568	22.984	0.667909	-5.87046	0.516297	0.969387	0	0	0.70534	-0.323462
Q93077	HIST1H2AC	Histone H2A type 1-C	21.8259	22.5901	22.6933	23.521	22.4694	24.3148	23.9373	22.9457	23.1774	22.1357	22.7189	23.2054	23.0642	23.3202	22.841	1.06527	0.0364659	2.09407	22.984	2.24532	-4.0497	0.0434765	0.463693	1	0	0.983687	-0.0451152	2.01249	22.984	2.07337	-4.29354	0.0593446	0.8756	0	0	0.316882	-0.71192	1.34568	22.984	0.667909	-5.87046	0.516297	0.969387	0	0	0.70534	-0.323462
Q9H6T3	RPAP3	RNA polymerase II-associated protein 3	17.8643	18.6136	17.2355	17.8943	18.4681	NA	19.0813	18.6661	18.3632	17.3594	17.575	18.063	18.2081	17.8976	17.8915	0.276752	-0.662752	1.21626	18.0843	0.644044	-5.91822	0.532035	0.791531	0	0	0.799072	-0.0412454	1.63939	18.0843	2.07906	-4.29431	0.0604338	0.8756	0	0	-0.238632	-1.07895	0.601685	18.0843	-0.620882	-5.89963	0.546646	0.975678	0	0	0.0946112	-0.745706
Q92828	CORO2A	Coronin-2A	20.8945	19.991	20.057	20.1965	20.1422	19.9397	19.5875	19.6348	19.9059	19.9488	19.7235	19.8353	20.0556	19.6252	20.1027	-0.221345	-0.859317	0.416627	19.976	-0.751735	-5.9491	0.465981	0.7508	0	0	-0.604767	-1.24274	0.0332056	19.976	-2.05392	-4.32322	0.0612763	0.8756	0	0	-0.478286	-1.11626	0.159686	19.976	-1.62436	-4.87269	0.128965	0.715499	0	0	-0.386317	-1.02429
Q01085	TIAL1	Nucleolysin TIAR	21.0875	20.887	21.8253	20.6351	21.153	20.1355	20.3093	20.7819	20.6124	21.0576	20.6041	20.5695	20.7549	20.5031	20.4668	-0.62544	-1.36272	0.111837	20.7589	-1.83803	-4.68865	0.0896725	0.506452	0	0	-0.698745	-1.43602	0.038532	20.7589	-2.05345	-4.32394	0.0613273	0.8756	0	0	-0.522889	-1.26017	0.214387	20.7589	-1.53665	-4.99021	0.14903	0.744884	0	0	-0.691704	-1.42898
P26583	HMGB2	High mobility group protein B2	19.1087	19.3778	18.0695	18.8148	18.3763	17.9814	20.915	20.6308	18.8519	18.121	19.0784	20.3958	19.8973	20.0726	19.877	-0.461195	-1.81303	0.890642	19.3046	-0.740318	-5.95735	0.472831	0.753561	0	0	1.28057	-0.0712643	2.63241	19.3046	2.05559	-4.32231	0.0614094	0.8756	0	0	0.346407	-1.00543	1.69824	19.3046	0.556057	-5.93847	0.588021	0.975678	0	0	1.09695	-0.254886
Q86V48	LUZP1	Leucine zipper protein 1	21.607	22.2114	22.001	21.3059	21.0108	19.7772	21.6097	20.5685	21.1294	21.389	21.2517	20.9054	21.3764	20.9821	20.9583	-1.24188	-2.12622	-0.357538	21.2056	-3.04268	-2.67344	0.00970124	0.294346	-1	0	-0.837317	-1.72166	0.0470264	21.2056	-2.05147	-4.32706	0.0615451	0.8756	0	0	-0.757826	-1.64217	0.126517	21.2056	-1.85672	-4.54235	0.0868083	0.684108	0	0	-0.834201	-1.71854
O96008	TOMM40	Mitochondrial import receptor subunit TOM40 homolog	18.7979	19.1291	18.6793	19.9623	19.9826	18.5167	19.4545	20.1636	19.5885	19.8368	19.0429	19.8668	19.4099	19.9379	20.1137	0.618424	-0.297439	1.53429	19.4988	1.46331	-5.21192	0.167851	0.573217	0	0	0.866793	-0.0490705	1.78266	19.4988	2.051	-4.32802	0.0616377	0.8756	0	0	0.713429	-0.202435	1.62929	19.4988	1.68811	-4.78475	0.115942	0.699188	0	0	0.951709	0.0358454
Q9NYV4	CDK12	Cyclin-dependent kinase 12	15.9575	16.071	15.7691	17.1595	16.6959	NA	16.4391	16.526	17.035	16.6375	15.9099	16.6763	16.5397	17.6095	16.8996	0.995132	0.126698	1.86357	16.5661	2.50534	-3.55996	0.0281835	0.423958	0	0	0.734174	-0.042577	1.51093	16.5661	2.06653	-4.31378	0.0617775	0.8756	0	0	0.475346	-0.301405	1.2521	16.5661	1.33799	-5.23921	0.206459	0.819072	0	0	1.08373	0.306975
Q14980	NUMA1	Nuclear mitotic apparatus protein 1	23.6566	23.5709	23.3788	23.0361	22.8638	23.1537	23.0734	22.874	22.633	22.5171	23.8585	22.846	22.6543	22.83	22.6102	-0.517552	-1.23206	0.196956	23.0371	-1.56944	-5.07149	0.141236	0.554763	0	0	-0.675331	-1.38984	0.0391774	23.0371	-2.04789	-4.33269	0.0619413	0.8756	0	0	-0.46158	-1.17609	0.252928	23.0371	-1.39971	-5.1648	0.185668	0.78753	0	0	-0.837272	-1.55178
Q5TEC3	ZNF697	Zinc finger protein 697	16.2726	14.9032	15.6155	15.6278	15.6333	NA	19.5166	16.5952	16.0586	16.9625	15.0903	14.7144	15.9813	15.4955	14.3796	0.0334295	-2.09079	2.15765	15.9176	0.0344699	-6.12843	0.973096	0.989106	0	0	1.79303	-0.106934	3.69299	15.9176	2.06705	-4.31499	0.0620936	0.8756	0	0	-0.00802464	-1.90799	1.89194	15.9176	-0.00925104	-6.09509	0.992778	0.996931	0	0	-0.311632	-2.21159
Q9Y237	PIN4	Peptidyl-prolyl cis-trans isomerase NIMA-interacting 4	18.4282	17.7246	17.6548	18.048	18.1861	18.3927	19.6663	19.6203	18.3831	17.8408	16.9283	19.7303	19.7847	21.1623	20.802	0.273049	-1.09328	1.63938	18.8235	0.433652	-6.13894	0.671956	0.864376	0	0	1.28736	-0.0789683	2.65369	18.8235	2.04457	-4.33958	0.0626283	0.8756	0	0	0.230596	-1.13574	1.59693	18.8235	0.366229	-6.02668	0.720339	0.993893	0	0	2.64715	1.28082
P35711	SOX5	Transcription factor SOX-5	18.0336	16.36	18.5635	14.7216	18.3947	19.218	18.6984	20.9837	20.5525	19.3514	16.2537	16.7841	15.9823	18.2699	16.401	-0.207617	-2.78357	2.36834	17.9046	-0.174897	-6.22006	0.863971	0.944713	0	0	2.42584	-0.150117	5.00179	17.9046	2.04353	-4.34121	0.0627447	0.8756	0	0	-0.189283	-2.76524	2.38667	17.9046	-0.159452	-6.0821	0.875869	0.994205	0	0	-0.767939	-3.34389
Q9NPD3	EXOSC4	Exosome complex component RRP41	18.9346	19.3343	19.3234	20.2916	19.4566	20.0869	19.2842	20.6934	20.0465	20.1509	19.5947	20.3012	19.4228	20.2704	19.9687	0.747632	-0.114401	1.60966	19.8107	1.87915	-4.62695	0.0834798	0.494635	0	0	0.810622	-0.0514106	1.67265	19.8107	2.03747	-4.34903	0.0631059	0.8756	0	0	0.818207	-0.043826	1.68024	19.8107	2.05653	-4.23937	0.0609897	0.63237	0	0	0.689915	-0.172118
Q96PK6	RBM14	RNA-binding protein 14	28.6688	29.1618	29.3581	28.8061	28.1612	29.3625	28.4403	28.2294	28.5338	28.6799	28.5968	28.5274	28.6739	28.31	28.7485	-0.286318	-0.99397	0.421335	28.6839	-0.876648	-5.84896	0.397037	0.705613	0	0	-0.66175	-1.3694	0.0459018	28.6839	-2.02615	-4.36674	0.064395	0.8756	0	0	-0.461543	-1.1692	0.246109	28.6839	-1.41315	-5.14817	0.181766	0.781733	0	0	-0.485451	-1.1931
Q9BTZ2	DHRS4	Dehydrogenase/reductase SDR family member 4	23.1266	18.4757	18.1734	16.6603	19.6196	18.9797	16.69	18.3921	17.6365	17.7354	16.0163	17.8976	17.1603	18.0239	17.3504	-1.50536	-4.02163	1.01091	18.1292	-1.2982	-5.41628	0.217741	0.610674	0	0	-2.35236	-4.86863	0.163903	18.1292	-2.02864	-4.36447	0.0644298	0.8756	0	0	-2.70881	-5.22508	-0.192543	18.1292	-2.33603	-3.79583	0.0369387	0.569267	-1	0	-2.41372	-4.92999
Q13643	FHL3	Four and a half LIM domains protein 3	24.1476	23.8655	24.3298	23.3933	24.0625	24.3575	23.0215	23.2366	23.9486	23.4686	23.9811	23.2338	23.0035	23.2465	22.7751	-0.176505	-0.939137	0.586128	23.6048	-0.501461	-6.10669	0.624668	0.843332	0	0	-0.712066	-1.4747	0.0505659	23.6048	-2.02303	-4.37161	0.0647543	0.8756	0	0	-0.553115	-1.31575	0.209518	23.6048	-1.57144	-4.94411	0.140773	0.732154	0	0	-1.1059	-1.86853
O43592	XPOT	Exportin-T	15.6105	17.7131	16.7787	18.4501	16.885	20.1985	17.5248	18.7457	18.4742	17.8608	17.0662	18.7399	18.207	18.7358	18.8252	1.81045	0.147117	3.47379	17.9877	2.36192	-3.8582	0.0352217	0.454278	1	0	1.54747	-0.115865	3.2108	17.9877	2.01883	-4.37975	0.065563	0.8756	0	0	1.18822	-0.475117	2.85155	17.9877	1.55015	-4.97262	0.14613	0.735689	0	0	1.88857	0.225235
Q9HCY8	S100A14	Protein S100-A14	19.6875	18.2414	18.2932	17.0538	16.9605	NA	17.176	17.6041	18.2456	17.7284	16.4968	17.1957	16.047	17.5017	16.3136	-1.73353	-3.01546	-0.451611	17.4675	-2.96197	-2.8057	0.0124218	0.307551	-1	0	-1.0655	-2.21209	0.081082	17.4675	-2.03544	-4.36373	0.0656114	0.8756	0	0	-1.60039	-2.74698	-0.453807	17.4675	-3.05724	-2.62764	0.0104438	0.381201	-1	0	-2.11992	-3.26651
Q9BYD2	MRPL9	39S ribosomal protein L9, mitochondrial	22.0224	25.6231	21.9403	24.5503	26.1253	25.8811	20.9277	20.9709	21.1421	21.9573	25.8589	21.7446	21.6756	21.4541	21.7515	2.32362	-0.0258644	4.6731	22.9083	2.1461	-4.21187	0.0522045	0.4789	1	0	-2.1817	-4.53119	0.167779	22.9083	-2.01503	-4.38566	0.0660073	0.8756	0	0	-0.0083533	-2.35784	2.34113	22.9083	-0.00771513	-6.0951	0.993966	0.996931	0	0	-1.56819	-3.91767
P62917	RPL8	60S ribosomal protein L8	28.7288	28.8887	28.21	28.3674	28.2437	28.7939	28.7448	27.3434	27.1812	28.9016	29.0201	28.0283	27.8694	28.2086	28.0075	-0.140833	-1.06092	0.77925	28.3025	-0.331713	-6.17905	0.745553	0.892997	0	0	-0.85272	-1.7728	0.0673631	28.3025	-2.00846	-4.39452	0.0664999	0.8756	0	0	0.040804	-0.879279	0.960887	28.3025	0.0961082	-6.0904	0.924945	0.996931	0	0	-0.580688	-1.50077
Q9NVZ3	NECAP2	Adaptin ear-binding coat-associated protein 2	19.496	19.6098	19.7406	20.6386	20.1924	18.9768	20.1235	20.9414	20.2346	20.4528	20.1271	20.6682	20.12	20.6786	20.7031	0.320467	-0.562156	1.20309	20.1802	0.786691	-5.92247	0.445965	0.736546	0	0	0.817747	-0.0648758	1.70037	20.1802	2.00743	-4.39592	0.0665791	0.8756	0	0	0.800584	-0.0820389	1.68321	20.1802	1.9653	-4.37964	0.071748	0.650421	0	0	0.885125	0.00250215
Q92974	ARHGEF2	Rho guanine nucleotide exchange factor 2	24.0667	24.6784	24.7104	24.3421	24.0371	24.6479	23.9184	23.9395	23.9728	23.9813	24.1167	24.2773	24.0114	23.8517	23.8365	-0.142828	-0.729644	0.443988	24.1592	-0.527361	-6.09315	0.607078	0.831297	0	0	-0.54165	-1.12847	0.0451658	24.1592	-1.99992	-4.40758	0.067474	0.8756	0	0	-0.360062	-0.946878	0.226755	24.1592	-1.32945	-5.24986	0.207201	0.819072	0	0	-0.585317	-1.17213
Q15942	ZYX	Zyxin	27.0241	27.0276	27.3655	26.2337	27.1014	27.7436	25.6171	26.7181	26.3382	25.3698	26.6633	26.2004	25.4265	26.3114	25.6664	-0.112844	-1.10936	0.883672	26.4538	-0.245526	-6.2047	0.810018	0.925341	0	0	-0.914594	-1.91111	0.081922	26.4538	-1.98997	-4.4237	0.0688292	0.8756	0	0	-1.06124	-2.05776	-0.0647261	26.4538	-2.30904	-3.83815	0.038667	0.57949	-1	0	-1.33762	-2.33414
Q9NYL2	MAP3K20	Mitogen-activated protein kinase kinase kinase 20	19.0873	19.8275	19.7237	19.3744	19.1017	19.755	19.027	18.7806	19.087	19.6162	19.2058	19.3342	19.4581	19.4965	19.1583	-0.135804	-0.76973	0.498122	19.3356	-0.464163	-6.12504	0.650426	0.856425	0	0	-0.581313	-1.21524	0.0526132	19.3356	-1.98686	-4.42783	0.0690579	0.8756	0	0	-0.160746	-0.794672	0.47318	19.3356	-0.549412	-5.94228	0.592299	0.975678	0	0	-0.175182	-0.809108
P35611	ADD1	Alpha-adducin	18.4338	18.5807	18.072	18.9871	18.619	17.1752	19.3461	19.3194	19.167	18.8679	17.8838	19.2923	18.8535	19.2357	18.81	-0.101731	-1.10014	0.896673	18.7096	-0.220929	-6.21063	0.828701	0.932204	0	0	0.915331	-0.0830737	1.91373	18.7096	1.98781	-4.42704	0.0690935	0.8756	0	0	0.319114	-0.67929	1.31752	18.7096	0.693017	-5.8536	0.500921	0.969387	0	0	0.604209	-0.394195
A0FGR8	ESYT2	Extended synaptotagmin-2	19.4164	20.2268	19.9795	20.088	19.6175	20.692	20.4424	20.6878	20.5746	20.2495	19.8244	20.6582	20.285	20.7951	20.6209	0.25825	-0.498785	1.01529	20.2772	0.739131	-5.95843	0.473333	0.753561	0	0	0.694015	-0.06302	1.45105	20.2772	1.98632	-4.42867	0.0691243	0.8756	0	0	0.36977	-0.387265	1.12681	20.2772	1.05831	-5.54612	0.309725	0.904397	0	0	0.692751	-0.064285
Q12907	LMAN2	Vesicular integral-membrane protein VIP36	13.8443	15.3387	14.4417	14.8106	15.3138	NA	15.315	16.2814	15.7772	15.6286	15.8972	13.6775	15.0389	14.0798	15.6238	0.520659	-1.00758	2.0489	15.0763	0.746227	-5.84751	0.470566	0.753395	0	0	1.24964	-0.117264	2.61654	15.0763	2.00243	-4.41427	0.0694829	0.8756	0	0	0.526219	-0.840683	1.89312	15.0763	0.843216	-5.73933	0.416366	0.950381	0	0	0.372624	-0.994279
O60716	CTNND1	Catenin delta-1	22.395	22.7104	22.8663	22.4277	22.57	22.1665	22.0671	22.2069	22.2434	22.2538	22.1838	22.3882	22.321	22.3693	22.1715	-0.269152	-0.799524	0.26122	22.3561	-1.09955	-5.63742	0.292036	0.646675	0	0	-0.484761	-1.01513	0.0456112	22.3561	-1.98036	-4.43789	0.0698595	0.8756	0	0	-0.381945	-0.912318	0.148427	22.3561	-1.56033	-4.9589	0.143365	0.732721	0	0	-0.369967	-0.900339
Q9H3Q1	CDC42EP4	Cdc42 effector protein 4	19.3611	18.5346	18.4404	18.1082	18.3931	18.4442	18.1646	18.2486	16.2883	17.0685	18.4945	17.1337	16.7142	18.1534	16.3361	-0.463551	-1.79057	0.863466	17.8589	-0.758016	-5.94418	0.462542	0.749484	0	0	-1.21155	-2.53857	0.115468	17.8589	-1.98117	-4.43806	0.0700863	0.8756	0	0	-1.21315	-2.54016	0.113871	17.8589	-1.98378	-4.35293	0.0697635	0.650421	0	0	-1.71083	-3.03785
P14635	CCNB1	G2/mitotic-specific cyclin-B1	16.7792	17.1265	15.8251	16.3654	15.5468	16.0393	18.3718	17.7011	17.2297	17.3609	15.3993	18.0539	17.5839	17.3835	16.885	-0.593104	-1.89966	0.713456	16.9101	-0.985051	-5.7509	0.343346	0.673814	0	0	1.19065	-0.11591	2.49721	16.9101	1.97748	-4.44375	0.0705446	0.8756	0	0	0.361145	-0.945414	1.6677	16.9101	0.599805	-5.91323	0.559389	0.975678	0	0	0.707214	-0.599346
Q9NQ50	MRPL40	39S ribosomal protein L40, mitochondrial	19.5503	20.0808	19.7907	19.955	19.9542	22.983	20.9766	21.3314	20.9091	19.6684	20.0756	20.5031	20.0215	20.2219	19.6901	1.15677	-0.233311	2.54685	20.3808	1.80578	-4.73732	0.0951618	0.512395	0	0	1.26511	-0.124971	2.65519	20.3808	1.9749	-4.44771	0.0708664	0.8756	0	0	0.275124	-1.11496	1.66521	20.3808	0.429482	-6.00119	0.674907	0.992441	0	0	0.17061	-1.21947
Q9Y6Q9	NCOA3	Nuclear receptor coactivator 3	17.0968	17.1329	14.9304	15.436	NA	NA	14.7766	14.8473	16.085	14.8925	14.8941	14.6832	14.7661	15.0426	14.9395	-0.950739	-2.74565	0.844171	15.3479	-1.17327	-5.25373	0.266722	0.631614	0	0	-1.15038	-2.41957	0.118816	15.3479	-2.00766	-4.4168	0.0712186	0.8756	0	0	-1.56344	-2.83263	-0.294247	15.3479	-2.72855	-3.21482	0.0204642	0.473065	-1	0	-1.47062	-2.73981
P51532	SMARCA4	Transcription activator BRG1	21.2006	20.7546	20.747	20.669	19.9218	20.0558	20.1711	20.2018	20.5802	20.1579	20.3816	20.7007	20.5572	20.9017	20.5498	-0.685206	-1.32684	-0.0435677	20.5034	-2.31381	-3.93512	0.0382039	0.461952	0	0	-0.583023	-1.22466	0.0586157	20.5034	-1.96876	-4.45579	0.0713103	0.8756	0	0	-0.487349	-1.12899	0.15429	20.5034	-1.64568	-4.84349	0.124458	0.706024	0	0	-0.231182	-0.87282
O95373	IPO7	Importin-7	11.7083	17.1362	17.1076	17.6392	16.942	18.5141	17.47	17.8046	17.3038	17.0629	16.2907	18.068	17.578	17.9591	18.0929	2.38106	-0.0503011	4.81243	17.1118	2.1251	-4.24555	0.0542179	0.4789	1	0	2.20878	-0.222588	4.64014	17.1118	1.97133	-4.45321	0.0713148	0.8756	0	0	1.82318	-0.608181	4.25455	17.1118	1.62719	-4.8692	0.128713	0.715499	0	0	2.55928	0.127919
O00255	MEN1	Menin	20.5551	17.8905	19.1952	16.8443	16.9456	17.2839	17.4839	18.4622	17.1082	16.6156	18.1271	16.9351	16.8774	18.8652	15.9171	-2.18903	-3.87217	-0.505894	17.6738	-2.82221	-3.0696	0.0149204	0.328367	-1	0	-1.5288	-3.21194	0.154334	17.6738	-1.97101	-4.4537	0.0713546	0.8756	0	0	-1.9877	-3.67084	-0.304563	17.6738	-2.56265	-3.42044	0.0242774	0.50226	-1	0	-1.99368	-3.67682
O43148	RNMT	mRNA cap guanine-N7 methyltransferase	18.2579	18.7621	18.4699	18.9303	18.3494	17.6195	19.5377	19.6301	18.8812	19.0469	17.992	19.4598	18.656	18.919	18.2692	-0.196906	-1.13601	0.742195	18.7187	-0.454459	-6.12957	0.657231	0.858655	0	0	0.85307	-0.0860312	1.79217	18.7187	1.96888	-4.45591	0.0713695	0.8756	0	0	0.336303	-0.602798	1.2754	18.7187	0.776185	-5.79369	0.451969	0.95754	0	0	0.118151	-0.820951
O14841	OPLAH	5-oxoprolinase	16.8529	18.4336	18.2548	18.7649	18.1032	19.0826	18.2629	19.1608	19.0835	18.3759	17.5264	19.1651	19.0822	18.7278	18.8704	0.803161	-0.286596	1.89292	18.5165	1.59886	-5.03163	0.134831	0.551456	0	0	0.988616	-0.101142	2.07837	18.5165	1.96805	-4.458	0.0716693	0.8756	0	0	0.508701	-0.581056	1.59846	18.5165	1.01268	-5.5904	0.330433	0.913196	0	0	1.04639	-0.0433721
Q7Z4H3	HDDC2	HD domain-containing protein 2	22.4178	21.488	22.0455	21.15	21.1594	21.8136	20.5395	22.2173	19.4115	19.6347	21.0985	19.2121	19.4093	18.8281	19.3202	-0.609413	-2.00122	0.782396	20.6497	-0.950145	-5.78347	0.36011	0.681163	0	0	-1.26097	-2.65278	0.130836	20.6497	-1.966	-4.4614	0.0719882	0.8756	0	0	-2.002	-3.39381	-0.610193	20.6497	-3.12135	-2.46444	0.00848321	0.361213	-1	0	-2.79788	-4.18969
P30419	NMT1	Glycylpeptide N-tetradecanoyltransferase 1	19.5404	19.1935	19.1907	18.923	19.0012	19.1315	20.3716	20.8541	19.2448	19.1359	19.2967	20.2695	18.9425	19.8027	19.7102	-0.289595	-1.22625	0.647055	19.5072	-0.670132	-6.0069	0.514872	0.783612	0	0	0.848626	-0.0880243	1.78528	19.5072	1.96375	-4.46381	0.07202	0.8756	0	0	0.25915	-0.677501	1.1958	19.5072	0.59968	-5.91342	0.559353	0.975678	0	0	0.176947	-0.759703
O00267	SUPT5H	Transcription elongation factor SPT5	19.6994	19.8512	19.3222	18.9582	18.4413	20.1891	18.5777	19.1191	18.676	18.8005	19.7295	18.7955	19.0107	19.0708	18.8213	-0.428119	-1.3479	0.491663	19.1375	-1.0087	-5.72848	0.332076	0.666798	0	0	-0.833338	-1.75312	0.0864445	19.1375	-1.96345	-4.46413	0.0720264	0.8756	0	0	-0.515787	-1.43557	0.403995	19.1375	-1.21526	-5.38103	0.246525	0.854258	0	0	-0.656677	-1.57646
O75934	BCAS2	Pre-mRNA-splicing factor SPF27	18.0117	18.174	17.7317	18.5528	18.3206	19.5327	18.7073	18.973	18.3309	18.2573	18.6685	18.688	18.1066	18.819	18.7004	0.829553	0.0550006	1.60411	18.505	2.32055	-3.92393	0.0377327	0.461952	0	0	0.697931	-0.0766212	1.47248	18.505	1.95235	-4.481	0.0734086	0.8756	0	0	0.565445	-0.209108	1.34	18.505	1.58174	-4.93032	0.138402	0.728553	0	0	0.569515	-0.205038
Q99829	CPNE1	Copine-1	20.1431	18.2486	19.604	18.57	18.6048	20.4624	19.1115	17.0799	18.0012	18.2674	18.5828	19.3288	18.6835	18.5113	19.0083	-0.11948	-1.5267	1.28774	18.8138	-0.184242	-6.21832	0.856789	0.942938	0	0	-1.26768	-2.67491	0.139538	18.8138	-1.95482	-4.47855	0.0734208	0.8756	0	0	-0.605554	-2.01278	0.801668	18.8138	-0.933786	-5.66331	0.368162	0.926778	0	0	-0.597553	-2.00478
Q96AB3	ISOC2	Isochorismatase domain-containing protein 2	19.4541	18.2565	15.1839	20.222	18.6917	20.9679	18.5136	19.6891	19.8667	20.2933	19.6938	19.9428	20.3372	19.9393	20.3293	2.32901	0.412209	4.24582	19.4254	2.63664	-3.39181	0.0211422	0.378241	1	0	1.72497	-0.191839	3.64177	19.4254	1.95281	-4.48162	0.0736804	0.8756	0	0	2.34513	0.428325	4.26193	19.4254	2.65489	-3.26494	0.0204321	0.473065	1	0	2.57044	0.653638
Q96ST3	SIN3A	Paired amphipathic helix protein Sin3a	16.3615	17.524	14.5231	18.3816	15.0875	15.538	17.5178	17.6133	18.005	16.5071	16.069	16.4565	18.4554	18.0213	17.8937	0.199523	-1.55373	1.95277	16.9303	0.246949	-6.20432	0.808971	0.925063	0	0	1.57584	-0.177411	3.32909	16.9303	1.95041	-4.48529	0.0739925	0.8756	0	0	0.208008	-1.54524	1.96126	16.9303	0.257451	-6.06121	0.801034	0.994205	0	0	1.98729	0.234037
Q9Y295	DRG1	Developmentally-regulated GTP-binding protein 1	21.3765	21.5368	21.4685	21.8974	21.5395	22.0023	21.8482	22.2923	21.8688	21.5477	21.3893	22.121	21.6586	21.9152	21.9097	0.352485	-0.251349	0.956318	21.7581	1.26479	-5.45556	0.228772	0.620119	0	0	0.54255	-0.0612831	1.14638	21.7581	1.94679	-4.48952	0.0741328	0.8756	0	0	0.225442	-0.378392	0.829275	21.7581	0.808936	-5.76845	0.433519	0.952916	0	0	0.36724	-0.236593
P0C0L4	C4A	Complement C4-A	20.3953	20.0747	19.87	19.9161	21.8873	22.9984	21.3555	22.6279	20.6145	20.0012	21.2825	19.4112	19.1603	19.658	19.1278	1.48724	-0.0931877	3.06768	20.5587	2.04204	-4.37724	0.0629117	0.490857	0	0	1.41927	-0.161161	2.9997	20.5587	1.94871	-4.48789	0.074214	0.8756	0	0	0.1183	-1.46213	1.69873	20.5587	0.16243	-6.08161	0.873572	0.994205	0	0	-0.797964	-2.3784
P0C0L5	C4B	Complement C4-B	20.3953	20.0747	19.87	19.9161	21.8873	22.9984	21.3555	22.6279	20.6145	20.0012	21.2825	19.4112	19.1603	19.658	19.1278	1.48724	-0.0931877	3.06768	20.5587	2.04204	-4.37724	0.0629117	0.490857	0	0	1.41927	-0.161161	2.9997	20.5587	1.94871	-4.48789	0.074214	0.8756	0	0	0.1183	-1.46213	1.69873	20.5587	0.16243	-6.08161	0.873572	0.994205	0	0	-0.797964	-2.3784
Q5VTD9	GFI1B	Zinc finger protein Gfi-1b	18.8205	19.6465	19.8809	19.6924	18.6774	19.4157	18.7802	18.9668	18.4347	19.8511	19.0404	19.5318	19.3361	19.7428	19.5748	-0.18745	-0.991521	0.61662	19.2928	-0.505113	-6.10482	0.622173	0.840782	0	0	-0.722104	-1.52617	0.0819666	19.2928	-1.94582	-4.49101	0.0742603	0.8756	0	0	0.0251263	-0.778944	0.829197	19.2928	0.0677067	-6.09278	0.947079	0.996931	0	0	0.101921	-0.70215
Q9BR76	CORO1B	Coronin-1B	20.1726	20.8585	21.1728	21.5174	21.2679	20.9809	21.0034	22.1252	21.4461	20.9265	20.5246	21.6706	20.7839	21.5396	21.1651	0.520731	-0.361697	1.40316	21.1437	1.27859	-5.43949	0.224025	0.61507	0	0	0.790234	-0.0921936	1.67266	21.1437	1.94032	-4.49943	0.0749839	0.8756	0	0	0.305904	-0.576523	1.18833	21.1437	0.75111	-5.81246	0.466344	0.957541	0	0	0.428174	-0.454253
P13995	MTHFD2	Bifunctional methylenetetrahydrofolate dehydrogenase/cyclohydrolase, mitochondrial	19.3482	17.2386	18.2134	19.4763	18.995	18.7195	18.787	19.7441	18.9597	19.2948	19.1913	19.15	19.0267	19.4003	19.4831	0.796882	-0.205129	1.79889	19.0019	1.72436	-4.85541	0.109162	0.533136	0	0	0.896855	-0.105155	1.89887	19.0019	1.94069	-4.49945	0.0750905	0.8756	0	0	0.945317	-0.0566938	1.94733	19.0019	2.04556	-4.25721	0.0623494	0.63237	0	0	1.03665	0.0346433
P24539	ATP5PB	ATP synthase F(0) complex subunit B1, mitochondrial	19.8579	19.6826	19.64	20.0493	20.4738	20.835	20.2126	20.4522	20.2043	20.7545	20.0351	20.4323	20.7956	20.6702	20.3898	0.725841	0.0966963	1.35499	20.299	2.4997	-3.62199	0.0270589	0.416857	0	0	0.562837	-0.0663078	1.19198	20.299	1.93833	-4.50246	0.0752467	0.8756	0	0	0.680446	0.0513012	1.30959	20.299	2.34336	-3.78062	0.0361773	0.565667	0	0	0.891681	0.262537
O43488	AKR7A2	Aflatoxin B1 aldehyde reductase member 2	14.8131	18.3335	16.0757	17.0362	15.5413	18.2253	17.5391	18.8551	17.5021	16.9392	17.3586	17.271	17.3181	17.3117	17.1601	0.526889	-1.21918	2.27296	17.152	0.654808	-6.01694	0.524499	0.788294	0	0	1.55803	-0.18804	3.30411	17.152	1.9363	-4.50683	0.0758505	0.8756	0	0	0.782189	-0.963884	2.52826	17.152	0.97209	-5.62852	0.349504	0.919974	0	0	0.855875	-0.890199
Q3SY69	ALDH1L2	Mitochondrial 10-formyltetrahydrofolate dehydrogenase	19.1384	19.2695	19.2863	20.0074	19.5707	19.1758	20.4495	19.5297	19.6538	19.0649	18.6221	19.0947	19.9622	19.2768	19.7749	0.353211	-0.372224	1.07865	19.4584	1.05495	-5.68295	0.3112	0.654728	0	0	0.646245	-0.07919	1.37168	19.4584	1.93017	-4.51492	0.0763366	0.8756	0	0	-0.304205	-1.02964	0.42123	19.4584	-0.908584	-5.68579	0.380571	0.939745	0	0	0.439851	-0.285584
P10515	DLAT	Dihydrolipoyllysine-residue acetyltransferase component of pyruvate dehydrogenase complex, mitochondrial	24.4413	24.2703	24.4155	25.1991	26.0371	26.6591	24.3732	26.4867	25.258	24.0366	24.5859	24.4254	28.6341	29.803	29.1473	1.58942	0.466189	2.71265	25.8515	3.07063	-2.63275	0.00933634	0.290895	1	0	0.996925	-0.126307	2.12016	25.8515	1.92597	-4.52254	0.0772364	0.8756	0	0	-0.026397	-1.14963	1.09683	25.8515	-0.0509967	-6.0938	0.960137	0.996931	0	0	4.8191	3.69587
Q9BY44	EIF2A	Eukaryotic translation initiation factor 2A	22.7759	21.4337	21.5222	21.6212	21.409	21.1675	21.2062	21.3219	21.2043	21.1457	21.6685	21.6261	21.5624	21.549	21.5926	-0.511383	-1.26369	0.240924	21.5204	-1.47281	-5.19961	0.165267	0.570253	0	0	-0.666471	-1.41878	0.0858367	21.5204	-1.91947	-4.53121	0.077786	0.8756	0	0	-0.430529	-1.18284	0.321779	21.5204	-1.23995	-5.35345	0.237526	0.845616	0	0	-0.342597	-1.0949
Q86UY6	NAA40	N-alpha-acetyltransferase 40	17.4085	12.5901	14.3258	17.5006	14.0754	19.6681	16.3771	19.0688	17.2554	16.8898	15.6886	14.1767	17.724	18.1783	15.7325	2.30652	-0.847762	5.4608	16.444	1.58677	-5.0482	0.137612	0.553497	0	0	2.79227	-0.362012	5.94655	16.444	1.92094	-4.53018	0.0779204	0.8756	0	0	0.810221	-2.34406	3.9645	16.444	0.557391	-5.93773	0.587137	0.975678	0	0	2.43677	-0.71751
Q9Y6W5	WASF2	Wiskott-Aldrich syndrome protein family member 2	19.4901	20.2932	20.2205	20.3055	20.2953	16.5674	21.2369	21.7278	21.4868	20.2179	19.903	20.7811	19.7666	20.2199	19.8708	-0.945248	-2.62009	0.729591	20.1589	-1.2247	-5.50134	0.243344	0.622614	0	0	1.48256	-0.192278	3.1574	20.1589	1.92087	-4.5303	0.077931	0.8756	0	0	0.299391	-1.37545	1.97423	20.1589	0.387903	-6.01839	0.704635	0.993893	0	0	-0.0488813	-1.72372
Q13564	NAE1	NEDD8-activating enzyme E1 regulatory subunit	15.7737	16.5594	17.9649	17.4066	18.6078	15.5718	18.4625	17.7929	18.0635	17.847	16.8681	18.0267	17.5733	18.0413	18.004	0.429405	-1.0847	1.94351	17.5042	0.615415	-6.0421	0.54936	0.803439	0	0	1.34026	-0.17385	2.85436	17.5042	1.92083	-4.53035	0.0779357	0.8756	0	0	0.81459	-0.699517	2.3287	17.5042	1.16745	-5.43306	0.264889	0.87375	0	0	1.10683	-0.407273
O75380	NDUFS6	NADH dehydrogenase [ubiquinone] iron-sulfur protein 6, mitochondrial	20.7006	20.0383	21.4266	19.4552	20.7777	21.0937	20.328	18.3463	19.973	20.2345	20.0338	18.7297	20.0984	19.6989	19.6937	-0.279622	-1.6048	1.04556	20.0419	-0.457884	-6.12789	0.654921	0.857836	0	0	-1.17273	-2.49791	0.152447	20.0419	-1.92036	-4.53107	0.0780004	0.8756	0	0	-1.05587	-2.38104	0.269311	20.0419	-1.72899	-4.72779	0.108494	0.692194	0	0	-0.891524	-2.2167
Q14160	SCRIB	Protein scribble homolog	18.8529	17.3471	18.0525	17.3014	17.0592	17.8046	17.5626	17.55	15.9499	17.2586	18.2841	16.6566	17.0809	16.3587	17.2017	-0.695765	-1.89758	0.506051	17.3547	-1.25627	-5.46527	0.232069	0.621278	0	0	-1.06337	-2.26518	0.13845	17.3547	-1.92	-4.5316	0.0780485	0.8756	0	0	-0.68441	-1.88623	0.517405	17.3547	-1.23577	-5.35799	0.239344	0.845616	0	0	-1.20375	-2.40556
P28070	PSMB4	Proteasome subunit beta type-4	21.5006	20.2107	20.6384	19.9789	21.0269	19.8466	19.6531	20.3893	19.8143	20.2612	20.6831	19.8528	19.0323	19.8582	19.4712	-0.499108	-1.43838	0.440163	20.1478	-1.15173	-5.58213	0.270825	0.635176	0	0	-0.831004	-1.77027	0.108267	20.1478	-1.9176	-4.53432	0.0781182	0.8756	0	0	-0.517568	-1.45684	0.421702	20.1478	-1.19433	-5.40407	0.254356	0.868947	0	0	-1.32934	-2.26861
P07858	CTSB	Cathepsin B	19.8117	19.6729	19.8151	19.7672	20.441	18.5661	18.8337	18.9951	18.9713	20.2229	20.1566	19.1617	18.6893	18.7327	18.202	-0.175138	-1.11804	0.767763	19.336	-0.402588	-6.15231	0.694001	0.875951	0	0	-0.833178	-1.77608	0.109722	19.336	-1.91522	-4.53794	0.0784456	0.8756	0	0	0.0804889	-0.862411	1.02339	19.336	0.185019	-6.0776	0.85616	0.994205	0	0	-1.22525	-2.16815
Q92841	DDX17	Probable ATP-dependent RNA helicase DDX17	26.9614	27.4031	27.3982	26.7802	26.5503	26.7046	26.7643	26.5631	26.9175	27.0345	26.7575	26.5651	26.8384	26.3442	26.5963	-0.575841	-1.14963	-0.00205137	26.8119	-2.17444	-4.16393	0.0493016	0.4789	0	0	-0.505929	-1.07972	0.06786	26.8119	-1.91044	-4.54492	0.0790295	0.8756	0	0	-0.468511	-1.0423	0.105278	26.8119	-1.76915	-4.66988	0.100979	0.686394	0	0	-0.661243	-1.23503
P82979	SARNP	SAP domain-containing ribonucleoprotein	21.5537	22.311	22.1225	21.9205	22.1354	21.0503	23.6017	23.2345	21.985	21.7746	21.8966	23.1244	22.2664	22.4555	21.8057	-0.293647	-1.36534	0.778047	22.2159	-0.594359	-6.05499	0.562875	0.811139	0	0	0.94466	-0.127034	2.01635	22.2159	1.91205	-4.54337	0.0790599	0.8756	0	0	0.269459	-0.802234	1.34115	22.2159	0.545402	-5.94438	0.595075	0.975678	0	0	0.180159	-0.891535
Q96FW1	OTUB1	Ubiquitin thioesterase OTUB1	17.7224	18.6531	17.8886	19.429	19.3973	19.4885	18.3434	19.0877	19.1249	19.7889	18.7255	19.7067	19.5225	18.8423	19.9235	1.35024	0.479725	2.22075	19.0429	3.36072	-2.10706	0.00530132	0.257905	1	0	0.763981	-0.10653	1.63449	19.0429	1.90154	-4.55841	0.0802732	0.8756	0	0	1.319	0.448485	2.18951	19.0429	3.28296	-2.17341	0.00614437	0.327779	1	0	1.34145	0.470942
Q6ZSR9	NA	Uncharacterized protein FLJ45252	20.9819	19.9332	19.6737	19.5311	19.8021	20.9277	19.0302	19.7607	19.3761	19.4755	19.8826	19.4033	19.5319	19.267	19.7083	-0.109306	-1.03128	0.812667	19.7524	-0.25693	-6.20175	0.801377	0.918394	0	0	-0.807259	-1.72923	0.114714	19.7524	-1.89751	-4.56466	0.080889	0.8756	0	0	-0.609116	-1.53109	0.312857	19.7524	-1.43176	-5.12496	0.176526	0.779339	0	0	-0.693872	-1.61585
P25685	DNAJB1	DnaJ homolog subfamily B member 1	20.5485	20.7114	21.365	19.9441	20.4817	21.1037	20.0924	20.2148	20.4003	20.2273	20.442	20.1091	19.6571	19.58	19.1793	-0.365156	-1.0966	0.36629	20.2705	-1.08167	-5.65586	0.29961	0.649232	0	0	-0.6391	-1.37055	0.0923451	20.2705	-1.89314	-4.57109	0.0814619	0.8756	0	0	-0.61551	-1.34696	0.115935	20.2705	-1.82327	-4.59147	0.0919949	0.686394	0	0	-1.40283	-2.13427
Q15382	RHEB	GTP-binding protein Rheb	16.3836	16.9604	16.9111	18.198	17.9891	NA	17.2546	17.0665	17.7787	18.2885	17.4889	18.3095	18.2277	18.2021	18.2729	1.34191	0.553562	2.13025	17.6666	3.7216	-1.51588	0.00306994	0.185538	1	0	0.614953	-0.0901634	1.32007	17.6666	1.9068	-4.55718	0.0815298	0.8756	0	0	1.27732	0.572201	1.98243	17.6666	3.96061	-1.11233	0.00200431	0.231665	1	0	1.48256	0.777443
Q9UBV2	SEL1L	Protein sel-1 homolog 1	15.4332	15.4495	16.0792	16.8239	16.5283	14.4269	17.267	16.8521	16.5173	14.3352	15.884	16.5404	16.4787	16.2009	15.5273	0.272391	-1.13227	1.67705	16.0229	0.420803	-6.14456	0.681068	0.867525	0	0	1.22482	-0.179838	2.62948	16.0229	1.89217	-4.57367	0.0819395	0.8756	0	0	-0.0674459	-1.47211	1.33722	16.0229	-0.104194	-6.08956	0.918675	0.996931	0	0	0.41499	-0.989672
Q96IU4	ABHD14B	Protein ABHD14B	19.5718	19.7974	19.5391	20.8765	20.4496	18.9754	20.28	21.1201	20.079	20.6871	20.3999	21.017	20.798	21.0722	21.428	0.464429	-0.519531	1.44839	20.4061	1.02327	-5.71425	0.325474	0.66345	0	0	0.85693	-0.12703	1.84089	20.4061	1.88807	-4.57917	0.0823182	0.8756	0	0	1.06521	0.0812465	2.04917	20.4061	2.34696	-3.77597	0.0360397	0.565667	1	0	1.46328	0.479323
Q9UBB5	MBD2	Methyl-CpG-binding domain protein 2	17.553	18.9111	17.6074	18.7643	17.4334	19.8315	19.2904	18.6056	19.4335	19.1972	18.8169	19.4575	19.8959	18.8425	19.8173	0.652568	-0.594786	1.89992	18.8972	1.13526	-5.59961	0.277641	0.636705	0	0	1.08598	-0.161373	2.33334	18.8972	1.88925	-4.57805	0.0823567	0.8756	0	0	1.13335	-0.114005	2.3807	18.8972	1.97166	-4.37138	0.0712736	0.650421	0	0	1.49473	0.247378
Q15642	TRIP10	Cdc42-interacting protein 4	15.7185	16.1061	14.4386	17.0317	17.4147	14.0974	17.1881	16.9929	16.8202	16.4998	15.1077	17.6351	15.7731	16.9872	16.863	0.760175	-1.05621	2.57656	16.3116	0.908161	-5.8213	0.381028	0.695777	0	0	1.57934	-0.237044	3.39573	16.3116	1.8868	-4.58174	0.0827098	0.8756	0	0	0.993122	-0.823263	2.80951	16.3116	1.18646	-5.41251	0.257578	0.87375	0	0	1.12003	-0.696354
Q9Y2Z0	SUGT1	Protein SGT1 homolog	19.5834	19.0983	19.1174	14.7928	18.9638	18.5082	17.42	17.8388	17.5706	18.6639	18.4982	17.1459	17.7667	16.0523	17.1319	-1.84477	-3.75087	0.061324	17.8768	-2.10017	-4.28531	0.0567009	0.4789	0	0	-1.65661	-3.56271	0.24949	17.8768	-1.88596	-4.58301	0.0828309	0.8756	0	0	-1.16373	-3.06983	0.74237	17.8768	-1.32484	-5.25523	0.209014	0.819072	0	0	-2.28277	-4.18887
O60884	DNAJA2	DnaJ homolog subfamily A member 2	21.3716	22.3078	21.7279	21.5392	22.1845	22.3624	21.4936	19.7364	21.1042	22.0297	22.2977	21.4181	20.5218	20.8566	22.3072	0.226263	-0.956364	1.40889	21.5506	0.415167	-6.14698	0.685082	0.8699	0	0	-1.02439	-2.20701	0.15824	21.5506	-1.87964	-4.5925	0.0837477	0.8756	0	0	0.112746	-1.06988	1.29537	21.5506	0.206876	-6.07321	0.83945	0.994205	0	0	-0.573924	-1.75655
O15357	INPPL1	Phosphatidylinositol 3,4,5-trisphosphate 5-phosphatase 2	13.0576	15.7417	NA	15.5803	15.2292	NA	15.9161	15.7402	15.8168	15.1189	14.7313	16.7719	15.7412	16.1141	16.2622	1.00511	-0.805764	2.81598	15.5247	1.22943	-5.31475	0.245857	0.622614	0	0	1.42474	-0.228353	3.07783	15.5247	1.90905	-4.47561	0.0840591	0.8756	0	0	1.14104	-0.512055	2.79413	15.5247	1.52891	-4.91221	0.155957	0.758989	0	0	1.63955	-0.0135415
Q8IY81	FTSJ3	pre-rRNA 2'-O-ribose RNA methyltransferase FTSJ3	25.9294	26.6729	26.0171	25.8523	25.8932	25.6945	25.9345	24.6133	25.9382	25.5079	26.0871	26.0845	26.0206	25.6254	26.0392	-0.393153	-1.21507	0.428762	25.8607	-1.03641	-5.70143	0.319436	0.660469	0	0	-0.711121	-1.53304	0.110794	25.8607	-1.87462	-4.59898	0.084142	0.8756	0	0	-0.313325	-1.13524	0.50859	25.8607	-0.825971	-5.75492	0.42414	0.951392	0	0	-0.311395	-1.13331
P28066	PSMA5	Proteasome subunit alpha type-5	21.5646	21.2037	20.9058	20.4778	21.3245	21.2784	20.4895	20.8238	20.5819	20.9405	20.5918	20.3468	20.5908	20.1168	20.252	-0.197803	-0.88457	0.488964	20.7659	-0.624052	-6.03688	0.543695	0.799823	0	0	-0.592973	-1.27974	0.0937942	20.7659	-1.87078	-4.60474	0.0847079	0.8756	0	0	-0.598361	-1.28513	0.0884065	20.7659	-1.88777	-4.49631	0.0822307	0.676263	0	0	-0.90486	-1.59163
P40429	RPL13A	60S ribosomal protein L13a	28.746	29.1149	28.9058	28.6676	28.6228	28.4043	28.7396	26.1775	28.4519	29.2507	29.3579	28.1349	29.1679	27.7927	28.0797	-0.357365	-1.66979	0.955056	28.5076	-0.590876	-6.05704	0.565171	0.812452	0	0	-1.13261	-2.44503	0.179815	28.5076	-1.87268	-4.60293	0.0847676	0.8756	0	0	-0.00777478	-1.3202	1.30465	28.5076	-0.012855	-6.09505	0.989947	0.996931	0	0	-0.575496	-1.88792
Q14671	PUM1	Pumilio homolog 1	21.335	20.7101	20.7832	19.5137	19.7838	20.259	19.7873	20.8778	20.0891	19.6975	20.123	19.5993	19.135	20.0113	19.7691	-1.0906	-1.89201	-0.289181	20.0983	-2.94851	-2.8403	0.0116021	0.298138	-1	0	-0.691315	-1.49273	0.110102	20.0983	-1.86902	-4.60738	0.0849678	0.8756	0	0	-1.13617	-1.93759	-0.334755	20.0983	-3.07173	-2.54129	0.00918006	0.361213	-1	0	-1.30427	-2.10568
P48426	PIP4K2A	Phosphatidylinositol 5-phosphate 4-kinase type-2 alpha	19.2634	19.0429	18.6517	19.5951	18.8998	19.55	19.6035	19.974	19.4538	19.8285	18.6275	19.9517	19.379	19.519	19.4019	0.362288	-0.439563	1.16414	19.3828	0.978941	-5.75693	0.345979	0.67499	0	0	0.691112	-0.110739	1.49296	19.3828	1.86746	-4.60971	0.0851991	0.8756	0	0	0.483277	-0.318574	1.28513	19.3828	1.30587	-5.27768	0.214869	0.820744	0	0	0.447361	-0.35449
O00116	AGPS	Alkyldihydroxyacetonephosphate synthase, peroxisomal	19.734	20.6329	20.3384	20.539	20.6819	20.5542	20.7948	20.7035	20.8442	20.5573	20.2616	20.509	21.1851	20.503	20.6766	0.356603	-0.276954	0.990161	20.5677	1.21954	-5.50735	0.244912	0.622614	0	0	0.545724	-0.0878336	1.17928	20.5677	1.86631	-4.61144	0.0853702	0.8756	0	0	0.207526	-0.426032	0.841084	20.5677	0.709713	-5.84215	0.490771	0.967836	0	0	0.553116	-0.0804422
P51570	GALK1	Galactokinase	21.0714	21.3115	20.7365	21.6092	21.4783	22.5127	21.368	21.7014	21.7878	21.5314	21.3048	21.6274	21.3055	21.294	21.2928	0.826949	0.15355	1.50035	21.4622	2.66075	-3.34487	0.0200024	0.367554	0	0	0.579222	-0.0941757	1.25262	21.4622	1.86367	-4.61538	0.0857629	0.8756	0	0	0.448057	-0.225341	1.12146	21.4622	1.44165	-5.11254	0.173722	0.779339	0	0	0.257641	-0.415758
Q14165	MLEC	Malectin	17.7951	17.2661	17.6351	19.0911	17.9836	15.8131	18.3729	18.8311	18.9158	18.7133	18.1932	18.7898	18.8056	18.3699	18.754	0.0638362	-1.2662	1.39387	18.222	0.104151	-6.23031	0.918708	0.9661	0	0	1.14116	-0.188878	2.47119	18.222	1.86183	-4.61914	0.0863801	0.8756	0	0	0.999978	-0.330055	2.33001	18.222	1.63149	-4.86333	0.127795	0.715499	0	0	1.07774	-0.252289
P31944	CASP14	Caspase-14	24.7994	23.4786	23.6943	21.7597	23.9671	21.4326	22.5648	23.2661	22.6262	22.2794	23.4074	22.0584	21.603	22.3191	21.4129	-1.60429	-2.97239	-0.236191	22.7113	-2.54462	-3.54969	0.0251071	0.408538	-1	0	-1.17175	-2.53984	0.196349	22.7113	-1.85855	-4.62403	0.0868726	0.8756	0	0	-1.40902	-2.77711	-0.0409182	22.7113	-2.23489	-3.95957	0.0444451	0.595001	-1	0	-2.21245	-3.58055
P06396	GSN	Gelsolin	21.5535	20.5093	20.4035	19.6501	20.7731	21.0805	20.2516	20.0595	19.799	20.6097	20.2559	19.7083	19.7211	20.0626	19.8042	-0.320845	-1.23811	0.596416	20.2828	-0.75803	-5.94435	0.462362	0.749484	0	0	-0.785371	-1.70263	0.13189	20.2828	-1.85552	-4.6277	0.087034	0.8756	0	0	-0.630796	-1.54806	0.286465	20.2828	-1.49032	-5.05054	0.160717	0.771332	0	0	-0.95945	-1.87671
O60563	CCNT1	Cyclin-T1	20.138	17.9245	20.9147	18.4182	20.4301	15.8695	17.363	17.8786	18.0694	18.8238	20.8664	18.7964	18.4071	18.3871	19.0326	-1.41981	-3.63289	0.793279	18.7546	-1.39216	-5.30218	0.18823	0.586671	0	0	-1.88873	-4.10182	0.324354	18.7546	-1.85195	-4.63386	0.0878724	0.8756	0	0	-0.163565	-2.37665	2.04952	18.7546	-0.16038	-6.08194	0.875153	0.994205	0	0	-1.05017	-3.26326
Q9HC52	CBX8	Chromobox protein homolog 8	23.0877	22.519	21.298	20.2288	20.5196	20.793	22.2788	20.1803	21.4294	21.4524	21.4487	20.6118	21.5321	21.0279	21.0171	-1.78775	-2.96709	-0.608408	21.295	-3.28946	-2.24532	0.00617616	0.270308	-1	0	-1.00543	-2.18477	0.173909	21.295	-1.85	-4.63677	0.0881705	0.8756	0	0	-1.13059	-2.30993	0.0487465	21.295	-2.08029	-4.20421	0.0587574	0.63237	0	0	-1.1092	-2.28854
Q99836	MYD88	Myeloid differentiation primary response protein MyD88	14.9738	17.5487	17.6144	18.3117	16.2983	16.4929	18.4299	17.3965	18.0656	18.5442	18.0376	18.5246	18.1562	17.9955	18.3059	0.322042	-1.14852	1.79261	17.6464	0.47521	-6.11964	0.642862	0.852537	0	0	1.25172	-0.218842	2.72229	17.6464	1.84706	-4.64113	0.0886195	0.8756	0	0	1.65654	0.185971	3.1271	17.6464	2.44441	-3.61762	0.030245	0.555963	1	0	1.44025	-0.0303166
Q7Z6Z7	HUWE1	E3 ubiquitin-protein ligase HUWE1	22.864	21.3197	21.6739	21.5704	21.5409	21.0022	21.2559	21.3637	21.0791	20.7798	21.3611	21.0705	21.0507	21.7559	21.1722	-0.581374	-1.42659	0.263846	21.3907	-1.49033	-5.17679	0.160669	0.570034	0	0	-0.719637	-1.56486	0.125582	21.3907	-1.84476	-4.6436	0.0886303	0.8756	0	0	-0.882074	-1.72729	-0.0368547	21.3907	-2.26117	-3.91453	0.0420841	0.587978	0	0	-0.626252	-1.47147
P82933	MRPS9	28S ribosomal protein S9, mitochondrial	22.5915	21.8452	22.824	21.2722	21.6664	21.8037	21.32	21.798	21.5554	20.8506	22.3027	20.6559	21.7981	22.4769	21.1706	-0.83947	-1.85265	0.173712	21.7287	-1.79653	-4.75053	0.0965074	0.514644	0	0	-0.862414	-1.8756	0.150768	21.7287	-1.84563	-4.64278	0.0886629	0.8756	0	0	-1.15047	-2.16366	-0.137291	21.7287	-2.46209	-3.58624	0.0291433	0.546241	-1	0	-0.605014	-1.6182
Q9UI42	CPA4	Carboxypeptidase A4	20.3556	18.5606	18.8864	17.505	19.0446	18.6286	17.3513	18.5006	18.5806	18.4615	18.4545	16.738	17.1541	17.1443	17.5094	-0.874807	-2.19528	0.445666	18.1917	-1.43761	-5.24492	0.175189	0.578333	0	0	-1.12341	-2.44388	0.197064	18.1917	-1.84614	-4.6425	0.0887605	0.8756	0	0	-1.3829	-2.70338	-0.062431	18.1917	-2.27258	-3.89886	0.0414924	0.587244	-1	0	-1.99829	-3.31877
Q9P0I2	EMC3	ER membrane protein complex subunit 3	18.9342	19.4092	19.0065	19.7475	19.333	19.5641	19.3518	19.9606	19.6893	20.6481	19.7691	20.0312	20.1633	20.0404	20.1286	0.431534	-0.216409	1.07948	19.7185	1.44303	-5.23798	0.173339	0.578333	0	0	0.550614	-0.0973282	1.19856	19.7185	1.84123	-4.64886	0.0891758	0.8756	0	0	1.03285	0.384904	1.68079	19.7185	3.45379	-1.87585	0.00444411	0.295186	1	0	0.994112	0.346169
Q9C073	FAM117A	Protein FAM117A	15.4192	15.5157	14.6304	13.0267	NA	NA	14.2397	13.8376	14.4283	16.165	14.7397	13.9978	15.736	14.7415	14.6133	-2.16179	-3.86776	-0.45583	14.6993	-2.80687	-2.99518	0.0178431	0.366971	-1	0	-1.01991	-2.2262	0.186393	14.6993	-1.87276	-4.61609	0.0893025	0.8756	0	0	-0.22095	-1.42725	0.985348	14.6993	-0.405712	-6.01015	0.693132	0.992441	0	0	-0.158216	-1.36451
P50502	ST13	Hsc70-interacting protein	18.8947	19.4048	19.273	19.7983	19.4144	17.5313	20.5935	20.7572	19.5456	18.8069	18.8666	20.5157	19.3727	19.8128	19.7311	-0.276203	-1.58105	1.02864	19.4879	-0.459333	-6.12721	0.653908	0.857244	0	0	1.10793	-0.19691	2.41278	19.4879	1.84252	-4.64787	0.0893186	0.8756	0	0	0.205534	-1.09931	1.51038	19.4879	0.341808	-6.03546	0.738193	0.993893	0	0	0.448008	-0.856836
O95801	TTC4	Tetratricopeptide repeat protein 4	17.745	17.6685	16.6817	18.869	16.3467	17.6068	18.1888	18.7252	18.1508	18.5301	18.0241	18.9798	18.748	18.8296	18.9906	0.242457	-0.923555	1.40847	18.139	0.45122	-6.13099	0.659586	0.858773	0	0	0.989859	-0.176153	2.15587	18.139	1.84216	-4.64841	0.0893744	0.8756	0	0	1.14626	-0.0197469	2.31228	18.139	2.13324	-4.12126	0.0534288	0.622737	1	0	1.49101	0.324994
P0C0S5	H2AFZ	Histone H2A.Z	23.5073	23.7	23.5039	24.0794	23.6111	23.6032	24.5723	23.8435	23.9113	23.5324	23.9843	24.1512	24.6662	24.3581	24.4276	0.19416	-0.441586	0.829906	23.9635	0.661718	-6.01255	0.520036	0.787151	0	0	0.538663	-0.0970826	1.17441	23.9635	1.83582	-4.65689	0.090016	0.8756	0	0	0.318905	-0.316841	0.95465	23.9635	1.08686	-5.51747	0.297395	0.895736	0	0	0.913602	0.277856
Q71UI9	H2AFV	Histone H2A.V	23.5073	23.7	23.5039	24.0794	23.6111	23.6032	24.5723	23.8435	23.9113	23.5324	23.9843	24.1512	24.6662	24.3581	24.4276	0.19416	-0.441586	0.829906	23.9635	0.661718	-6.01255	0.520036	0.787151	0	0	0.538663	-0.0970826	1.17441	23.9635	1.83582	-4.65689	0.090016	0.8756	0	0	0.318905	-0.316841	0.95465	23.9635	1.08686	-5.51747	0.297395	0.895736	0	0	0.913602	0.277856
Q96S59	RANBP9	Ran-binding protein 9	21.4906	18.3368	19.4508	18.5915	18.6463	17.9811	18.4881	17.6286	19.4026	18.6075	18.0231	18.1635	18.5561	18.7669	17.6344	-1.35308	-2.833	0.126836	18.6512	-1.98401	-4.46777	0.0697353	0.493024	0	0	-1.25296	-2.73288	0.226956	18.6512	-1.83721	-4.65576	0.0901436	0.8756	0	0	-1.4947	-2.97462	-0.014783	18.6512	-2.19166	-4.0287	0.0480757	0.598819	-1	0	-1.44026	-2.92018
Q69YN2	CWF19L1	CWF19-like protein 1	NA	12.5767	NA	12.0406	NA	NA	16.4428	NA	13.4998	12.3422	13.5572	11.997	13.8949	12.616	12.6715	-0.536142	-3.85662	2.78434	13.1639	-0.377116	-5.65142	0.716593	0.88363	0	0	2.39455	-0.481077	5.27017	13.1639	1.94486	-4.26282	0.0903305	0.8756	0	0	0.0553931	-2.65577	2.76656	13.1639	0.0477196	-5.77168	0.963193	0.996931	0	0	0.484075	-2.22709
Q96GC5	MRPL48	39S ribosomal protein L48, mitochondrial	18.0417	20.0547	18.4118	20.0948	18.7215	16.2292	20.0084	20.785	20.0833	19.077	18.8293	19.7291	19.5968	19.0179	19.4015	-0.487573	-2.20951	1.23436	19.2055	-0.614442	-6.0427	0.549982	0.803439	0	0	1.45618	-0.265755	3.17811	19.2055	1.83508	-4.6589	0.0904748	0.8756	0	0	0.37576	-1.34617	2.09769	19.2055	0.473535	-5.98112	0.644023	0.978528	0	0	0.502716	-1.21922
P0C0S8	HIST1H2AG	Histone H2A type 1	23.3552	23.9325	24.0311	24.8671	23.8928	25.8986	25.3135	24.2712	24.4072	23.6788	24.1765	24.5611	24.4972	24.7798	24.0195	1.11319	0.0579879	2.16839	24.3788	2.28803	-3.97975	0.0402407	0.462859	1	0	0.890997	-0.164204	1.9462	24.3788	1.83134	-4.66412	0.0909422	0.8756	0	0	0.365832	-0.689369	1.42103	24.3788	0.751927	-5.81173	0.465998	0.95754	0	0	0.659195	-0.396006
P20671	HIST1H2AD	Histone H2A type 1-D	23.3552	23.9325	24.0311	24.8671	23.8928	25.8986	25.3135	24.2712	24.4072	23.6788	24.1765	24.5611	24.4972	24.7798	24.0195	1.11319	0.0579879	2.16839	24.3788	2.28803	-3.97975	0.0402407	0.462859	1	0	0.890997	-0.164204	1.9462	24.3788	1.83134	-4.66412	0.0909422	0.8756	0	0	0.365832	-0.689369	1.42103	24.3788	0.751927	-5.81173	0.465998	0.95754	0	0	0.659195	-0.396006
Q9BTM1	H2AFJ	Histone H2A.J	23.3552	23.9325	24.0311	24.8671	23.8928	25.8986	25.3135	24.2712	24.4072	23.6788	24.1765	24.5611	24.4972	24.7798	24.0195	1.11319	0.0579879	2.16839	24.3788	2.28803	-3.97975	0.0402407	0.462859	1	0	0.890997	-0.164204	1.9462	24.3788	1.83134	-4.66412	0.0909422	0.8756	0	0	0.365832	-0.689369	1.42103	24.3788	0.751927	-5.81173	0.465998	0.95754	0	0	0.659195	-0.396006
Q96KK5	HIST1H2AH	Histone H2A type 1-H	23.3552	23.9325	24.0311	24.8671	23.8928	25.8986	25.3135	24.2712	24.4072	23.6788	24.1765	24.5611	24.4972	24.7798	24.0195	1.11319	0.0579879	2.16839	24.3788	2.28803	-3.97975	0.0402407	0.462859	1	0	0.890997	-0.164204	1.9462	24.3788	1.83134	-4.66412	0.0909422	0.8756	0	0	0.365832	-0.689369	1.42103	24.3788	0.751927	-5.81173	0.465998	0.95754	0	0	0.659195	-0.396006
Q99878	HIST1H2AJ	Histone H2A type 1-J	23.3552	23.9325	24.0311	24.8671	23.8928	25.8986	25.3135	24.2712	24.4072	23.6788	24.1765	24.5611	24.4972	24.7798	24.0195	1.11319	0.0579879	2.16839	24.3788	2.28803	-3.97975	0.0402407	0.462859	1	0	0.890997	-0.164204	1.9462	24.3788	1.83134	-4.66412	0.0909422	0.8756	0	0	0.365832	-0.689369	1.42103	24.3788	0.751927	-5.81173	0.465998	0.95754	0	0	0.659195	-0.396006
Q9NR50	EIF2B3	Translation initiation factor eIF-2B subunit gamma	17.9033	18.3904	18.4554	19.1711	18.3387	20.2588	19.1193	19.113	18.8177	18.9938	18.4725	19.2735	19.1567	19.4077	19.2668	1.00649	0.0977522	1.91522	18.9426	2.40002	-3.79118	0.0325941	0.432898	1	0	0.76697	-0.141764	1.6757	18.9426	1.82888	-4.66725	0.0911297	0.8756	0	0	0.663559	-0.245175	1.57229	18.9426	1.58229	-4.92961	0.138303	0.728553	0	0	1.02737	0.118635
P08865	RPSA	40S ribosomal protein SA	25.438	25.4986	25.9949	25.2055	25.9356	26.6262	24.4815	25.2493	25.1674	25.1148	25.0787	24.9756	24.9674	25.3826	24.8188	0.278627	-0.525298	1.08255	25.329	0.750937	-5.94969	0.466444	0.7508	0	0	-0.677777	-1.4817	0.126148	25.329	-1.8267	-4.67041	0.0914494	0.8756	0	0	-0.58745	-1.39137	0.216475	25.329	-1.58326	-4.92829	0.138057	0.728553	0	0	-0.587585	-1.39151
Q6IBS0	TWF2	Twinfilin-2	18.6011	18.7531	17.4684	19.4081	19.0336	20.9726	19.3456	19.6412	18.6195	19.2853	19.215	19.7382	19.0712	19.4311	19.6686	1.53055	0.429489	2.63162	19.2168	3.01595	-2.7284	0.0103371	0.296397	1	0	0.927896	-0.17317	2.02896	19.2168	1.82842	-4.66867	0.0914869	0.8756	0	0	1.1386	0.0375331	2.23966	19.2168	2.24361	-3.9453	0.0437156	0.595001	1	0	1.1161	0.0150372
Q58FF8	HSP90AB2P	Putative heat shock protein HSP 90-beta 2	14.1911	NA	13.8288	NA	14.775	18.1591	15.546	16.9672	16.8576	18.0716	13.6423	13.4056	18.599	18.2006	18.5123	2.45706	-0.738372	5.65249	16.212	1.70319	-4.72721	0.118025	0.541599	0	0	2.44696	-0.470059	5.36398	16.212	1.85808	-4.54892	0.0915086	0.8756	0	0	1.02988	-1.88714	3.9469	16.212	0.782035	-5.6847	0.451539	0.95754	0	0	4.42733	1.51031
P17096	HMGA1	High mobility group protein HMG-I/HMG-Y	19.961	21.3314	19.615	21.6472	20.1042	21.3945	22.6278	20.9849	20.8365	20.2475	20.5331	21.6338	20.9622	22.2836	21.3631	0.746158	-0.655933	2.14825	21.035	1.15481	-5.57863	0.26984	0.635176	0	0	1.18058	-0.221513	2.58267	21.035	1.82716	-4.67062	0.0917215	0.8756	0	0	0.502301	-0.89979	1.90439	21.035	0.777401	-5.7926	0.451434	0.95754	0	0	1.23383	-0.168259
O75223	GGCT	Gamma-glutamylcyclotransferase	21.6206	20.7167	20.8796	18.7665	20.7698	NA	19.6099	20.1397	20.4132	19.1772	20.6916	19.1287	18.9323	18.9929	19.2549	-1.30418	-2.65889	0.0505304	19.9353	-2.10863	-4.198	0.0577361	0.4789	0	0	-1.01805	-2.22974	0.193641	19.9353	-1.84029	-4.65674	0.0917573	0.8756	0	0	-1.40646	-2.61815	-0.194775	19.9353	-2.54242	-3.48126	0.0266228	0.520082	-1	0	-2.01227	-3.22396
O43674	NDUFB5	NADH dehydrogenase [ubiquinone] 1 beta subcomplex subunit 5, mitochondrial	17.6924	18.0129	18.1351	18.5467	18.2907	20.8851	19.5357	19.253	18.2488	18.9847	18.1579	18.8235	19.3262	19.0001	19.2239	1.29404	0.0276311	2.56044	18.8078	2.21733	-4.09662	0.0458872	0.473031	1	0	1.06569	-0.200714	2.3321	18.8078	1.82607	-4.67223	0.0918944	0.8756	0	0	0.708591	-0.557815	1.975	18.8078	1.21417	-5.38208	0.2472	0.854258	0	0	1.23658	-0.0298266
Q9NWT1	PAK1IP1	p21-activated protein kinase-interacting protein 1	18.8242	20.1468	19.7405	20.3301	19.4789	20.6919	20.4509	20.0825	20.2892	20.0208	20.137	20.5458	20.6808	20.4086	20.567	0.596476	-0.24038	1.43333	20.1597	1.54433	-5.10531	0.147174	0.556772	0	0	0.703724	-0.133131	1.54058	20.1597	1.822	-4.67736	0.0921963	0.8756	0	0	0.664039	-0.172816	1.50089	20.1597	1.71925	-4.74095	0.109947	0.692194	0	0	0.981635	0.144779
P51571	SSR4	Translocon-associated protein subunit delta	22.3887	22.1959	22.2275	22.7034	22.7357	22.2027	22.415	23.1306	22.7649	23.112	23.0488	23.1272	23.2408	23.3162	23.6368	0.276587	-0.317379	0.870553	22.8164	1.00894	-5.72829	0.33193	0.666798	0	0	0.49946	-0.0945062	1.09343	22.8164	1.82195	-4.67744	0.092205	0.8756	0	0	0.825311	0.231345	1.41928	22.8164	3.0106	-2.64748	0.0103112	0.381201	0	0	1.12726	0.533291
Q9UDW1	UQCR10	Cytochrome b-c1 complex subunit 9	20.1588	20.2454	20.0187	21.0071	20.5757	18.9142	21.6902	20.8548	20.4486	21.325	21.1607	21.0569	20.7565	20.8926	20.7735	0.0247132	-0.995282	1.04471	20.6586	0.0525389	-6.23451	0.958927	0.98376	0	0	0.856862	-0.163134	1.87686	20.6586	1.82164	-4.67836	0.0924381	0.8756	0	0	1.03986	0.0198646	2.05986	20.6586	2.21069	-3.99719	0.0463094	0.595001	1	0	0.666543	-0.353453
Q9Y3C1	NOP16	Nucleolar protein 16	22.4015	22.8672	22.1736	23.1209	22.2037	23.705	23.4184	23.0367	22.9553	22.7279	22.8305	22.955	22.7853	22.6757	22.9628	0.529092	-0.25176	1.30994	22.8546	1.46811	-5.20571	0.16652	0.57139	0	0	0.656025	-0.124828	1.43688	22.8546	1.82032	-4.67984	0.0924645	0.8756	0	0	0.357041	-0.423811	1.13789	22.8546	0.99071	-5.61142	0.340418	0.917768	0	0	0.327182	-0.45367
O75152	ZC3H11A	Zinc finger CCCH domain-containing protein 11A	23.744	24.1849	24.2943	23.7123	23.2317	23.0494	23.8856	23.0409	23.5537	23.9135	23.7329	23.5243	23.8652	23.2232	23.6451	-0.743269	-1.43496	-0.0515755	23.6401	-2.32825	-3.91111	0.0372007	0.461952	0	0	-0.580991	-1.27268	0.110703	23.6401	-1.81992	-4.68044	0.0925287	0.8756	0	0	-0.35083	-1.04252	0.340863	23.6401	-1.09896	-5.50515	0.292284	0.89307	0	0	-0.496569	-1.18826
Q9Y4G6	TLN2	Talin-2	20.0501	16.5251	16.5301	14.4686	15.8252	15.3297	15.2127	NA	NA	14.2661	16.1003	14.1634	14.2456	NA	14.8069	-2.49399	-4.60742	-0.380555	15.627	-2.64997	-3.47615	0.0254259	0.408538	-1	0	-2.48906	-5.4779	0.499788	15.627	-1.87011	-4.37258	0.0926937	0.8756	0	0	-2.85851	-4.97194	-0.745076	15.627	-3.03729	-2.78348	0.0133174	0.412658	-1	0	-3.17553	-5.53842
O75964	ATP5MG	ATP synthase subunit g, mitochondrial	19.5386	20.2639	20.1295	21.575	21.1374	22.5637	20.6606	20.6315	20.9016	22.8613	21.8412	21.6183	21.0614	21.4459	21.4308	1.78136	0.882929	2.67979	21.1774	4.29609	-0.461312	0.000926231	0.122307	1	0	0.753934	-0.144495	1.65236	21.1774	1.81826	-4.6829	0.0927997	0.8756	0	0	2.12961	1.23118	3.02804	21.1774	5.13597	0.916876	0.000209412	0.0780842	1	0	1.33541	0.436981
Q13586	STIM1	Stromal interaction molecule 1	21.3975	19.3643	20.526	19.9248	21.2932	19.9525	21.662	22.1804	20.5768	19.859	21.0275	20.2884	19.9913	20.0988	20.0049	-0.0391101	-1.28569	1.20747	20.5432	-0.0680811	-6.23353	0.946802	0.978238	0	0	1.04378	-0.202792	2.29036	20.5432	1.81698	-4.68564	0.0933456	0.877246	0	0	-0.0376527	-1.28423	1.20892	20.5432	-0.0655442	-6.09293	0.948781	0.996931	0	0	-0.397617	-1.64419
Q9BQ67	GRWD1	Glutamate-rich WD repeat-containing protein 1	19.7361	19.3897	18.0633	18.0882	18.239	18.6418	18.5827	16.175	18.8394	18.561	19.01	18.0528	17.6105	17.6342	16.5206	-0.740045	-2.17129	0.691204	18.2096	-1.12202	-5.61365	0.283017	0.639155	0	0	-1.19735	-2.62859	0.233904	18.2096	-1.81536	-4.68802	0.0936066	0.877246	0	0	-0.521735	-1.95298	0.909514	18.2096	-0.791029	-5.78217	0.443728	0.95754	0	0	-1.80794	-3.23919
O00160	MYO1F	Unconventional myosin-If	18.5881	18.4255	15.9186	18.0699	17.7452	19.172	18.4251	19.6022	18.7328	18.6219	20.4368	18.7319	19.5734	19.7466	19.8203	0.684959	-0.842866	2.21278	18.774	0.972856	-5.7624	0.349139	0.676257	0	0	1.27598	-0.251842	2.80381	18.774	1.81229	-4.69253	0.0941012	0.878911	0	0	1.61945	0.0916287	3.14728	18.774	2.30013	-3.85426	0.0394534	0.57949	1	0	2.06938	0.541553
Q9H4M9	EHD1	EH domain-containing protein 1	14.0741	15.5856	NA	16.5914	15.0563	NA	16.405	16.6306	15.2062	16.7913	15.5561	17.0556	16.6216	16.6211	17.2359	0.994027	-0.661677	2.64973	16.1101	1.32982	-5.20079	0.211856	0.60648	0	0	1.25076	-0.260685	2.7622	16.1101	1.83299	-4.58468	0.095397	0.884914	0	0	1.63782	0.126378	3.14927	16.1101	2.40023	-3.66655	0.0362973	0.565667	1	0	1.99641	0.484961
Q96IV0	NGLY1	Peptide-N(4)-(N-acetyl-beta-glucosaminyl)asparagine amidase	15.3774	16.8227	15.2805	17.6852	17.3928	22.3651	17.3136	17.582	17.9127	18.1721	18.206	17.9076	18.5176	18.4046	18.5794	3.32083	1.1834	5.45826	17.8346	3.37141	-2.10008	0.00529223	0.257905	1	0	1.77591	-0.361527	3.91334	17.8346	1.80296	-4.70624	0.0956247	0.884914	0	0	2.26836	0.130931	4.4058	17.8346	2.30291	-3.84974	0.0392528	0.57949	1	0	2.67366	0.536226
P53350	PLK1	Serine/threonine-protein kinase PLK1	20.9557	19.6031	19.599	19.8911	19.6276	18.0989	19.0241	19.1663	19.4337	19.4463	19.2955	19.6466	19.6587	19.3778	19.6135	-0.846753	-1.86335	0.169849	19.4959	-1.80609	-4.73646	0.0949413	0.512203	0	0	-0.844583	-1.86118	0.172019	19.4959	-1.80146	-4.70803	0.0957009	0.884914	0	0	-0.589831	-1.60643	0.42677	19.4959	-1.25809	-5.33282	0.231274	0.837144	0	0	-0.502583	-1.51918
Q8IYB3	SRRM1	Serine/arginine repetitive matrix protein 1	19.5191	19.1527	19.6119	17.6926	19.8281	20.2859	19.5963	16.6104	17.9762	19.0551	19.5261	17.9112	17.697	18.1182	18.3016	-0.159052	-1.80931	1.49121	18.7255	-0.209143	-6.21324	0.837718	0.933303	0	0	-1.36695	-3.01721	0.283314	18.7255	-1.79745	-4.7143	0.0965335	0.889648	0	0	-0.597084	-2.24734	1.05318	18.7255	-0.785127	-5.78671	0.447055	0.95754	0	0	-1.38897	-3.03923
Q05048	CSTF1	Cleavage stimulation factor subunit 1	19.9926	21.3473	20.8265	21.1629	20.7523	20.4909	21.2089	21.1426	21.7871	22.0011	21.5289	21.4203	21.3478	21.0245	21.0169	0.0799352	-0.715277	0.875147	21.1367	0.217797	-6.21136	0.831065	0.932389	0	0	0.657414	-0.137798	1.45263	21.1367	1.79124	-4.72261	0.0972211	0.893017	0	0	0.927987	0.132774	1.7232	21.1367	2.52846	-3.47329	0.0256426	0.504487	0	0	0.407631	-0.387582
Q9Y520	PRRC2C	Protein PRRC2C	21.4168	21.8341	22.2247	21.8042	21.7812	21.0896	21.2367	21.0759	21.5171	21.0479	20.9948	21.4774	21.2286	21.3429	21.1779	-0.26691	-0.932144	0.398324	21.4166	-0.869336	-5.8552	0.400874	0.70669	0	0	-0.548628	-1.21386	0.116606	21.4166	-1.7869	-4.72895	0.0979489	0.893169	0	0	-0.651872	-1.31711	0.0133623	21.4166	-2.12317	-4.13505	0.0540999	0.625052	0	0	-0.575416	-1.24065
Q15554	TERF2	Telomeric repeat-binding factor 2	16.1962	17.3387	16.5067	17.5358	16.1026	18.5708	18.6761	17.3693	17.1376	17.6092	17.2406	17.9133	17.8647	17.9446	17.3349	0.722538	-0.548391	1.99347	17.4227	1.23366	-5.49117	0.2401	0.621278	0	0	1.04715	-0.223775	2.31808	17.4227	1.78792	-4.72823	0.098125	0.893169	0	0	0.907161	-0.363769	2.17809	17.4227	1.54889	-4.97428	0.146431	0.73587	0	0	1.0342	-0.236731
Q9UKD2	MRTO4	mRNA turnover protein 4 homolog	22.5431	22.6449	22.9186	22.583	22.2804	22.2976	22.247	22.2818	22.1914	22.5778	22.245	22.799	22.5922	22.1583	22.2774	-0.315182	-0.876011	0.245647	22.4425	-1.21767	-5.50947	0.245599	0.622614	0	0	-0.462132	-1.02296	0.0986965	22.4425	-1.78539	-4.73116	0.0982035	0.893169	0	0	-0.161579	-0.722408	0.39925	22.4425	-0.624239	-5.89851	0.543576	0.975678	0	0	-0.359554	-0.920382
P62314	SNRPD1	Small nuclear ribonucleoprotein Sm D1	23.027	23.4126	23.1346	24.276	22.7521	23.2255	24.1317	23.5117	23.9605	24.4778	24.4019	24.8654	24.1963	24.2667	24.8472	0.226455	-0.599754	1.05266	23.8991	0.593867	-6.0554	0.563081	0.811139	0	0	0.676566	-0.149643	1.50277	23.8991	1.77426	-4.74739	0.100098	0.907424	0	0	1.39031	0.564097	2.21651	23.8991	3.646	-1.54214	0.00309157	0.281513	1	0	1.24529	0.41908
Q9BSH5	HDHD3	Haloacid dehalogenase-like hydrolase domain-containing protein 3	14.1069	13.8218	NA	15.9877	14.6896	19.5633	14.9576	16.492	16.1744	16.7054	16.2091	16.6748	17.6004	16.8473	18.026	2.78252	0.436094	5.12895	16.2754	2.59741	-3.41349	0.0241011	0.400194	1	0	1.91037	-0.436057	4.2568	16.2754	1.78328	-4.64952	0.101027	0.91286	0	0	2.56543	0.219	4.91186	16.2754	2.39476	-3.65075	0.0347354	0.565667	1	0	3.52691	1.18048
P16083	NQO2	Ribosyldihydronicotinamide dehydrogenase [quinone]	18.6281	16.6796	17.7047	16.4508	17.8898	18.1169	17.6567	15.0471	16.7714	16.0028	15.9939	16.8003	16.6874	16.7841	16.7491	-0.185021	-1.63174	1.2617	16.9308	-0.27752	-6.19603	0.785933	0.910737	0	0	-1.17907	-2.62578	0.267652	16.9308	-1.76853	-4.75644	0.101434	0.912868	0	0	-1.40518	-2.8519	0.0415406	16.9308	-2.10768	-4.16142	0.0559421	0.628893	0	0	-0.930648	-2.37737
Q7Z417	NUFIP2	Nuclear fragile X mental retardation-interacting protein 2	23.338	23.628	23.5412	23.063	22.2724	23.2029	23.3782	22.2468	22.7795	23.7484	23.1328	23.0042	23.5948	22.563	23.4228	-0.656283	-1.51721	0.204645	23.1277	-1.65166	-4.95825	0.123219	0.544954	0	0	-0.700891	-1.56182	0.160037	23.1277	-1.76393	-4.7624	0.101886	0.912868	0	0	-0.207249	-1.06818	0.653679	23.1277	-0.521582	-5.95721	0.610981	0.975678	0	0	-0.308811	-1.16974
Q9NPH2	ISYNA1	Inositol-3-phosphate synthase 1	14.7032	15.4364	16.689	15.7559	17.2089	19.1494	17.8671	16.8554	NA	NA	18.3467	NA	16.751	17.2516	NA	1.76189	-0.1908	3.71458	16.9104	2.06129	-4.39952	0.0713272	0.493024	0	0	1.75175	-0.431421	3.93493	16.9104	1.83307	-4.60052	0.102137	0.912868	0	0	2.73718	-0.0243469	5.4987	16.9104	2.26437	-3.79629	0.0516335	0.612099	1	0	1.39179	-0.791384
Q4KMP7	TBC1D10B	TBC1 domain family member 10B	18.9912	17.4077	17.5315	19.1046	18.1782	18.2527	19.409	18.5097	18.6075	18.1458	17.8401	19.1277	18.7716	18.8731	18.2547	0.535022	-0.530392	1.60044	18.467	1.08924	-5.64791	0.296591	0.647675	0	0	0.86527	-0.200144	1.93068	18.467	1.76158	-4.7663	0.102545	0.912868	0	0	0.394385	-0.67103	1.4598	18.467	0.802919	-5.773	0.437014	0.95423	0	0	0.656342	-0.409072
Q9NQG5	RPRD1B	Regulation of nuclear pre-mRNA domain-containing protein 1B	17.5545	17.9864	17.5207	18.3208	17.6913	NA	18.2871	17.9854	18.5551	18.5648	17.6273	18.2039	18.6348	18.4792	18.159	0.318911	-0.495363	1.13318	18.1122	0.856293	-5.76145	0.409122	0.712623	0	0	0.588689	-0.139619	1.317	18.1122	1.76724	-4.76174	0.103374	0.912868	0	0	0.444812	-0.283497	1.17312	18.1122	1.33532	-5.24237	0.207305	0.819072	0	0	0.737187	0.00887806
Q15020	SART3	Squamous cell carcinoma antigen recognized by T-cells 3	28.4392	27.0706	28.6463	27.4469	26.335	27.178	26.8381	27.109	27.1578	26.6571	28.4356	26.0748	27.4527	27.1396	26.7858	-1.06541	-2.32173	0.19092	27.2511	-1.84022	-4.6863	0.0896747	0.506452	0	0	-1.01705	-2.27338	0.239274	27.2511	-1.7567	-4.77355	0.103502	0.912868	0	0	-0.996166	-2.25249	0.260161	27.2511	-1.72063	-4.7396	0.110042	0.692194	0	0	-0.925991	-2.18232
Q53GQ0	HSD17B12	Very-long-chain 3-oxoacyl-CoA reductase	20.9136	18.1525	15.8056	17.8476	18.29	17.1386	19.4544	20.3952	19.8832	19.1108	19.6192	18.376	19.9018	19.418	19.7416	-0.531792	-2.53433	1.47074	18.9365	-0.576261	-6.06566	0.574704	0.813495	0	0	1.62039	-0.382146	3.62293	18.9365	1.75589	-4.77472	0.103645	0.912868	0	0	0.74476	-1.25778	2.7473	18.9365	0.807037	-5.76971	0.434784	0.954187	0	0	1.39657	-0.605968
P62841	RPS15	40S ribosomal protein S15	20.5969	22.0137	20.4103	22.0136	20.8162	19.8932	22.3637	21.9183	21.5145	21.5962	21.8288	21.6385	21.4519	21.9537	22.0459	-0.0993119	-1.24524	1.04662	21.4704	-0.188062	-6.21758	0.853857	0.941449	0	0	0.925199	-0.220728	2.07113	21.4704	1.75201	-4.78032	0.104333	0.912868	0	0	0.680882	-0.465045	1.82681	21.4704	1.28935	-5.29681	0.220702	0.83045	0	0	0.810187	-0.33574
O75475	PSIP1	PC4 and SFRS1-interacting protein	18.4963	20.329	18.9087	20.4633	19.7881	19.992	20.9543	19.9526	19.475	19.434	19.9692	20.4111	19.9009	20.2525	19.5727	0.836462	-0.257792	1.93072	19.86	1.65833	-4.94926	0.122141	0.544582	0	0	0.882628	-0.211626	1.97688	19.86	1.74986	-4.78331	0.104655	0.912868	0	0	0.693428	-0.400827	1.78768	19.86	1.37476	-5.19534	0.193374	0.805433	0	0	0.664036	-0.430218
Q7Z5L9	IRF2BP2	Interferon regulatory factor 2-binding protein 2	17.9227	18.001	18.4746	19.3592	17.911	NA	18.6362	19.5924	18.5596	18.1636	17.7549	18.8498	18.206	18.8363	18.4564	0.502332	-0.605128	1.60979	18.4803	0.9924	-5.64044	0.341308	0.671716	0	0	0.796646	-0.193896	1.78719	18.4803	1.75961	-4.77297	0.104864	0.912868	0	0	0.123343	-0.867199	1.11388	18.4803	0.272436	-6.05695	0.790089	0.994205	0	0	0.366793	-0.623749
Q9UQE7	SMC3	Structural maintenance of chromosomes protein 3	25.0623	21.0431	24.214	21.256	22.5383	22.9874	21.2719	21.4632	22.4783	23.5528	23.4148	24.0157	24.6493	23.7826	21.509	-1.17926	-3.2917	0.933184	22.8826	-1.21138	-5.51634	0.248229	0.624595	0	0	-1.70203	-3.81447	0.410415	22.8826	-1.74839	-4.78553	0.104977	0.912868	0	0	0.221275	-1.89117	2.33372	22.8826	0.227303	-6.06867	0.823876	0.994205	0	0	-0.126195	-2.23864
Q96MU7	YTHDC1	YTH domain-containing protein 1	22.3305	22.2069	21.6995	21.8662	21.4395	22.3527	21.6861	21.4298	21.4897	22.0211	22.2164	21.4969	22.0807	21.9421	22.0699	-0.192842	-0.868356	0.482672	21.8885	-0.618535	-6.04033	0.54721	0.802768	0	0	-0.543799	-1.21931	0.131715	21.8885	-1.74422	-4.7909	0.105375	0.913471	0	0	-0.167501	-0.843015	0.508013	21.8885	-0.537255	-5.94889	0.600424	0.975678	0	0	-0.0480407	-0.723555
O75083	WDR1	WD repeat-containing protein 1	24.8371	28.6617	26.8139	28.5664	30.0802	24.9987	24.3691	24.4808	24.1111	23.575	24.295	28.658	24.1292	24.0062	23.9381	1.11089	-1.94141	4.16318	25.7014	0.789771	-5.91984	0.444436	0.734459	0	0	-2.45054	-5.50283	0.60175	25.7014	-1.74218	-4.79447	0.106091	0.916815	0	0	-1.26157	-4.31386	1.79072	25.7014	-0.896897	-5.69568	0.38678	0.941165	0	0	-2.7464	-5.79869
P42357	HAL	Histidine ammonia-lyase	20.6365	17.2591	18.8576	16.6032	18.3432	19.1179	16.9858	17.8078	17.8672	17.5162	17.8417	16.5408	16.9039	17.6383	17.3319	-0.89628	-2.59991	0.807354	17.8167	-1.14163	-5.59281	0.27508	0.635264	0	0	-1.3641	-3.06773	0.339538	17.8167	-1.73751	-4.80119	0.106938	0.921055	0	0	-1.61815	-3.32179	0.0854824	17.8167	-2.06111	-4.23404	0.0608082	0.63237	0	0	-1.62637	-3.33001
Q8IXZ2	ZC3H3	Zinc finger CCCH domain-containing protein 3	18.8963	19.48	20.4954	17.7216	19.2221	19.775	19.6077	17.3916	18.297	19.3535	19.6335	17.8327	18.1213	18.3044	17.9484	-0.71764	-2.20755	0.772268	18.8054	-1.04521	-5.69244	0.315784	0.657577	0	0	-1.1918	-2.68171	0.298106	18.8054	-1.73581	-4.80362	0.107246	0.921055	0	0	-0.684012	-2.17392	0.805896	18.8054	-0.996235	-5.60597	0.338096	0.917768	0	0	-1.4992	-2.98911
Q01518	CAP1	Adenylyl cyclase-associated protein 1	23.0778	23.3131	23.339	22.4122	22.8988	23.2574	24.29	23.5089	23.8308	22.4504	22.805	22.3393	23.1797	22.2593	21.927	-0.387149	-1.18134	0.407043	22.9926	-1.05621	-5.68169	0.310648	0.654728	0	0	0.633266	-0.160925	1.42746	22.9926	1.72766	-4.81469	0.108389	0.924508	0	0	-0.711696	-1.50589	0.0824952	22.9926	-1.94163	-4.41552	0.0748111	0.654317	0	0	-0.787936	-1.58213
P17028	ZNF24	Zinc finger protein 24	18.047	17.4369	19.0531	17.8486	18.4725	17.2482	17.4787	17.192	16.9244	17.6073	16.7507	18.2388	16.6034	18.5123	17.3525	-0.322567	-1.55405	0.908912	17.6511	-0.568395	-6.07021	0.57987	0.814787	0	0	-0.980641	-2.21212	0.250838	17.6511	-1.72799	-4.81482	0.108679	0.924508	0	0	-0.646782	-1.87826	0.584697	17.6511	-1.13969	-5.4626	0.275855	0.881845	0	0	-0.689611	-1.92109
P62081	RPS7	40S ribosomal protein S7	24.221	24.8622	24.2199	24.4127	24.8059	24.6447	25.6031	25.4463	24.1538	24.9914	25.1906	24.9873	25.1548	25.1959	24.9397	0.186718	-0.609424	0.98286	24.8553	0.508151	-6.10325	0.620101	0.839209	0	0	0.633354	-0.162788	1.4295	24.8553	1.72366	-4.82041	0.109127	0.924508	0	0	0.622068	-0.174074	1.41821	24.8553	1.69295	-4.77792	0.114954	0.699188	0	0	0.662464	-0.133677
Q9NP66	HMG20A	High mobility group protein 20A	20.032	16.5708	17.8156	17.0456	17.0824	15.3278	18.7137	20.229	19.5424	19.1383	17.6839	18.7914	18.4681	17.9039	18.5598	-1.65418	-3.35893	0.0505751	18.1937	-2.10561	-4.27666	0.0561503	0.4789	0	0	1.35557	-0.349184	3.06032	18.1937	1.72551	-4.81836	0.109136	0.924508	0	0	0.39841	-1.30634	2.10316	18.1937	0.507138	-5.96454	0.620916	0.976966	0	0	0.171138	-1.53362
Q5D862	FLG2	Filaggrin-2	24.9051	23.3039	23.5406	21.5564	23.6269	22.7508	22.7523	23.2071	22.9923	21.9614	23.1073	21.961	22.6133	22.5471	22.3628	-1.27187	-2.44745	-0.096286	22.8792	-2.34772	-3.88186	0.0361537	0.461952	-1	0	-0.932655	-2.10824	0.242927	22.8792	-1.72157	-4.82399	0.109866	0.924508	0	0	-1.5733	-2.74889	-0.397719	22.8792	-2.90413	-2.83934	0.0127854	0.412658	-1	0	-1.40884	-2.58443
P50613	CDK7	Cyclin-dependent kinase 7	16.3992	17.569	16.5355	18.7537	16.5732	20.6161	17.9113	18.35	18.4902	17.7006	16.4564	18.7529	18.7294	18.8573	19.2252	1.81305	0.0182389	3.60786	18.0613	2.19204	-4.13773	0.048043	0.478472	1	0	1.41593	-0.378885	3.21074	18.0613	1.7119	-4.83777	0.111678	0.924508	0	0	0.802035	-0.992775	2.59684	18.0613	0.969688	-5.63074	0.350654	0.920446	0	0	2.10273	0.307923
Q9Y266	NUDC	Nuclear migration protein nudC	20.6938	20.9243	21.055	20.4985	20.248	20.5296	19.8763	21.0063	20.0705	20.4713	19.9567	20.4363	20.0052	20.697	20.2549	-0.465691	-1.19233	0.26095	20.4482	-1.38859	-5.30665	0.188947	0.586671	0	0	-0.573363	-1.3	0.153278	20.4482	-1.70965	-4.84042	0.111753	0.924508	0	0	-0.602927	-1.32957	0.123714	20.4482	-1.7978	-4.62853	0.0961287	0.686394	0	0	-0.572028	-1.29867
Q9P2N5	RBM27	RNA-binding protein 27	23.6003	21.8238	23.1183	21.6722	22.1711	21.8597	21.981	22.1163	22.1225	20.6135	21.8971	21.7627	21.957	22.0554	21.483	-0.946443	-1.92795	0.0350688	22.0156	-2.09049	-4.29955	0.0575017	0.4789	0	0	-0.774174	-1.75569	0.207338	22.0156	-1.70999	-4.84015	0.111823	0.924508	0	0	-1.42306	-2.40457	-0.441545	22.0156	-3.14323	-2.42059	0.00806146	0.361213	-1	0	-1.01569	-1.9972
Q9H5X1	CIAO2A	Cytosolic iron-sulfur assembly component 2A	21.3924	19.7936	20.818	19.4092	19.7614	20.939	19.816	19.9726	19.8167	20.0847	21.0613	20.086	19.6109	19.7636	19.9124	-0.631456	-1.64832	0.385408	20.1492	-1.34652	-5.35837	0.20196	0.595148	0	0	-0.799533	-1.8164	0.21733	20.1492	-1.70493	-4.8474	0.112828	0.924508	0	0	-0.257336	-1.2742	0.759528	20.1492	-0.548746	-5.94258	0.592813	0.975678	0	0	-0.90571	-1.92257
Q14247	CTTN	Src substrate cortactin	24.6963	24.5207	24.7103	24.2517	24.4122	25.2638	24.0775	24.1247	24.2353	24.5422	24.4281	24.2285	24.4607	24.1251	24.267	0.00011074	-0.631541	0.631763	24.423	0.000379859	-6.23594	0.999703	0.999703	0	0	-0.496614	-1.12827	0.135038	24.423	-1.70348	-4.84919	0.112926	0.924508	0	0	-0.242861	-0.874513	0.388792	24.423	-0.833059	-5.74922	0.420278	0.951392	0	0	-0.358183	-0.989835
O75367	H2AFY	Core histone macro-H2A.1	27.9914	27.5179	27.7723	27.0515	27.9713	26.999	27.4131	27.1924	26.324	26.1467	27.9964	26.9195	26.8777	26.8694	26.5964	-0.419959	-1.4192	0.579285	27.1759	-0.911255	-5.8187	0.379329	0.695521	0	0	-0.784052	-1.7833	0.215192	27.1759	-1.70129	-4.85256	0.11351	0.924508	0	0	-0.739689	-1.73893	0.259555	27.1759	-1.60503	-4.89911	0.13334	0.723844	0	0	-0.979364	-1.97861
Q86XP3	DDX42	ATP-dependent RNA helicase DDX42	22.8642	22.9221	23.0849	22.3009	22.9601	22.4927	22.7174	22.4836	22.3047	22.165	22.6515	22.3505	22.5169	22.539	22.3411	-0.372434	-0.953317	0.208449	22.5796	-1.38918	-5.30592	0.188773	0.586671	0	0	-0.455132	-1.03602	0.125751	22.5796	-1.69764	-4.85748	0.114047	0.924508	0	0	-0.568048	-1.14893	0.0128351	22.5796	-2.11881	-4.14191	0.0545268	0.625052	0	0	-0.491351	-1.07223
Q9NZ63	C9orf78	Telomere length and silencing protein 1 homolog	13.2047	NA	13.8671	14.1096	NA	NA	15.9293	14.8505	14.4806	15.9503	12.9415	16.287	15.2847	14.9435	15.0984	0.57366	-2.11145	3.25877	14.7456	0.479764	-5.73795	0.642297	0.852537	0	0	1.55087	-0.450489	3.55224	14.7456	1.74015	-4.72003	0.1142	0.924508	0	0	1.52371	-0.477655	3.52507	14.7456	1.70967	-4.67999	0.119868	0.703323	0	0	1.57297	-0.428396
Q13509	TUBB3	Tubulin beta-3 chain	20.7818	21.2754	20.7595	18.8046	19.786	21.7683	19.5022	19.7193	20.293	19.7892	20.8468	19.6112	21.5558	20.5731	22.0508	-0.819267	-2.23051	0.591971	20.4745	-1.25975	-5.46125	0.230853	0.620907	0	0	-1.10074	-2.51197	0.310503	20.4745	-1.69254	-4.86521	0.115385	0.924508	0	0	-0.856487	-2.26773	0.554752	20.4745	-1.31698	-5.26452	0.211561	0.81965	0	0	0.454335	-0.956903
Q13724	MOGS	Mannosyl-oligosaccharide glucosidase	19.1955	19.5799	19.1182	19.3648	18.8382	20.4802	19.678	19.5534	21.2354	19.3344	18.328	19.3804	19.9493	19.8849	19.8563	0.263178	-0.837908	1.36426	19.5851	0.518582	-6.0977	0.613127	0.83425	0	0	0.857677	-0.243408	1.95876	19.5851	1.69002	-4.86872	0.11584	0.924508	0	0	-0.283629	-1.38471	0.817456	19.5851	-0.558881	-5.93691	0.586136	0.975678	0	0	0.59889	-0.502195
O75534	CSDE1	Cold shock domain-containing protein E1	19.5154	19.4372	19.519	19.3486	19.5909	NA	18.9349	19.1175	19.1455	18.959	19.0914	19.1977	18.9667	19.2946	19.4591	-0.0207686	-0.631784	0.590247	19.2555	-0.0743154	-6.12619	0.942022	0.975439	0	0	-0.42457	-0.971079	0.121939	19.2555	-1.69854	-4.85927	0.115956	0.924508	0	0	-0.407827	-0.954335	0.138682	19.2555	-1.63156	-4.86508	0.129518	0.717132	0	0	-0.250433	-0.796941
O14776	TCERG1	Transcription elongation regulator 1	19.1676	20.0728	19.9954	20.1895	20.0187	21.4033	20.314	20.9492	20.2284	19.8024	19.4639	20.629	20.1086	20.7608	20.3491	0.791875	-0.174096	1.75785	20.2302	1.77706	-4.77895	0.0997302	0.521517	0	0	0.7519	-0.214071	1.71787	20.2302	1.68735	-4.87221	0.116159	0.924508	0	0	0.219791	-0.74618	1.18576	20.2302	0.493236	-5.97161	0.630345	0.978528	0	0	0.660903	-0.305068
Q32P44	EML3	Echinoderm microtubule-associated protein-like 3	18.7468	17.8596	19.1478	18.3545	18.2193	18.0277	18.1864	17.989	17.9398	18.0291	18.3925	18.3336	18.2662	17.9561	17.8796	-0.38421	-1.08687	0.318446	18.2219	-1.18474	-5.54618	0.257924	0.62964	0	0	-0.546316	-1.24897	0.15634	18.2219	-1.6846	-4.87592	0.116584	0.924508	0	0	-0.332981	-1.03564	0.369676	18.2219	-1.02677	-5.57704	0.323783	0.910926	0	0	-0.550737	-1.25339
P63279	UBE2I	SUMO-conjugating enzyme UBC9	17.8741	20.3112	20.7725	20.9137	19.8312	19.3263	20.6356	20.9525	20.4941	20.806	20.6695	20.7455	20.737	21.0391	21.0475	0.371156	-0.972615	1.71493	20.4104	0.599361	-6.05194	0.559676	0.810434	0	0	1.04145	-0.302319	2.38522	20.4104	1.68179	-4.88037	0.117491	0.924508	0	0	1.08775	-0.256019	2.43152	20.4104	1.75656	-4.68862	0.103527	0.686394	0	0	1.2886	-0.0551683
Q96CT7	CCDC124	Coiled-coil domain-containing protein 124	19.3424	19.8273	18.4745	19.1087	20.0633	19.2768	20.8313	20.1607	19.2118	18.6773	19.1434	19.8859	19.1378	19.6484	18.6736	0.268234	-0.833444	1.36991	19.4309	0.528264	-6.09255	0.606587	0.831297	0	0	0.853229	-0.248449	1.95491	19.4309	1.68036	-4.88234	0.117738	0.924508	0	0	0.0208453	-1.08083	1.12252	19.4309	0.041053	-6.09427	0.967903	0.996931	0	0	-0.0614612	-1.16314
Q96HE7	ERO1A	ERO1-like protein alpha	21.0533	20.2326	22.7348	20.6486	20.8081	21.3201	20.013	21.0719	20.3354	20.2644	20.3156	20.6204	21.0195	21.1835	21.0619	-0.414625	-1.53653	0.707284	20.8455	-0.801965	-5.91026	0.437605	0.727506	0	0	-0.866829	-1.98874	0.255081	20.8455	-1.67661	-4.88765	0.118516	0.924508	0	0	-0.94009	-2.062	0.18182	20.8455	-1.81831	-4.59957	0.0931307	0.686394	0	0	-0.25195	-1.37386
Q86VI3	IQGAP3	Ras GTPase-activating-like protein IQGAP3	20.0914	19.8699	18.5627	17.9404	18.5642	21.2939	18.4287	16.551	19.2247	18.0368	19.3506	19.3149	20.4358	20.1488	21.0186	-0.241816	-2.10847	1.62484	19.2555	-0.28111	-6.195	0.783241	0.909381	0	0	-1.43988	-3.30654	0.426778	19.2555	-1.67386	-4.89152	0.119065	0.924508	0	0	-0.607236	-2.47389	1.25942	19.2555	-0.705911	-5.84461	0.493235	0.967836	0	0	1.0264	-0.840261
Q92922	SMARCC1	SWI/SNF complex subunit SMARCC1	15.5074	16.2068	16.7894	18.104	14.1471	NA	17.8542	17.1634	17.7195	17.0313	16.5254	18.4147	16.9321	17.847	17.4301	-0.0423014	-2.09465	2.01005	16.9766	-0.0451454	-6.12799	0.964769	0.987061	0	0	1.41116	-0.424515	3.24684	16.9766	1.6838	-4.88047	0.119242	0.924508	0	0	1.15594	-0.679739	2.99161	16.9766	1.37927	-5.1896	0.194142	0.806139	0	0	1.23518	-0.600499
Q96HS1	PGAM5	Serine/threonine-protein phosphatase PGAM5, mitochondrial	22.8608	22.9093	23.0697	22.7961	22.7665	21.6902	22.4481	22.4722	22.4139	22.9598	22.7736	22.7736	22.4158	22.4616	22.4854	-0.529008	-1.18202	0.124009	22.6198	-1.75523	-4.81053	0.103412	0.522425	0	0	-0.501876	-1.15489	0.151141	22.6198	-1.66521	-4.90319	0.120451	0.924508	0	0	-0.110925	-0.763942	0.542092	22.6198	-0.368046	-6.02607	0.71893	0.993893	0	0	-0.492356	-1.14537
P12829	MYL4	Myosin light chain 4	16.892	17.9618	18.334	19.3561	18.3046	NA	17.7219	19.2254	18.749	19.1062	18.2406	19.1345	18.1297	18.4739	18.5238	1.10104	-0.12033	2.32242	18.4395	1.97382	-4.40335	0.0729303	0.493024	0	0	0.836145	-0.256286	1.92857	18.4395	1.67587	-4.8914	0.12073	0.924508	0	0	1.09782	0.00539077	2.19025	18.4395	2.20034	-4.02889	0.0490529	0.598819	1	0	0.646538	-0.445892
Q99700	ATXN2	Ataxin-2	25.3262	26.0224	26.0518	25.4498	24.2277	24.6282	25.6255	24.2935	25.3165	25.5794	25.2805	25.1216	25.6033	24.6271	25.2889	-1.03156	-1.97149	-0.0916371	25.2295	-2.37875	-3.82745	0.0339448	0.44192	-1	0	-0.721667	-1.66159	0.218257	25.2295	-1.66414	-4.90478	0.120747	0.924508	0	0	-0.472988	-1.41291	0.466936	25.2295	-1.0907	-5.51352	0.295832	0.895736	0	0	-0.627055	-1.56698
P04004	VTN	Vitronectin	23.6116	23.7929	23.5993	21.262	23.3975	22.67	20.5578	24.0063	22.2126	22.5507	23.7443	23.8444	21.2516	21.8973	23.6936	-1.2248	-3.06146	0.611858	22.8061	-1.44709	-5.23282	0.172567	0.578333	0	0	-1.40904	-3.24569	0.42762	22.8061	-1.66476	-4.90426	0.120895	0.924508	0	0	-0.288132	-2.12479	1.54853	22.8061	-0.340424	-6.03594	0.739209	0.993893	0	0	-1.38712	-3.22378
P05089	ARG1	Arginase-1	27.1407	24.9523	25.5997	24.0206	25.3626	23.0914	24.6851	25.1368	24.9123	24.1446	24.9595	24.0474	23.8094	23.8279	23.757	-1.73937	-3.02497	-0.453766	24.6298	-2.93591	-2.87025	0.0120413	0.300815	-1	0	-0.9862	-2.2718	0.299401	24.6298	-1.66462	-4.90445	0.120922	0.924508	0	0	-1.51372	-2.79932	-0.228123	24.6298	-2.55504	-3.4332	0.0246241	0.50226	-1	0	-2.09948	-3.38508
Q5SWX8	ODR4	Protein odr-4 homolog	14.0834	16.5158	16.477	17.529	17.0007	14.9166	16.6916	16.5847	17.295	18.1078	17.41	17.587	17.9334	17.6058	17.9783	0.790064	-0.728798	2.30893	16.9144	1.12876	-5.60652	0.280269	0.638302	0	0	1.16504	-0.353824	2.6839	16.9144	1.66448	-4.90465	0.120951	0.924508	0	0	2.00952	0.490658	3.52838	16.9144	2.87099	-2.89629	0.0136101	0.412658	1	0	2.14714	0.628277
Q96HY6	DDRGK1	DDRGK domain-containing protein 1	19.2797	19.7354	18.9514	19.5237	19.5402	18.922	21.3728	20.1342	19.2703	18.931	18.6746	20.4052	20.0591	20.3687	19.3103	0.00649018	-1.21757	1.23055	19.6319	0.0115056	-6.23587	0.991002	0.996753	0	0	0.936917	-0.287146	2.16098	19.6319	1.66094	-4.9096	0.121669	0.924508	0	0	0.0147543	-1.20931	1.23882	19.6319	0.0261561	-6.09478	0.979547	0.996931	0	0	0.59053	-0.633533
Q9BQ69	MACROD1	ADP-ribose glycohydrolase MACROD1	16.7029	15.6715	14.3498	16.831	14.5018	12.6482	17.0924	17.4416	16.4326	16.7205	15.6195	16.3143	16.3266	16.1441	16.4934	-0.914431	-2.76512	0.936263	15.9527	-1.07219	-5.66529	0.303966	0.650385	0	0	1.41413	-0.436568	3.26482	15.9527	1.6581	-4.91356	0.122249	0.924508	0	0	0.643318	-1.20738	2.49401	15.9527	0.754307	-5.8099	0.464686	0.95754	0	0	0.746617	-1.10408
P84085	ARF5	ADP-ribosylation factor 5	15.5387	15.6332	NA	16.2166	16.6423	18.7854	17.0517	17.5875	15.9983	17.5205	16.5126	16.6362	15.334	16.394	17.1911	1.62885	-0.0688882	3.32659	16.6459	2.10146	-4.2091	0.0584671	0.4789	0	0	1.29326	-0.404479	2.991	16.6459	1.66849	-4.80972	0.122291	0.924508	0	0	1.30385	-0.393888	3.00159	16.6459	1.68216	-4.70881	0.119566	0.703323	0	0	0.720419	-0.977321
P61313	RPL15	60S ribosomal protein L15	29.6747	29.8109	29.628	29.1087	28.8665	29.4255	29.9384	26.4385	29.2342	30.2394	30.064	29.0437	29.973	28.8873	29.5572	-0.570988	-2.10021	0.958237	29.326	-0.810239	-5.90368	0.43301	0.726018	0	0	-1.16751	-2.69673	0.361715	29.326	-1.65671	-4.9155	0.122534	0.924508	0	0	0.077796	-1.45143	1.60702	29.326	0.110394	-6.08888	0.913856	0.996931	0	0	-0.232017	-1.76124
Q14008	CKAP5	Cytoskeleton-associated protein 5	22.4189	21.6403	22.1415	20.5311	22.0637	22.2272	21.073	21.0812	20.2867	19.7987	21.8479	18.0799	20.5586	20.7026	19.9792	-0.459567	-2.10213	1.183	20.962	-0.607133	-6.0472	0.554669	0.80613	0	0	-1.25329	-2.89586	0.389271	20.962	-1.65572	-4.91688	0.122736	0.924508	0	0	-2.15808	-3.80064	-0.515516	20.962	-2.85104	-2.93053	0.0141318	0.412658	-1	0	-1.65346	-3.29602
P15924	DSP	Desmoplakin	27.2816	25.8284	26.5692	24.5835	25.9782	24.486	25.5731	25.9141	25.8204	24.4864	25.6439	24.9885	24.2818	25.0117	24.7618	-1.54381	-2.58123	-0.506399	25.4139	-3.22696	-2.35122	0.00689582	0.270308	-1	0	-0.790487	-1.8279	0.246929	25.4139	-1.65232	-4.92143	0.123273	0.924508	0	0	-1.52012	-2.55753	-0.4827	25.4139	-3.17742	-2.36273	0.00757411	0.361213	-1	0	-1.8746	-2.91201
P56556	NDUFA6	NADH dehydrogenase [ubiquinone] 1 alpha subcomplex subunit 6	19.2645	19.279	19.052	20.2906	19.8784	20.2271	19.7383	19.7365	19.6262	21.4065	20.5026	20.3417	20.0357	19.8512	20.2627	0.93354	0.273427	1.59365	19.9662	3.06416	-2.63529	0.00931306	0.290895	0	0	0.501819	-0.158294	1.16193	19.9662	1.64712	-4.92845	0.124159	0.924508	0	0	1.55175	0.891635	2.21186	19.9662	5.0933	0.851342	0.000225189	0.0780842	1	0	0.851353	0.19124
Q14254	FLOT2	Flotillin-2	17.9053	19.1441	18.3588	19.7547	19.6997	17.4491	18.8213	19.8514	19.5648	19.7018	18.8836	19.4555	19.9335	19.65	19.4149	0.498469	-0.74304	1.73998	19.1726	0.871256	-5.85332	0.400095	0.705765	0	0	0.94314	-0.29837	2.18465	19.1726	1.64848	-4.92696	0.12423	0.924508	0	0	0.877622	-0.363887	2.11913	19.1726	1.53396	-4.99393	0.150037	0.745885	0	0	1.19678	-0.0447282
Q9BY77	POLDIP3	Polymerase delta-interacting protein 3	23.2596	23.3806	23.4241	23.1673	23.1202	22.4462	22.9172	22.845	23.0102	22.9378	22.9306	23.2152	22.8769	22.9999	22.8331	-0.443531	-1.0105	0.12344	23.0243	-1.69496	-4.89716	0.114564	0.53676	0	0	-0.430633	-0.997604	0.136339	23.0243	-1.64567	-4.93047	0.124461	0.924508	0	0	-0.326894	-0.893866	0.240077	23.0243	-1.24923	-5.34296	0.234224	0.84026	0	0	-0.451455	-1.01843
Q5T3J3	LRIF1	Ligand-dependent nuclear receptor-interacting factor 1	21.0677	19.5986	20.0455	19.7565	20.5661	20.7082	19.3641	19.7502	19.396	19.1694	20.2644	19.742	18.8066	19.7273	19.6884	0.10638	-0.860348	1.07311	19.8434	0.238542	-6.20645	0.815303	0.92651	0	0	-0.733794	-1.70052	0.232934	19.8434	-1.64543	-4.93093	0.124624	0.924508	0	0	-0.511969	-1.4787	0.454759	19.8434	-1.14802	-5.45395	0.272327	0.879479	0	0	-0.829775	-1.7965
Q96I99	SUCLG2	Succinate--CoA ligase [GDP-forming] subunit beta, mitochondrial	18.0176	16.7498	17.152	18.3784	18.6259	19.811	17.8269	18.6044	17.7924	17.5503	18.0151	17.8921	17.4685	17.5455	18.535	1.63192	0.619424	2.64441	17.9977	3.49479	-1.87461	0.0041528	0.2211	1	0	0.768074	-0.244422	1.78057	17.9977	1.64485	-4.9318	0.124802	0.924508	0	0	0.512663	-0.499832	1.52516	17.9977	1.09788	-5.50614	0.292876	0.89307	0	0	0.543151	-0.469344
P09012	SNRPA	U1 small nuclear ribonucleoprotein A	20.5151	20.6782	18.6405	21.7727	20.3342	22.7773	21.68	21.2779	20.5476	22.7283	24.1112	23.8579	19.415	20.701	21.5334	1.68343	0.0630953	3.30376	21.3713	2.25449	-4.03591	0.0428859	0.463693	1	0	1.22386	-0.396471	2.84419	21.3713	1.63902	-4.94008	0.126203	0.924508	0	0	3.62118	2.00085	5.24151	21.3713	4.84958	0.436258	0.000358311	0.0883158	1	0	0.605182	-1.01515
Q9NVI7	ATAD3A	ATPase family AAA domain-containing protein 3A	23.3392	23.9967	22.7018	23.7776	23.5367	24.1382	23.6305	24.2977	23.8091	23.9462	23.6347	24.1323	24.2695	24.1692	24.2644	0.471603	-0.278115	1.22132	23.8429	1.36294	-5.33836	0.196696	0.591078	0	0	0.566543	-0.183175	1.31626	23.8429	1.63731	-4.94207	0.12621	0.924508	0	0	0.558492	-0.191226	1.30821	23.8429	1.61405	-4.88673	0.131197	0.722103	0	0	0.888445	0.138727
P04632	CAPNS1	Calpain small subunit 1	18.6413	19.7283	19.7544	15.9757	20.6638	NA	15.5933	19.1117	16.7492	17.2668	20.8481	17.7097	18.9887	17.0209	16.0202	-1.05493	-4.35622	2.24637	18.148	-0.699918	-5.88063	0.497945	0.772375	0	0	-2.22331	-5.17607	0.729458	18.148	-1.64923	-4.92836	0.126227	0.924508	0	0	-0.766469	-3.71924	2.1863	18.148	-0.568559	-5.93057	0.580629	0.975678	0	0	-2.03137	-4.98414
Q92610	ZNF592	Zinc finger protein 592	17.7817	18.5063	19.3864	18.3213	17.4765	16.4496	17.9643	17.4263	17.8117	17.4953	17.4272	18.3798	17.9881	18.3053	17.7686	-1.14237	-2.23363	-0.0511104	17.8992	-2.27102	-4.00827	0.0415622	0.462859	-1	0	-0.824056	-1.91532	0.267206	17.8992	-1.63821	-4.94114	0.126313	0.924508	0	0	-0.790733	-1.882	0.300529	17.8992	-1.57197	-4.94361	0.140941	0.732154	0	0	-0.537504	-1.62877
P13984	GTF2F2	General transcription factor IIF subunit 2	16.7262	16.0518	16.2153	18.7795	13.8912	14.9431	18.4232	17.2347	17.8478	16.5969	16.0773	17.0843	16.6533	17.3976	16.8673	-0.459846	-2.456	1.53631	16.7193	-0.499892	-6.10737	0.625864	0.843715	0	0	1.50411	-0.492038	3.50027	16.7193	1.6351	-4.94551	0.12703	0.924508	0	0	0.25505	-1.7411	2.2512	16.7193	0.277261	-6.0558	0.786127	0.994205	0	0	0.641594	-1.35456
Q15018	ABRAXAS2	BRISC complex subunit Abraxas 2	20.3926	19.5479	20.4028	19.0973	20.2683	17.3832	18.8945	19.6148	18.8412	18.8182	20.0171	18.8986	19.0192	18.8859	18.4517	-1.19817	-2.52227	0.125936	19.2355	-1.9636	-4.49931	0.0722936	0.493024	0	0	-0.997572	-2.32168	0.326531	19.2355	-1.63486	-4.94585	0.127082	0.924508	0	0	-0.869783	-2.19389	0.45432	19.2355	-1.42543	-5.13289	0.178606	0.779339	0	0	-1.32884	-2.65294
Q3ZCQ8	TIMM50	Mitochondrial import inner membrane translocase subunit TIM50	21.0669	21.4342	21.792	22.1549	21.3613	21.5037	21.7104	21.9725	22.0705	22.3644	21.998	22.3156	22.4058	22.1212	22.3187	0.242314	-0.404364	0.888992	21.906	0.811872	-5.90261	0.431892	0.726018	0	0	0.486804	-0.159874	1.13348	21.906	1.63103	-4.95076	0.12754	0.924508	0	0	0.795024	0.148346	1.4417	21.906	2.66372	-3.24456	0.0198906	0.473065	0	0	0.850888	0.20421
P78332	RBM6	RNA-binding protein 6	19.9935	20.6588	20.8897	20.2145	19.6708	20.8231	19.8143	19.8535	20.0953	20.2849	20.0445	20.4995	20.0592	20.175	20.87	-0.27786	-1.06609	0.510372	20.2631	-0.763781	-5.94004	0.459021	0.746549	0	0	-0.592957	-1.38119	0.195275	20.2631	-1.62992	-4.95231	0.127777	0.924508	0	0	-0.237658	-1.02589	0.550574	20.2631	-0.653274	-5.88012	0.525287	0.972728	0	0	-0.145904	-0.934136
Q14166	TTLL12	Tubulin--tyrosine ligase-like protein 12	20.7754	20.9913	21.2216	21.3506	21.0272	21.5969	20.9106	21.8569	21.7625	21.1781	21.183	21.6498	21.3186	21.5767	21.63	0.328812	-0.354446	1.01207	21.3353	1.0427	-5.69519	0.316624	0.65817	0	0	0.513948	-0.16931	1.19721	21.3353	1.62979	-4.95249	0.127805	0.924508	0	0	0.340909	-0.342349	1.02417	21.3353	1.08106	-5.52334	0.299869	0.899283	0	0	0.512338	-0.17092
Q969G3	SMARCE1	SWI/SNF-related matrix-associated actin-dependent regulator of chromatin subfamily E member 1	20.0991	20.0584	19.4703	20.3477	19.9465	21.5878	20.4834	20.5186	20.5653	21.1577	20.3219	20.5606	20.3808	20.2986	20.1725	0.751404	-0.108334	1.61114	20.398	1.89367	-4.60498	0.081387	0.493258	0	0	0.646545	-0.213193	1.50628	20.398	1.62941	-4.95301	0.127886	0.924508	0	0	0.804159	-0.0555781	1.6639	20.398	2.02662	-4.28569	0.0643403	0.63237	0	0	0.408039	-0.451698
Q9NSK0	KLC4	Kinesin light chain 4	18.9049	18.824	19.1339	19.6172	19.9281	16.9623	19.3423	20.2991	20.2423	18.6194	18.8163	19.0701	19.6437	20.3646	20.1513	-0.118369	-1.45928	1.22254	19.328	-0.191556	-6.2169	0.851177	0.939241	0	0	1.00698	-0.333925	2.34789	19.328	1.6296	-4.95311	0.128198	0.924508	0	0	-0.11899	-1.4599	1.22192	19.328	-0.192562	-6.07613	0.850406	0.994205	0	0	1.09898	-0.241927
Q9NUL3	STAU2	Double-stranded RNA-binding protein Staufen homolog 2	30.4795	28.6709	27.6524	28.5009	24.794	23.6768	24.5495	29.9108	24.3938	24.6046	24.9284	28.977	24.808	24.3082	24.7115	-3.27704	-6.80605	0.251975	26.3311	-2.01505	-4.4195	0.0660047	0.493024	0	0	-2.6496	-6.17861	0.879417	26.3311	-1.62924	-4.95361	0.128276	0.924508	0	0	-2.76426	-6.29327	0.764757	26.3311	-1.69974	-4.76895	0.113994	0.699188	0	0	-4.32503	-7.85404
Q13620	CUL4B	Cullin-4B	16.0639	15.3241	15.7322	14.553	15.4088	15.6416	14.0964	NA	15.6759	14.7626	14.8188	14.9682	13.6608	13.6627	12.8456	-0.505636	-1.48815	0.476883	14.801	-1.12594	-5.60828	0.283006	0.639155	0	0	-0.820603	-1.91909	0.277886	14.801	-1.63439	-4.85586	0.129073	0.924508	0	0	-0.856891	-1.83941	0.125628	14.801	-1.90811	-4.4733	0.0814954	0.674831	0	0	-2.31704	-3.29956
P48047	ATP5PO	ATP synthase subunit O, mitochondrial	22.7096	23.1103	23.2887	23.508	23.2306	23.212	23.8867	23.6906	22.9671	23.6816	23.3876	23.7141	23.6007	23.576	23.4982	0.28069	-0.35798	0.91936	23.4041	0.952241	-5.78179	0.358834	0.680543	0	0	0.478588	-0.160082	1.11726	23.4041	1.62361	-4.96101	0.129126	0.924508	0	0	0.558232	-0.0804377	1.1969	23.4041	1.8938	-4.48732	0.0813679	0.674831	0	0	0.522117	-0.116553
O75694	NUP155	Nuclear pore complex protein Nup155	18.0895	18.7018	18.6822	18.9087	18.6041	20.8505	18.915	19.7559	19.324	18.0125	17.9304	18.7332	18.2662	18.8668	18.8339	0.963253	-0.159338	2.08584	18.8317	1.86199	-4.65378	0.0863566	0.499301	0	0	0.84047	-0.282121	1.96306	18.8317	1.62464	-4.95994	0.129258	0.924508	0	0	-0.265811	-1.3884	0.85678	18.8317	-0.513817	-5.96112	0.616372	0.976966	0	0	0.164444	-0.958147
Q8IWZ3	ANKHD1	Ankyrin repeat and KH domain-containing protein 1	19.4278	20.3222	20.253	19.5162	19.1096	19.4702	19.4102	19.7653	19.3921	19.6166	19.929	19.533	19.6268	19.6633	19.7492	-0.635649	-1.27579	0.0044932	19.6523	-2.15148	-4.20105	0.0513983	0.4789	0	0	-0.478496	-1.11864	0.161647	19.6523	-1.61956	-4.96659	0.129999	0.924508	0	0	-0.308111	-0.948253	0.332032	19.6523	-1.04286	-5.56136	0.316552	0.907735	0	0	-0.3212	-0.961342
O15226	NKRF	NF-kappa-B-repressing factor	22.324	22.6575	22.6171	22.3261	22.3242	21.3441	22.1849	21.9915	21.9899	22.0465	21.9827	22.2627	22.0821	22.1025	22.0868	-0.534731	-1.17455	0.10509	22.1548	-1.81081	-4.72906	0.0939957	0.512203	0	0	-0.47745	-1.11727	0.162371	22.1548	-1.61684	-4.97034	0.13059	0.924508	0	0	-0.435561	-1.07538	0.20426	22.1548	-1.47498	-5.07022	0.164692	0.773742	0	0	-0.44239	-1.08221
Q9Y2R4	DDX52	Probable ATP-dependent RNA helicase DDX52	21.3713	22.1583	22.0649	21.0573	21.4223	21.9419	21.5693	20.537	21.6881	21.3137	21.4392	21.7867	21.4836	21.4359	21.7534	-0.390982	-1.19678	0.414816	21.5348	-1.0513	-5.68661	0.312808	0.65614	0	0	-0.600007	-1.4058	0.205792	21.5348	-1.61334	-4.97514	0.13135	0.924508	0	0	-0.351635	-1.15743	0.454163	21.5348	-0.945502	-5.65304	0.362131	0.922046	0	0	-0.307184	-1.11298
Q9Y305	ACOT9	Acyl-coenzyme A thioesterase 9, mitochondrial	22.3199	20.8672	22.3778	21.1287	20.7145	20.0862	21.0244	20.9459	21.5595	20.8408	20.775	21.3247	20.8343	21.1312	20.8352	-1.21179	-2.12325	-0.30034	21.1177	-2.88111	-2.96005	0.0132029	0.314003	-1	0	-0.678367	-1.58982	0.233087	21.1177	-1.61286	-4.97584	0.131493	0.924508	0	0	-0.874782	-1.78624	0.0366719	21.1177	-2.07985	-4.20324	0.0585243	0.63237	0	0	-0.921406	-1.83286
P54652	HSPA2	Heat shock-related 70 kDa protein 2	17.5346	19.6515	18.9206	20.1085	19.9451	15.3413	19.6911	20.9244	20.3244	19.769	19.6332	20.1055	20.2567	20.4388	20.3227	-0.237267	-2.40663	1.93209	19.5312	-0.237336	-6.20673	0.816255	0.926514	0	0	1.61104	-0.558319	3.7804	19.5312	1.61151	-4.97799	0.132104	0.924508	0	0	1.13364	-1.03572	3.303	19.5312	1.13397	-5.46862	0.278159	0.881845	0	0	1.63717	-0.532196
Q9UQN3	CHMP2B	Charged multivesicular body protein 2b	19.4099	19.3431	19.0999	18.6201	19.1569	18.46	18.9862	18.6763	18.7819	19.5572	18.9343	19.2748	18.6188	19.1565	18.6812	-0.538618	-1.17075	0.0935157	18.9838	-1.84616	-4.67651	0.0884161	0.504361	0	0	-0.469488	-1.10162	0.162646	18.9838	-1.60921	-4.98082	0.132255	0.924508	0	0	-0.0288405	-0.660974	0.603293	18.9838	-0.0988531	-6.09012	0.922806	0.996931	0	0	-0.465457	-1.09759
P27694	RPA1	Replication protein A 70 kDa DNA-binding subunit	20.4201	20.2675	20.3848	21.1883	21.0935	20.8781	20.2015	21.8427	20.8779	20.4553	20.5602	21.2473	20.9532	21.3976	21.3219	0.695783	-0.134526	1.52609	20.8727	1.81564	-4.72192	0.093215	0.512203	0	0	0.616536	-0.213774	1.44685	20.8727	1.60885	-4.98131	0.132334	0.924508	0	0	0.396791	-0.433519	1.2271	20.8727	1.03542	-5.56863	0.319879	0.907735	0	0	0.866764	0.0364542
Q9H1E3	NUCKS1	Nuclear ubiquitous casein and cyclin-dependent kinase substrate 1	NA	13.0287	13.4656	12.485	13.8128	NA	17.8211	12.8971	15.5432	13.0134	14.0821	16.6406	16.1007	14.3686	14.9678	-0.0982605	-3.34272	3.1462	14.479	-0.0670834	-6.04019	0.947781	0.97848	0	0	2.17336	-0.78841	5.13513	14.479	1.62539	-4.8708	0.133806	0.924508	0	0	1.33156	-1.63021	4.29333	14.479	0.995832	-5.50402	0.341818	0.917768	0	0	1.89856	-1.06321
Q8WUI4	HDAC7	Histone deacetylase 7	19.4214	18.5808	17.621	19.7888	18.4238	18.501	19.4454	20.1117	19.0413	20.4156	18.4936	19.1672	19.0957	20.5456	19.8705	0.363463	-0.979334	1.70626	19.2349	0.587364	-6.05913	0.567454	0.813495	0	0	0.99174	-0.351057	2.33454	19.2349	1.60267	-4.99007	0.134049	0.924508	0	0	0.817747	-0.525051	2.16054	19.2349	1.3215	-5.25918	0.210094	0.819072	0	0	1.29623	-0.0465718
P49257	LMAN1	Protein ERGIC-53	15.292	17.2557	18.6033	18.9366	18.5618	NA	17.8065	19.3787	17.6807	17.786	17.773	19.1367	17.7303	18.8483	18.6384	1.69887	-0.183781	3.58152	18.102	1.97651	-4.39963	0.0726695	0.493024	0	0	1.23829	-0.445609	2.92218	18.102	1.6107	-4.98102	0.134432	0.924508	0	0	1.18156	-0.50233	2.86546	18.102	1.53692	-4.99119	0.151458	0.751602	0	0	1.35537	-0.328529
Q9Y262	EIF3L	Eukaryotic translation initiation factor 3 subunit L	19.3513	20.1125	20.1701	20.7088	20.4833	22.0394	20.4545	20.9533	20.3884	20.0699	19.979	21.1711	20.6284	20.9005	21.0262	1.19921	0.22083	2.17758	20.5625	2.65725	-3.35294	0.0202123	0.368741	1	0	0.720777	-0.2576	1.69915	20.5625	1.59713	-4.99745	0.135062	0.924508	0	0	0.52867	-0.449707	1.50705	20.5625	1.17145	-5.42889	0.263148	0.87375	0	0	0.973765	-0.0046114
Q9BYB4	GNB1L	Guanine nucleotide-binding protein subunit beta-like protein 1	17.521	17.7888	17.5766	18.1916	18.5708	16.9759	18.0034	18.0771	18.8279	19.0183	18.1779	18.3561	18.5381	18.9415	18.1804	0.283961	-0.634099	1.20202	18.183	0.670305	-6.0068	0.51475	0.783612	0	0	0.673976	-0.244084	1.59204	18.183	1.59095	-5.00579	0.136361	0.924508	0	0	0.888675	-0.0293845	1.80674	18.183	2.09776	-4.17526	0.0566775	0.628893	0	0	0.924533	0.00647354
P49207	RPL34	60S ribosomal protein L34	26.3172	26.2827	26.7397	26.5064	26.2615	26.2142	26.4836	25.4011	25.9454	27.0743	26.9721	26.5481	26.6379	26.2405	26.2573	-0.119187	-0.804787	0.566413	26.3921	-0.376665	-6.16269	0.712671	0.882782	0	0	-0.503172	-1.18877	0.182428	26.3921	-1.59016	-5.00683	0.136492	0.924508	0	0	0.418293	-0.267306	1.10389	26.3921	1.32193	-5.25877	0.209623	0.819072	0	0	-0.0679695	-0.753569
Q96EY5	MVB12A	Multivesicular body subunit 12A	22.8676	22.145	22.6004	21.0663	22.8046	22.0733	21.4958	21.7206	21.8365	21.1019	22.6653	21.3355	21.7882	20.9578	20.1782	-0.556237	-1.72127	0.608791	21.7758	-1.03605	-5.70153	0.319874	0.660469	0	0	-0.853392	-2.01842	0.311637	21.7758	-1.58953	-5.00797	0.136987	0.924508	0	0	-0.836764	-2.00179	0.328265	21.7758	-1.55856	-4.96148	0.144135	0.732721	0	0	-1.56295	-2.72798
Q9NUQ8	ABCF3	ATP-binding cassette sub-family F member 3	21.4985	20.822	19.7336	19.6482	21.4931	18.6327	19.4624	19.8181	19.6872	20.1989	19.292	19.9018	19.1017	20.243	19.2294	-0.760054	-2.16945	0.649339	19.9175	-1.17023	-5.56189	0.263812	0.629877	0	0	-1.02885	-2.43825	0.38054	19.9175	-1.58409	-5.01535	0.138221	0.924508	0	0	-0.887149	-2.29654	0.522244	19.9175	-1.36591	-5.20606	0.196122	0.807186	0	0	-1.16	-2.56939
O95347	SMC2	Structural maintenance of chromosomes protein 2	20.8705	20.3991	22.6715	22.2209	20.879	22.2789	20.423	20.8605	19.3604	19.5609	20.2992	20.0573	20.3912	19.5866	21.8292	0.479197	-1.02707	1.98546	20.7792	0.690352	-5.99298	0.502633	0.7771	0	0	-1.0991	-2.60537	0.40716	20.7792	-1.58342	-5.01626	0.138374	0.924508	0	0	-1.34126	-2.84752	0.165005	20.7792	-1.93227	-4.4309	0.0763877	0.659426	0	0	-0.711343	-2.21761
P43304	GPD2	Glycerol-3-phosphate dehydrogenase, mitochondrial	16.9054	13.5383	20.1747	NA	NA	NA	13.2795	14.782	NA	10.8464	NA	NA	15.6017	14.2724	13.474	NA	NA	NA	14.7638	NA	NA	NA	NA	NA	NA	-2.84207	-6.84461	1.16047	14.7638	-1.65842	-4.83902	0.138567	0.924508	0	0	-6.0264	-11.0893	-0.963545	14.7638	-2.78009	-3.16202	0.0256251	0.504487	-1	0	-2.42345	-6.00343
Q9NQA3	WASH6P	WAS protein family homolog 6	17.2911	18.1973	17.5232	18.5489	17.6701	19.9964	18.9042	18.7792	17.829	18.254	17.9181	18.5381	18.9751	18.2949	18.3369	1.06797	-0.0761638	2.2121	18.3371	2.02553	-4.40312	0.0647867	0.490857	0	0	0.833627	-0.310506	1.97776	18.3371	1.58108	-5.01943	0.138907	0.924508	0	0	0.566232	-0.577901	1.71036	18.3371	1.07393	-5.53029	0.303218	0.900565	0	0	0.865112	-0.279021
Q9UL54	TAOK2	Serine/threonine-protein kinase TAO2	19.868	19.3707	20.1673	19.2482	19.153	18.801	19.2028	19.6474	19.1707	19.4388	19.6719	19.0944	19.2162	19.2306	19.284	-0.734599	-1.36892	-0.100276	19.371	-2.50921	-3.60576	0.0265824	0.414711	0	0	-0.461668	-1.09599	0.172655	19.371	-1.57694	-5.02477	0.139502	0.924508	0	0	-0.400275	-1.0346	0.234048	19.371	-1.36724	-5.2045	0.195377	0.807186	0	0	-0.558389	-1.19271
P15498	VAV1	Proto-oncogene vav	16.0093	17.9722	18.1117	18.9204	17.3011	17.5079	18.0367	18.45	18.3021	17.8344	18.1275	18.5588	17.5314	18.5954	18.1105	0.545421	-0.689854	1.7807	17.958	0.958133	-5.77611	0.356224	0.680308	0	0	0.898513	-0.336762	2.13379	17.958	1.5784	-5.02305	0.139519	0.924508	0	0	0.809185	-0.42609	2.04446	17.958	1.42148	-5.13782	0.179727	0.779339	0	0	0.714731	-0.520544
P0DOX5	NA	Immunoglobulin gamma-1 heavy chain	30.6375	29.4878	30.3525	29.668	32.2888	30.6846	31.0572	31.5912	30.9546	28.3799	30.6794	28.9927	28.3041	30.0771	29.3479	0.721205	-0.840958	2.28337	30.1669	1.00182	-5.7349	0.335495	0.66924	0	0	1.04173	-0.520433	2.60389	30.1669	1.44706	-5.19565	0.172574	0.924508	0	0	-0.808602	-2.37076	0.753561	30.1669	-1.12322	-5.47986	0.282525	0.885429	0	0	-0.916233	-2.4784
Q5JTZ9	AARS2	Alanine--tRNA ligase, mitochondrial	23.2009	21.7146	21.713	21.877	22.2813	22.0064	21.4768	21.7368	21.4522	21.0908	22.1226	22.0313	21.1942	21.6933	21.5133	-0.15457	-1.05392	0.744784	21.807	-0.372399	-6.16433	0.715769	0.88363	0	0	-0.654205	-1.55356	0.245149	21.807	-1.57615	-5.02584	0.139694	0.924508	0	0	-0.46127	-1.36062	0.438084	21.807	-1.11132	-5.49243	0.287135	0.892125	0	0	-0.742566	-1.64192
Q5RKV6	EXOSC6	Exosome complex component MTR3	18.6117	18.8298	18.3839	19.1098	18.7775	19.5578	20.0592	19.0572	18.9702	18.9677	17.5823	19.1173	20.0071	19.3882	18.6773	0.539849	-0.497097	1.57679	19.0065	1.12893	-5.60644	0.280062	0.638302	0	0	0.753729	-0.283217	1.79068	19.0065	1.5762	-5.02591	0.139863	0.924508	0	0	-0.0527293	-1.08968	0.984217	19.0065	-0.110267	-6.0889	0.913943	0.996931	0	0	0.749045	-0.287901
O14949	UQCRQ	Cytochrome b-c1 complex subunit 8	21.2757	21.9302	21.2012	22.5238	22.4469	21.6219	22.7854	22.422	21.2173	22.7006	22.7495	22.2392	21.7188	22.4365	22.131	0.728519	-0.197657	1.6547	22.0933	1.70478	-4.88328	0.112744	0.536174	0	0	0.672548	-0.253628	1.59872	22.0933	1.5738	-5.02906	0.140291	0.924508	0	0	1.09407	0.167898	2.02025	22.0933	2.5602	-3.42077	0.024205	0.50226	1	0	0.626408	-0.299768
P28331	NDUFS1	NADH-ubiquinone oxidoreductase 75 kDa subunit, mitochondrial	24.1042	20.8124	23.7967	21.2875	20.9117	25.245	21.0475	21.6714	21.1294	20.6302	20.8651	21.4407	20.86	21.5788	21.4694	-0.423069	-2.65876	1.81262	21.79	-0.410636	-6.14889	0.688315	0.872335	0	0	-1.6217	-3.85738	0.613992	21.79	-1.57404	-5.02894	0.140523	0.924508	0	0	-1.9258	-4.16149	0.30989	21.79	-1.86921	-4.52492	0.0852807	0.679795	0	0	-1.60171	-3.8374
Q5U5X0	LYRM7	Complex III assembly factor LYRM7	17.7737	18.4494	17.6461	19.3331	18.8139	22.2758	19.3322	19.0514	18.7028	19.4869	18.8317	19.5059	19.479	19.2118	19.3246	2.18452	0.704661	3.66438	19.1479	3.20327	-2.39805	0.00726719	0.270308	1	0	1.07242	-0.407439	2.55228	19.1479	1.57254	-5.03096	0.140869	0.924508	0	0	1.31844	-0.161424	2.7983	19.1479	1.93329	-4.42938	0.0762523	0.659426	0	0	1.38207	-0.0977888
Q5TAX3	TUT4	Terminal uridylyltransferase 4	18.672	19.7167	19.7849	19.9556	20.0482	19.3744	19.8146	20.3601	19.7246	19.8749	19.699	20.477	19.5611	19.8244	19.5307	0.401572	-0.39201	1.19515	19.7612	1.0964	-5.64068	0.293358	0.646675	0	0	0.575255	-0.218327	1.36884	19.7612	1.5706	-5.03334	0.140966	0.924508	0	0	0.625792	-0.167789	1.41937	19.7612	1.70858	-4.75599	0.111955	0.694774	0	0	0.247578	-0.546004
Q9UBU9	NXF1	Nuclear RNA export factor 1	18.223	19.1306	17.8961	19.1287	20.0624	18.6516	19.5408	18.8102	18.9287	19.4813	18.8192	19.3349	18.9488	19.6321	19.1523	0.864319	-0.0693992	1.79804	19.0494	2.00634	-4.43191	0.0667819	0.493024	0	0	0.676688	-0.25703	1.61041	19.0494	1.57079	-5.03313	0.141002	0.924508	0	0	0.795225	-0.138494	1.72894	19.0494	1.84595	-4.55843	0.0885253	0.686394	0	0	0.827828	-0.10589
Q96AE4	FUBP1	Far upstream element-binding protein 1	22.0674	22.8064	22.583	22.1924	22.3409	22.1941	24.0668	23.8918	22.2779	21.7452	24.2464	23.3007	22.445	22.7368	22.0457	-0.243126	-1.52246	1.03621	22.7294	-0.412388	-6.14816	0.687064	0.871161	0	0	0.926578	-0.352754	2.20591	22.7294	1.57165	-5.03216	0.141075	0.924508	0	0	0.61183	-0.667502	1.89116	22.7294	1.03778	-5.56609	0.319099	0.907735	0	0	-0.0764558	-1.35579
Q9GZP4	PITHD1	PITH domain-containing protein 1	14.652	13.4695	16.2087	16.8606	17.3318	NA	14.0216	17.6914	16.8767	17.1165	16.4763	17.1255	NA	16.7322	17.143	2.31945	0.109403	4.5295	16.2851	2.32467	-3.87867	0.0413797	0.462859	1	0	1.41983	-0.556902	3.39656	16.2851	1.59099	-5.00961	0.141365	0.924508	0	0	2.12935	0.152625	4.10608	16.2851	2.38605	-3.75839	0.0372025	0.570164	1	0	2.16084	-0.049209
O76031	CLPX	ATP-dependent Clp protease ATP-binding subunit clpX-like, mitochondrial	20.9965	20.2332	20.6031	20.2466	19.5691	21.1716	20.0352	20.5098	19.3243	20.2701	20.5108	20.6127	20.2181	19.8604	20.0043	-0.28187	-1.186	0.622256	20.2777	-0.675552	-6.00327	0.511509	0.783407	0	0	-0.654562	-1.55869	0.249564	20.2777	-1.56878	-5.03581	0.141412	0.924508	0	0	-0.146449	-1.05057	0.757677	20.2777	-0.350991	-6.03229	0.731383	0.993893	0	0	-0.583357	-1.48748
Q9UDY4	DNAJB4	DnaJ homolog subfamily B member 4	19.1832	19.5965	20.3946	17.1478	19.4415	19.0355	19.031	14.0144	19.6605	19.2643	19.5126	17.6679	18.2769	16.9559	14.003	-1.18316	-4.16577	1.79946	18.2124	-0.860801	-5.86218	0.405612	0.709604	0	0	-2.15614	-5.13876	0.826474	18.2124	-1.56869	-5.03615	0.141762	0.924508	0	0	-0.909817	-3.89243	2.0728	18.2124	-0.661934	-5.87431	0.520072	0.970195	0	0	-3.31287	-6.29549
Q96DA6	DNAJC19	Mitochondrial import inner membrane translocase subunit TIM14	17.4744	19.7434	19.5811	20.2199	18.0963	19.1449	20.8607	19.8628	19.4156	19.0524	18.3632	20.2645	19.5882	20.1298	20.1152	0.220734	-1.31951	1.76098	19.4608	0.310984	-6.18587	0.760956	0.90138	0	0	1.11342	-0.426826	2.65367	19.4608	1.56865	-5.03621	0.141771	0.924508	0	0	0.293748	-1.2465	1.83399	19.4608	0.41385	-6.00786	0.686021	0.992441	0	0	1.01145	-0.528799
P17844	DDX5	Probable ATP-dependent RNA helicase DDX5	27.141	27.4886	27.4717	27.1516	26.7769	27.1223	26.8937	26.8229	27.1888	27.2806	27.0356	26.9405	27.0981	26.7881	27.0132	-0.350194	-0.901773	0.201385	27.0809	-1.37562	-5.32274	0.192833	0.589555	0	0	-0.398641	-0.95022	0.152938	27.0809	-1.56593	-5.03964	0.142054	0.924508	0	0	-0.281555	-0.833134	0.270024	27.0809	-1.10599	-5.49793	0.289341	0.892125	0	0	-0.400649	-0.952228
Q96AG4	LRRC59	Leucine-rich repeat-containing protein 59	23.5589	24.1501	23.7896	23.9394	23.7114	25.2624	24.9702	24.4402	24.0733	23.5063	23.5287	24.0203	24.401	23.8076	23.58	0.471538	-0.444926	1.388	24.0493	1.11502	-5.62122	0.285635	0.641322	0	0	0.661703	-0.254761	1.57817	24.0493	1.56469	-5.04133	0.142387	0.924508	0	0	-0.147771	-1.06424	0.768693	24.0493	-0.349427	-6.03284	0.732533	0.993893	0	0	0.0966813	-0.819783
P30084	ECHS1	Enoyl-CoA hydratase, mitochondrial	20.5909	20.3468	20.0262	19.8998	20.325	21.5541	18.8955	20.1674	19.7085	20.2987	20.1697	19.7536	19.8596	20.0293	20.9064	0.271657	-0.741164	1.28448	20.1688	0.581572	-6.06263	0.571154	0.813495	0	0	-0.730838	-1.74366	0.281983	20.1688	-1.5646	-5.04153	0.142533	0.924508	0	0	-0.24731	-1.26013	0.765511	20.1688	-0.52945	-5.953	0.605733	0.975678	0	0	-0.0562162	-1.06904
P41240	CSK	Tyrosine-protein kinase CSK	18.6934	17.7826	19.0035	20.2933	17.4862	NA	14.885	17.8573	15.3036	16.1976	23.3429	16.8823	21.3705	20.1048	20.9113	0.396607	-3.46122	4.25443	18.5796	0.225179	-6.10282	0.825807	0.931257	0	0	-2.47789	-5.92844	0.972652	18.5796	-1.57291	-5.03194	0.142932	0.924508	0	0	0.314443	-3.1361	3.76499	18.5796	0.199602	-6.07459	0.845291	0.994205	0	0	2.30237	-1.14818
P53814	SMTN	Smoothelin	18.5362	18.6166	18.6953	18.5666	16.2294	17.7465	18.0075	17.7284	17.8294	18.7001	17.9663	18.6996	18.6908	18.6071	17.8866	-1.10187	-2.15786	-0.0458743	18.1671	-2.26307	-4.02088	0.0421223	0.463512	-1	0	-0.760909	-1.8169	0.295082	18.1671	-1.56279	-5.04401	0.143018	0.924508	0	0	-0.160712	-1.2167	0.895279	18.1671	-0.330079	-6.03949	0.746799	0.993893	0	0	-0.221178	-1.27717
P54136	RARS	Arginine--tRNA ligase, cytoplasmic	20.6055	20.6961	20.801	21.1483	20.5831	21.6076	20.897	21.9269	21.0268	20.6373	20.8483	21.6468	21.3991	21.5681	21.6485	0.412151	-0.398134	1.22244	21.136	1.10209	-5.63477	0.290972	0.646047	0	0	0.582692	-0.227593	1.39298	21.136	1.55811	-5.05015	0.143889	0.924508	0	0	0.343283	-0.467001	1.15357	21.136	0.917935	-5.6776	0.37584	0.935852	0	0	0.837729	0.0274441
P62820	RAB1A	Ras-related protein Rab-1A	18.3199	18.3597	19.1524	17.3865	15.7832	16.9421	18.3153	15.3335	NA	14.4708	18.1708	NA	NA	17.621	16.791	-1.90673	-4.15852	0.345051	17.2205	-1.90151	-4.61765	0.0880951	0.504361	0	0	-1.78626	-4.30384	0.731308	17.2205	-1.59331	-4.91569	0.143926	0.924508	0	0	-2.28985	-4.80742	0.227725	17.2205	-2.04249	-4.21899	0.0699715	0.650421	0	0	-1.40468	-3.92225
Q5SY16	NOL9	Polynucleotide 5'-hydroxyl-kinase NOL9	23.1855	19.9722	19.7557	19.5104	23.0411	19.7235	19.623	18.877	19.9106	20.4207	20.0891	19.8239	21.1957	20.2257	20.3714	-0.212811	-2.30264	1.87702	20.3817	-0.220974	-6.21061	0.828694	0.932204	0	0	-1.50092	-3.59074	0.588912	20.3817	-1.55849	-5.04986	0.144152	0.924508	0	0	-0.859899	-2.94973	1.22993	20.3817	-0.892883	-5.69913	0.388844	0.941181	0	0	-0.373484	-2.46331
Q9Y3Z3	SAMHD1	Deoxynucleoside triphosphate triphosphohydrolase SAMHD1	18.4597	21.813	21.7992	20.9663	17.6123	21.4985	17.235	16.2772	21.0624	21.2194	23.1589	21.2197	21.2381	16.6701	16.1812	-0.664951	-4.14475	2.81485	19.7607	-0.414661	-6.14719	0.685443	0.8699	0	0	-2.49912	-5.97892	0.980679	19.7607	-1.55844	-5.04992	0.144163	0.924508	0	0	1.17532	-2.30448	4.65512	19.7607	0.732923	-5.82549	0.477172	0.966269	0	0	-2.66085	-6.14065
P36404	ARL2	ADP-ribosylation factor-like protein 2	23.3497	22.9216	22.801	22.2609	22.2956	20.4138	22.2158	22.4975	21.7924	21.8393	23.3775	21.4962	22.87	22.6178	22.4875	-1.36736	-2.55916	-0.175556	22.3491	-2.48963	-3.64328	0.0278115	0.423958	-1	0	-0.855534	-2.04734	0.33627	22.3491	-1.55772	-5.05089	0.144332	0.924508	0	0	-0.786471	-1.97827	0.405333	22.3491	-1.43197	-5.12472	0.176763	0.779339	0	0	-0.365682	-1.55749
Q96GX5	MASTL	Serine/threonine-protein kinase greatwall	16.4227	17.9395	18.0188	16.8121	17.0654	17.5603	19.044	17.615	17.9172	17.9187	18.1452	17.441	18.7547	18.5702	18.7117	-0.3144	-1.33463	0.705834	17.8624	-0.668242	-6.00811	0.516091	0.78381	0	0	0.73173	-0.288504	1.75196	17.8624	1.55525	-5.05409	0.144753	0.924508	0	0	0.374645	-0.645589	1.39488	17.8624	0.796289	-5.77821	0.440679	0.957468	0	0	1.21854	0.198308
Q13835	PKP1	Plakophilin-1	21.3218	20.0198	20.7595	19.2156	20.0105	18.8508	19.6152	20.3526	19.6814	18.8606	19.3828	19.3862	17.9648	20.0443	18.5873	-1.34144	-2.48252	-0.200356	19.6035	-2.551	-3.53878	0.0248101	0.407092	-1	0	-0.81734	-1.95842	0.323742	19.6035	-1.55433	-5.05543	0.145135	0.924508	0	0	-1.49053	-2.63161	-0.349443	19.6035	-2.83452	-2.95884	0.0145784	0.412658	-1	0	-1.83492	-2.97601
P31942	HNRNPH3	Heterogeneous nuclear ribonucleoprotein H3	24.7795	24.7808	25.1017	24.9046	24.8789	25.1135	24.2374	24.7544	24.4746	25.0101	24.6684	24.6247	24.6119	24.7668	24.9198	0.0783543	-0.477808	0.634517	24.7751	0.305251	-6.18774	0.765144	0.90179	0	0	-0.398502	-0.954665	0.157661	24.7751	-1.55248	-5.0577	0.145224	0.924508	0	0	-0.119596	-0.675759	0.436567	24.7751	-0.46592	-5.98483	0.649201	0.982122	0	0	-0.121149	-0.677312
Q08188	TGM3	Protein-glutamine gamma-glutamyltransferase E	24.5081	22.8126	23.2249	21.1379	22.9957	23.1704	22.1097	22.848	22.8117	21.68	22.6415	21.1385	22.3346	21.8478	21.714	-1.08052	-2.37378	0.212737	22.465	-1.81303	-4.72662	0.0939817	0.512203	0	0	-0.925379	-2.21864	0.367881	22.465	-1.55271	-5.05759	0.145519	0.924508	0	0	-1.69519	-2.98845	-0.401927	22.465	-2.84439	-2.94193	0.0143099	0.412658	-1	0	-1.54972	-2.84298
P27144	AK4	Adenylate kinase 4, mitochondrial	18.7285	18.9436	19.0991	19.932	19.2781	19.0169	18.944	19.648	19.636	20.1806	19.696	20.0436	19.7309	19.8381	19.9236	0.485259	-0.193172	1.16369	19.5093	1.54976	-5.09802	0.145871	0.556196	0	0	0.485622	-0.192809	1.16405	19.5093	1.55092	-5.05979	0.145595	0.924508	0	0	1.04967	0.371238	1.7281	19.5093	3.3523	-2.05258	0.00538662	0.304949	1	0	0.907122	0.22869
P55060	CSE1L	Exportin-2	19.0729	18.0775	18.3152	18.8097	19.3227	18.9762	19.0812	19.4937	18.6613	18.1543	18.3788	19.032	18.3566	19.256	18.6063	0.547686	-0.277194	1.37257	18.773	1.43859	-5.24364	0.17457	0.578333	0	0	0.590231	-0.234649	1.41511	18.773	1.55034	-5.06056	0.145732	0.924508	0	0	0.0331786	-0.791701	0.858059	18.773	0.0871493	-6.09124	0.931919	0.996931	0	0	0.251114	-0.573766
Q9NP72	RAB18	Ras-related protein Rab-18	20.1383	18.8683	20.0726	17.9844	20.294	17.589	19.0192	17.1632	18.8761	17.4794	20.2523	17.4258	17.641	17.7671	18.5557	-1.07058	-2.94623	0.805077	18.6084	-1.23858	-5.48557	0.238336	0.621278	0	0	-1.34027	-3.21592	0.535389	18.6084	-1.55058	-5.06044	0.146026	0.924508	0	0	-1.30722	-3.18288	0.568432	18.6084	-1.51236	-5.02215	0.155393	0.758989	0	0	-1.70511	-3.58076
P29508	SERPINB3	Serpin B3	23.7874	22.74	23.2106	21.5741	23.4996	22.0381	21.9721	22.8855	22.5832	22.7401	22.9332	21.8211	21.9195	21.7966	21.6407	-0.875388	-1.94737	0.196599	22.4761	-1.77136	-4.78759	0.10086	0.521517	0	0	-0.765741	-1.83773	0.306246	22.4761	-1.54948	-5.06186	0.146203	0.924508	0	0	-0.747862	-1.81985	0.324124	22.4761	-1.51331	-5.02087	0.155068	0.758989	0	0	-1.46038	-2.53237
Q9BRP8	PYM1	Partner of Y14 and mago	22.229	21.3458	21.8691	20.2614	22.3152	21.5227	21.6869	21.5147	18.1618	19.7134	21.7369	20.0628	19.127	19.4067	20.3718	-0.448218	-2.35642	1.45998	20.755	-0.509709	-6.10232	0.619165	0.838352	0	0	-1.3602	-3.2684	0.548007	20.755	-1.5468	-5.06549	0.146931	0.924508	0	0	-1.31027	-3.21848	0.59793	20.755	-1.49003	-5.05102	0.161097	0.771817	0	0	-2.17949	-4.0877
Q9NZB2	FAM120A	Constitutive coactivator of PPAR-gamma-like protein 1	25.8731	22.018	23.9023	21.6132	21.6519	23.2048	21.6067	21.5287	23.9493	21.3353	23.8895	21.4678	23.031	21.5848	21.5555	-1.77449	-3.97648	0.427505	22.5475	-1.7487	-4.82066	0.104922	0.525818	0	0	-1.56958	-3.77157	0.632416	22.5475	-1.54676	-5.06554	0.14694	0.924508	0	0	-1.70028	-3.90228	0.50171	22.5475	-1.67557	-4.80265	0.118724	0.703323	0	0	-1.87401	-4.076
P47929	LGALS7	Galectin-7	24.2875	23.448	22.7633	22.1039	23.1948	21.1725	22.0892	22.8388	23.1545	23.2862	22.4545	22.7103	21.7643	21.8422	22.1367	-1.3425	-2.47289	-0.21212	22.6164	-2.57719	-3.49397	0.0236272	0.398981	-1	0	-0.805421	-1.9358	0.324962	22.6164	-1.54616	-5.06635	0.147085	0.924508	0	0	-0.682612	-1.813	0.447771	22.6164	-1.31041	-5.27224	0.213707	0.820744	0	0	-1.58518	-2.71556
Q9HB71	CACYBP	Calcyclin-binding protein	17.3936	16.9503	17.7877	18.3155	17.0617	18.3431	18.2996	18.7889	17.2752	18.0766	17.6861	18.4238	17.1789	18.2092	18.1043	0.529566	-0.516416	1.57555	17.8596	1.09796	-5.63893	0.292876	0.646675	0	0	0.744022	-0.30196	1.79	17.8596	1.54259	-5.07103	0.147801	0.924508	0	0	0.684965	-0.361017	1.73095	17.8596	1.42014	-5.13948	0.179968	0.779339	0	0	0.453578	-0.592404
P00492	HPRT1	Hypoxanthine-guanine phosphoribosyltransferase	18.1154	18.8052	18.0612	18.4719	18.9882	19.4723	18.4314	19.9468	18.7657	19.4476	18.7845	18.5966	19.0039	17.9644	19.0633	0.650183	-0.364652	1.66502	18.7946	1.3892	-5.30588	0.188935	0.586671	0	0	0.720703	-0.294131	1.73554	18.7946	1.53987	-5.07463	0.148423	0.924508	0	0	0.61561	-0.399225	1.63044	18.7946	1.31533	-5.26651	0.21193	0.819936	0	0	0.349928	-0.664906
Q9UPN7	PPP6R1	Serine/threonine-protein phosphatase 6 regulatory subunit 1	18.6145	19.2377	17.8072	17.6466	18.7396	NA	18.4418	15.7958	18.1776	18.5066	17.7574	18.6675	18.793	17.2376	17.7772	-0.360011	-2.07311	1.35309	18.0857	-0.460301	-6.02027	0.653914	0.857244	0	0	-1.08139	-2.61364	0.450852	18.0857	-1.54584	-5.06795	0.149305	0.924508	0	0	-0.24264	-1.77489	1.28961	18.0857	-0.346852	-6.03332	0.73499	0.993893	0	0	-0.617175	-2.14942
P04040	CAT	Catalase	25.3354	23.4124	23.9469	22.0849	23.6595	21.4705	23.0997	23.5841	23.4072	22.3942	23.2666	22.3958	22.3971	22.3722	22.4454	-1.8266	-3.05277	-0.600433	23.0181	-3.23259	-2.3461	0.00687577	0.270308	-1	0	-0.867912	-2.09408	0.358258	23.0181	-1.53597	-5.07991	0.149548	0.924508	0	0	-1.54604	-2.77221	-0.319867	23.0181	-2.73607	-3.12708	0.0175456	0.459164	-1	0	-1.82666	-3.05283
P17980	PSMC3	26S proteasome regulatory subunit 6A	20.4777	21.4449	20.9991	21.6504	21.4493	22.7403	21.2442	21.8635	21.6866	21.9626	20.9523	21.7414	21.8062	21.4601	21.5487	0.972776	0.0905695	1.85498	21.5352	2.38913	-3.80924	0.0332405	0.434792	0	0	0.624247	-0.257959	1.50645	21.5352	1.53314	-5.08348	0.149886	0.924508	0	0	0.578199	-0.304008	1.4604	21.5352	1.42005	-5.13959	0.179791	0.779339	0	0	0.631121	-0.251086
Q7LBC6	KDM3B	Lysine-specific demethylase 3B	17.1266	17.6592	17.9031	18.3173	18.1195	18.604	18.4572	18.9773	17.2018	18.1564	18.4724	18.0755	17.7492	18.2811	18.5705	0.783976	-0.135239	1.70319	18.1114	1.84829	-4.67345	0.0881348	0.504361	0	0	0.649147	-0.270068	1.56836	18.1114	1.53042	-5.08712	0.1506	0.924508	0	0	0.671827	-0.247388	1.59104	18.1114	1.58389	-4.92748	0.13796	0.728553	0	0	0.637305	-0.28191
P59923	ZNF445	Zinc finger protein 445	20.3046	20.4323	20.3457	19.2439	19.108	19.2345	20.0842	18.3549	20.162	20.4275	20.4046	18.8167	20.4921	19.2856	19.5045	-1.16542	-2.33799	0.00714491	19.7467	-2.15677	-4.19472	0.0512092	0.4789	-1	0	-0.827176	-1.99974	0.345391	19.7467	-1.5308	-5.08677	0.150812	0.924508	0	0	-0.477885	-1.65045	0.694682	19.7467	-0.884389	-5.7064	0.393237	0.941401	0	0	-0.600147	-1.77271
P10599	TXN	Thioredoxin	22.8726	20.636	20.4481	19.4311	20.1908	NA	20.9017	19.7101	20.4238	19.3629	20.6017	19.0931	19.2117	19.7037	19.3856	-1.50794	-3.05759	0.0417103	20.1409	-2.13138	-4.16274	0.0554758	0.4789	0	0	-0.973686	-2.35974	0.412363	20.1409	-1.53869	-5.0774	0.151031	0.924508	0	0	-1.63298	-3.01903	-0.246935	20.1409	-2.58055	-3.41887	0.0248482	0.503131	-1	0	-1.88527	-3.27132
P49005	POLD2	DNA polymerase delta subunit 2	17.5488	17.515	18.1768	18.4381	18.0617	NA	18.2259	18.4063	18.2847	18.0405	17.2423	18.6907	17.8895	17.9915	18.0486	0.503043	-0.385763	1.39185	18.04	1.23743	-5.38652	0.240313	0.621278	0	0	0.558734	-0.236238	1.35371	18.04	1.53666	-5.07987	0.15111	0.924508	0	0	0.244292	-0.55068	1.03926	18.04	0.671863	-5.86686	0.514788	0.969387	0	0	0.229661	-0.565311
P27797	CALR	Calreticulin	18.3021	19.0943	17.5066	18.9085	18.8075	21.7086	18.5616	20.5767	19.2177	19.999	19.1959	18.6621	19.5108	19.7545	19.367	1.50721	-0.126777	3.14119	19.2782	2.00162	-4.44042	0.0675951	0.493024	0	0	1.15103	-0.482955	2.78501	19.2782	1.52861	-5.08967	0.15135	0.924508	0	0	0.984684	-0.649299	2.61867	19.2782	1.3077	-5.27542	0.214597	0.820744	0	0	1.24312	-0.390867
Q9Y6Y8	SEC23IP	SEC23-interacting protein	17.9196	18.0541	18.547	18.8555	18.0718	17.7186	18.6257	19.1859	18.6044	18.0086	17.1654	18.7107	18.181	18.5008	18.5172	0.0417669	-0.856575	0.940108	18.3111	0.100739	-6.23067	0.921339	0.967755	0	0	0.631786	-0.266556	1.53013	18.3111	1.52382	-5.09584	0.152185	0.924508	0	0	-0.211979	-1.11032	0.686362	18.3111	-0.51128	-5.96254	0.617972	0.976966	0	0	0.226152	-0.67219
Q16851	UGP2	UTP--glucose-1-phosphate uridylyltransferase	19.1031	20.4606	20.4774	20.5483	19.7833	17.7688	20.4678	21.7479	20.8556	20.1997	19.6152	20.6348	18.9925	20.1081	19.6691	-0.646925	-2.0845	0.790654	20.0288	-0.976517	-5.75896	0.347393	0.67499	0	0	1.0101	-0.427484	2.44767	20.0288	1.52471	-5.09482	0.152311	0.924508	0	0	0.136206	-1.30137	1.57379	20.0288	0.2056	-6.07347	0.840425	0.994205	0	0	-0.423778	-1.86136
P06744	GPI	Glucose-6-phosphate isomerase	20.8813	20.6761	21.2521	21.3762	21.2275	20.5779	21.1892	22.1812	21.0622	21.1025	20.8715	21.2776	21.0111	21.5117	21.0641	0.124007	-0.64575	0.893763	21.1508	0.34905	-6.17299	0.732799	0.888212	0	0	0.541015	-0.228741	1.31077	21.1508	1.52283	-5.09715	0.152425	0.924508	0	0	0.147369	-0.622388	0.917126	21.1508	0.41481	-6.00754	0.685237	0.992441	0	0	0.259127	-0.51063
P26368	U2AF2	Splicing factor U2AF 65 kDa subunit	22.233	23.0344	22.6465	23.8786	21.7525	24.1166	23.0911	23.3595	24.1777	21.8198	22.4914	23.2885	22.7673	22.9146	23.5653	0.611245	-0.67931	1.9018	23.0091	1.02777	-5.70969	0.323602	0.66345	0	0	0.904805	-0.38575	2.19536	23.0091	1.52137	-5.09923	0.153138	0.924508	0	0	-0.104768	-1.39532	1.18579	23.0091	-0.176161	-6.07923	0.862999	0.994205	0	0	0.444445	-0.84611
Q92925	SMARCD2	SWI/SNF-related matrix-associated actin-dependent regulator of chromatin subfamily D member 2	21.8909	23.4779	20.8763	21.0338	22.1021	18.5019	20.5816	21.3417	20.7143	21.0185	20.6118	21.1809	20.6095	20.9593	21.0288	-1.53579	-3.25263	0.181054	21.062	-1.94115	-4.53381	0.0752071	0.493024	0	0	-1.20248	-2.91932	0.51436	21.062	-1.51987	-5.10122	0.153513	0.924508	0	0	-1.14461	-2.86144	0.572235	21.062	-1.44672	-5.10619	0.172668	0.779339	0	0	-1.21583	-2.93266
P13646	KRT13	Keratin, type I cytoskeletal 13	23.2215	22.8801	26.6332	22.8111	26.3889	25.9548	23.0112	25.9291	22.8049	23.2005	22.9877	22.9006	22.7465	24.4803	23.0015	0.806675	-1.70137	3.31472	23.9301	0.697945	-5.98772	0.498034	0.772375	0	0	-0.329884	-2.83793	2.17816	23.9301	-0.28542	-6.15308	0.780013	0.992305	0	0	-1.21533	-3.72337	1.29271	23.9301	-1.05152	-5.55261	0.312991	0.907735	0	0	-0.835484	-3.34353
Q9BSJ2	TUBGCP2	Gamma-tubulin complex component 2	18.0983	16.6014	16.1808	18.0634	17.5152	16.8785	15.7029	15.3825	17.2349	17.7521	16.9808	17.7244	17.5531	17.5395	17.5018	0.525521	-0.693431	1.74447	17.114	0.935537	-5.7968	0.367295	0.686326	0	0	-0.853395	-2.07235	0.365558	17.114	-1.51922	-5.10207	0.153674	0.924508	0	0	0.525605	-0.693348	1.74456	17.114	0.935686	-5.66162	0.367221	0.926778	0	0	0.571341	-0.647612
Q9H0B6	KLC2	Kinesin light chain 2	18.0868	18.4502	18.9255	18.6917	18.4644	17.7647	18.9038	18.9062	19.2744	17.9468	18.0652	18.4321	17.9707	18.4363	17.4397	-0.180607	-0.953729	0.592515	18.3839	-0.506154	-6.10428	0.621463	0.840232	0	0	0.540618	-0.232504	1.31374	18.3839	1.51509	-5.10736	0.154355	0.924508	0	0	-0.339469	-1.11259	0.433653	18.3839	-0.951369	-5.64774	0.359259	0.921034	0	0	-0.538573	-1.31169
P33121	ACSL1	Long-chain-fatty-acid--CoA ligase 1	19.4534	18.255	18.7243	17.6758	18.6552	14.728	16.9386	18.1044	17.2152	16.6437	17.8639	17.8567	17.6034	17.0366	14.888	-1.79124	-3.78261	0.200133	17.4428	-1.9519	-4.5173	0.0737979	0.493024	0	0	-1.39149	-3.38286	0.599879	17.4428	-1.5163	-5.10591	0.154402	0.924508	0	0	-1.35618	-3.34755	0.635188	17.4428	-1.47783	-5.06668	0.164288	0.773742	0	0	-2.3016	-4.29297
P54819	AK2	Adenylate kinase 2, mitochondrial	17.2572	18.4157	19.2797	19.7329	19.9184	17.8401	19.3799	19.6707	18.9461	18.5848	19.3653	20.1337	18.0952	19.7028	19.3551	0.846284	-0.610241	2.30281	19.0452	1.26083	-5.46	0.230475	0.620864	0	0	1.01473	-0.4418	2.47125	19.0452	1.51178	-5.11186	0.155538	0.924508	0	0	1.04373	-0.412797	2.50025	19.0452	1.55499	-4.96622	0.14498	0.732721	0	0	0.733511	-0.723014
Q9UG56	PISD	Phosphatidylserine decarboxylase proenzyme, mitochondrial	16.8204	15.797	17.4767	17.6743	17.4489	19.4579	17.6312	17.1822	17.623	17.9702	18.2656	17.8487	17.6304	17.4427	17.8699	1.49568	0.374526	2.61684	17.6093	2.89488	-2.94233	0.0130105	0.314003	1	0	0.780725	-0.340432	1.90188	17.6093	1.51109	-5.11277	0.155713	0.924508	0	0	1.33013	0.208977	2.45129	17.6093	2.57446	-3.40059	0.023748	0.50226	1	0	0.949639	-0.171519
P01876	IGHA1	Immunoglobulin heavy constant alpha 1	24.8325	24.4935	25.0632	24.2661	26.0223	25.2418	24.6085	24.8326	24.0918	23.4895	25.4034	23.2015	22.9147	24.1749	23.6014	0.380305	-0.897485	1.65809	24.4158	0.645847	-6.02279	0.530097	0.791151	0	0	-0.285422	-1.56321	0.992367	24.4158	-0.484714	-6.0746	0.636291	0.992305	0	0	-0.764934	-2.04272	0.512856	24.4158	-1.29904	-5.28555	0.217462	0.821852	0	0	-1.23271	-2.5105
Q08379	GOLGA2	Golgin subfamily A member 2	17.4253	20.5277	18.038	18.8517	21.6424	20.2523	17.6489	16.3055	17.8339	17.5325	17.088	19.4633	17.5064	17.4289	18.8997	1.58515	-0.426721	3.59702	18.4296	1.70973	-4.87665	0.112089	0.535042	0	0	-1.40087	-3.41274	0.611004	18.4296	-1.51096	-5.11293	0.155743	0.924508	0	0	-0.635719	-2.64759	1.37615	18.4296	-0.685681	-5.85849	0.505476	0.969387	0	0	-0.718661	-2.73053
Q9NXG2	THUMPD1	THUMP domain-containing protein 1	26.067	20.4332	20.014	20.589	20.9108	19.1929	20.4747	20.254	20.4935	20.3185	20.7889	20.4482	20.3667	20.3742	20.3531	-1.94049	-4.47499	0.594004	20.7386	-1.66141	-4.94501	0.121574	0.544582	0	0	-1.76403	-4.29853	0.770464	20.7386	-1.51033	-5.11376	0.155902	0.924508	0	0	-1.65286	-4.18736	0.881639	20.7386	-1.41515	-5.1457	0.181536	0.781733	0	0	-1.80675	-4.34125
Q9BXJ9	NAA15	N-alpha-acetyltransferase 15, NatA auxiliary subunit	19.0597	20.065	19.8571	20.3221	19.8388	20.9494	20.2575	20.2606	20.4036	19.5411	19.453	20.9448	20.6138	20.6387	20.789	0.709523	-0.220581	1.63963	20.1996	1.6534	-4.95591	0.122938	0.544582	0	0	0.646668	-0.283436	1.57677	20.1996	1.50693	-5.11812	0.15649	0.924508	0	0	0.319048	-0.611056	1.24915	20.1996	0.743477	-5.81801	0.470833	0.961068	0	0	1.01996	0.0898514
P61163	ACTR1A	Alpha-centractin	20.7859	23.9771	24.5677	21.1833	24.618	20.1333	21.0903	21.0484	20.8497	19.8848	24.0231	19.9493	22.8214	19.7972	22.3949	-1.13201	-4.17455	1.91053	21.8083	-0.807369	-5.90597	0.434601	0.726818	0	0	-2.11412	-5.15666	0.928413	21.8083	-1.50783	-5.11705	0.156535	0.924508	0	0	-1.82449	-4.86703	1.21804	21.8083	-1.30126	-5.28296	0.216724	0.821113	0	0	-1.43905	-4.48158
Q13111	CHAF1A	Chromatin assembly factor 1 subunit A	17.9426	20.2961	19.1546	18.6679	19.6592	17.4952	18.1804	17.3912	18.9186	19.0579	18.5347	18.181	18.706	19.2475	19.3033	-0.523646	-1.91737	0.870075	18.7157	-0.815303	-5.89963	0.430212	0.725407	0	0	-0.967671	-2.36139	0.42605	18.7157	-1.50664	-5.11861	0.156836	0.924508	0	0	-0.539881	-1.9336	0.853839	18.7157	-0.840582	-5.74289	0.416426	0.950381	0	0	-0.0455011	-1.43922
Q5T653	MRPL2	39S ribosomal protein L2, mitochondrial	26.4179	26.7199	27.1622	26.7179	26.0974	26.9432	26.692	25.1403	26.3936	27.3265	26.8001	26.2841	27.1053	26.0957	26.8773	-0.180511	-1.17641	0.81539	26.5849	-0.392996	-6.15621	0.700915	0.878874	0	0	-0.691378	-1.68728	0.304522	26.5849	-1.50522	-5.1204	0.157007	0.924508	0	0	0.0369086	-0.958992	1.03281	26.5849	0.080355	-6.09182	0.937222	0.996931	0	0	-0.0739228	-1.06982
Q14839	CHD4	Chromodomain-helicase-DNA-binding protein 4	22.0642	21.8382	21.73	21.8812	21.5604	21.5807	21.5923	21.3686	21.2457	21.0135	21.5497	21.8244	20.9818	21.8611	21.8223	-0.203372	-0.888422	0.481677	21.5943	-0.64323	-6.02466	0.531574	0.791531	0	0	-0.475296	-1.16035	0.209754	21.5943	-1.50328	-5.12289	0.157341	0.924508	0	0	-0.414947	-1.1	0.270103	21.5943	-1.3124	-5.27	0.212721	0.820709	0	0	-0.322384	-1.00743
Q6NYC1	JMJD6	Bifunctional arginine demethylase and lysyl-hydroxylase JMJD6	18.2119	18.5607	20.5992	19.0399	19.6908	19.4033	18.5589	18.6458	17.4965	18.2053	17.293	18.7007	18.2861	18.9616	18.2006	0.254087	-1.02984	1.53802	18.657	0.429436	-6.1408	0.67494	0.864834	0	0	-0.890193	-2.17412	0.393737	18.657	-1.50453	-5.12138	0.157373	0.924508	0	0	-1.05758	-2.34151	0.226353	18.657	-1.78743	-4.64433	0.0982073	0.686394	0	0	-0.641172	-1.9251
Q01813	PFKP	ATP-dependent 6-phosphofructokinase, platelet type	23.1218	25.4296	23.4394	23.0786	26.1914	23.7826	22.8733	22.8303	22.5547	22.4864	22.8105	22.8212	22.9736	25.1803	22.8426	0.35393	-1.44613	2.15399	23.4944	0.426667	-6.14202	0.676903	0.865318	0	0	-1.24417	-3.04422	0.55589	23.4944	-1.49986	-5.12749	0.158564	0.924508	0	0	-1.29092	-3.09098	0.509134	23.4944	-1.55622	-4.96458	0.144687	0.732721	0	0	-0.331433	-2.13149
Q9NW64	RBM22	Pre-mRNA-splicing factor RBM22	19.2394	20.0187	20.1815	20.6124	19.4657	18.4749	20.3553	20.38	20.7801	20.7367	20.135	20.3199	20.5573	20.2602	20.2156	-0.295526	-1.29698	0.705931	20.1155	-0.639835	-6.02676	0.533784	0.791531	0	0	0.691936	-0.309521	1.69339	20.1155	1.49809	-5.12973	0.15883	0.924508	0	0	0.584005	-0.417452	1.58546	20.1155	1.26441	-5.32561	0.229056	0.834645	0	0	0.531162	-0.470295
P25789	PSMA4	Proteasome subunit alpha type-4	22.5305	21.5402	22.041	21.5408	22.1704	21.4006	21.2234	21.7701	21.6376	21.5484	21.8812	21.5136	21.0134	21.4869	21.2056	-0.333293	-1.04783	0.38124	21.6336	-1.01065	-5.72663	0.331144	0.666373	0	0	-0.493513	-1.20805	0.22102	21.6336	-1.49649	-5.13177	0.159079	0.924508	0	0	-0.389495	-1.10403	0.325038	21.6336	-1.18107	-5.41856	0.259326	0.87375	0	0	-0.801898	-1.51643
Q86TI2	DPP9	Dipeptidyl peptidase 9	14.0432	15.82	16.9148	17.8008	16.4109	16.2031	17.2927	16.5837	16.2489	16.1499	14.6505	16.8779	16.8499	17.0272	15.922	1.21226	-0.405033	2.82955	16.3197	1.62654	-4.9936	0.128852	0.548797	0	0	1.11577	-0.501522	2.73306	16.3197	1.49707	-5.13112	0.159278	0.924508	0	0	0.300102	-1.31719	1.91739	16.3197	0.402659	-6.01248	0.694024	0.992441	0	0	1.00706	-0.610234
P17612	PRKACA	cAMP-dependent protein kinase catalytic subunit alpha	19.1169	16.7802	20.8681	16.4949	16.5401	18.8883	17.2558	17.608	18.0904	16.8288	16.7059	16.8432	17.6893	17.1898	17.4456	-1.61399	-3.45607	0.228099	17.623	-1.90129	-4.59455	0.0806456	0.493258	0	0	-1.27032	-3.11241	0.571764	17.623	-1.49645	-5.13194	0.159439	0.924508	0	0	-2.12909	-3.97117	-0.287001	17.623	-2.50808	-3.51177	0.0268744	0.521326	-1	0	-1.48017	-3.32226
Q9H0H5	RACGAP1	Rac GTPase-activating protein 1	17.7553	18.5505	22.169	18.8704	17.4297	18.2786	18.7631	18.2127	17.6363	18.3657	18.0033	18.4396	19.0954	18.6801	18.5633	-1.29872	-3.16594	0.56851	18.5875	-1.5093	-5.15201	0.156164	0.568297	0	0	-1.2876	-3.15483	0.579621	18.5875	-1.49638	-5.13202	0.159455	0.924508	0	0	-1.22207	-3.0893	0.645156	18.5875	-1.42022	-5.13938	0.180085	0.779339	0	0	-0.712042	-2.57927
P18887	XRCC1	DNA repair protein XRCC1	19.1934	19.89	19.7938	20.2244	21.0072	20.7954	20.3904	20.1836	19.7716	19.902	19.9271	20.1347	19.9514	20.436	19.6516	1.04991	0.340184	1.75963	20.0835	3.20523	-2.38428	0.0071223	0.270308	1	0	0.489436	-0.220287	1.19916	20.0835	1.49418	-5.13478	0.159672	0.924508	0	0	0.3622	-0.347523	1.07192	20.0835	1.10575	-5.49818	0.289442	0.892125	0	0	0.38723	-0.322493
Q86VM9	ZC3H18	Zinc finger CCCH domain-containing protein 18	18.464	19.3279	20.1666	19.0392	19.0295	17.9323	18.7528	18.1502	19.0845	19.7774	19.4363	19.4154	19.2048	19.1641	19.2817	-0.652496	-1.60654	0.301549	19.0818	-1.4825	-5.18704	0.162811	0.570042	0	0	-0.657035	-1.61108	0.297011	19.0818	-1.49281	-5.1366	0.160126	0.924508	0	0	0.223553	-0.730493	1.1776	19.0818	0.507922	-5.96423	0.620293	0.976966	0	0	-0.10262	-1.05667
Q53HC9	EIPR1	EARP and GARP complex-interacting protein 1	16.1448	17.7464	18.0048	18.592	17.3799	20.5042	18.162	18.1929	18.5343	18.6969	17.9963	18.5679	17.8663	18.3006	18.4086	1.5267	0.0771466	2.97625	18.2065	2.28548	-3.98496	0.0405258	0.462859	1	0	0.997715	-0.451834	2.44726	18.2065	1.49359	-5.13567	0.160175	0.924508	0	0	1.12165	-0.327897	2.5712	18.2065	1.67912	-4.79771	0.118018	0.703323	0	0	0.893118	-0.556432
P09496	CLTA	Clathrin light chain A	21.7371	21.6396	21.2555	21.6391	21.9308	21.5732	21.2987	21.356	20.6476	21.8864	21.7983	21.6546	20.7477	21.4553	20.9881	0.170275	-0.473723	0.814274	21.4405	0.572879	-6.06777	0.576778	0.814088	0	0	-0.443301	-1.0873	0.200697	21.4405	-1.49146	-5.13834	0.160377	0.924508	0	0	0.235659	-0.40834	0.879657	21.4405	0.792857	-5.78098	0.442492	0.957468	0	0	-0.480376	-1.12437
O95563	MPC2	Mitochondrial pyruvate carrier 2	19.5143	19.8077	19.7542	20.2427	20.0778	20.664	21.0132	19.8781	19.7281	20.3921	20.1945	20.5546	20.4687	20.1165	20.0692	0.636123	-0.111348	1.3836	20.1651	1.84393	-4.67985	0.0887594	0.504364	0	0	0.514384	-0.233087	1.26186	20.1651	1.49104	-5.13888	0.160485	0.924508	0	0	0.688295	-0.0591767	1.43577	20.1651	1.99515	-4.33408	0.0680486	0.648544	0	0	0.526087	-0.221385
O60610	DIAPH1	Protein diaphanous homolog 1	24.8882	23.2024	24.1477	22.2123	23.3783	23.5646	23.3989	23.1476	23.2768	21.7169	23.6228	22.6381	22.1448	22.5752	21.8199	-1.02769	-2.20012	0.144747	23.049	-1.90209	-4.59334	0.0805332	0.493258	0	0	-0.805012	-1.97745	0.367423	23.049	-1.48995	-5.14041	0.161118	0.924508	0	0	-1.42014	-2.59257	-0.247703	23.049	-2.62845	-3.30965	0.0214691	0.473261	-1	0	-1.89947	-3.0719
P55010	EIF5	Eukaryotic translation initiation factor 5	20.179	20.8118	20.7346	20.6924	20.6798	20.8923	21.9171	21.2298	20.5044	20.0161	20.2209	21.4886	20.7502	20.932	20.4452	0.179678	-0.755999	1.11535	20.7663	0.416214	-6.1466	0.684258	0.8699	0	0	0.641963	-0.293714	1.57764	20.7663	1.48707	-5.14408	0.161597	0.924508	0	0	6.14114e-05	-0.935615	0.935738	20.7663	0.000142256	-6.09513	0.999889	0.999889	0	0	0.133977	-0.8017
O00487	PSMD14	26S proteasome non-ATPase regulatory subunit 14	22.4982	21.8954	22.1784	22.0664	22.1569	21.4638	21.5944	22.052	21.6431	21.7652	22.1402	22.1309	21.9552	21.8485	21.9662	-0.294942	-0.918219	0.328335	21.957	-1.0253	-5.71236	0.324447	0.66345	0	0	-0.427496	-1.05077	0.195781	21.957	-1.4861	-5.14531	0.16177	0.924508	0	0	-0.178547	-0.801824	0.444729	21.957	-0.620682	-5.90071	0.545841	0.975678	0	0	-0.267357	-0.890634
P38606	ATP6V1A	V-type proton ATPase catalytic subunit A	16.6853	17.453	17.9705	18.0599	18.3023	NA	18.2676	18.6031	17.1806	17.6088	18.4015	18.364	17.8413	18.1372	18.1261	0.811504	-0.25218	1.87519	17.9287	1.66871	-4.84356	0.121927	0.544582	0	0	0.64753	-0.303859	1.59892	17.9287	1.48869	-5.14255	0.163254	0.924508	0	0	0.755183	-0.196206	1.70657	17.9287	1.73619	-4.72083	0.108994	0.692194	0	0	0.665291	-0.286098
P57081	WDR4	tRNA (guanine-N(7)-)-methyltransferase non-catalytic subunit WDR4	17.4698	15.7838	16.3978	14.5156	17.394	19.0801	12.6127	16.3682	15.5612	15.7846	17.0344	14.6918	16.6317	15.4079	16.8486	0.446114	-2.04871	2.94093	16.1055	0.388029	-6.15816	0.704545	0.879808	0	0	-1.7031	-4.19792	0.791724	16.1055	-1.48135	-5.15157	0.163361	0.924508	0	0	-0.713508	-3.20833	1.78131	16.1055	-0.620608	-5.9006	0.546046	0.975678	0	0	-0.254402	-2.74922
A0A0J9YX35	IGHV3-64D	Immunoglobulin heavy variable 3-64D	15.5822	16.5149	16.9928	14.4151	19.4101	NA	18.2314	16.3163	18.0304	14.6922	15.0664	13.6416	14.7554	13.4911	15.0108	0.549333	-2.02236	3.12102	15.8679	0.467871	-6.0167	0.648651	0.855307	0	0	1.16272	-1.13748	3.46291	15.8679	1.10718	-5.58913	0.29092	0.95751	0	0	-1.89658	-4.19678	0.403607	15.8679	-1.806	-4.62247	0.0972357	0.686394	0	0	-1.94424	-4.24443
Q96BU1	S100PBP	S100P-binding protein	19.6171	19.3985	19.1359	19.0278	18.1189	19.1836	18.9696	18.0586	19.0772	19.5516	18.174	18.9372	19.3772	18.2857	19.3933	-0.607058	-1.60777	0.393655	18.9537	-1.3153	-5.39601	0.211929	0.60648	0	0	-0.682008	-1.68272	0.318705	18.9537	-1.47769	-5.15626	0.164137	0.924508	0	0	-0.496208	-1.49692	0.504505	18.9537	-1.07513	-5.52922	0.30255	0.900565	0	0	-0.365087	-1.3658
P55209	NAP1L1	Nucleosome assembly protein 1-like 1	21.4065	21.3547	22.0641	21.4895	22.1508	23.6432	22.3993	22.4942	22.0384	21.4715	21.4148	22.3121	21.6952	22.0547	21.8077	0.819359	-0.214984	1.8537	21.9864	1.71775	-4.86492	0.110416	0.533214	0	0	0.702172	-0.332171	1.73651	21.9864	1.47208	-5.16353	0.16565	0.924508	0	0	0.124346	-0.909997	1.15869	21.9864	0.260686	-6.06037	0.798566	0.994205	0	0	0.244077	-0.790265
Q14192	FHL2	Four and a half LIM domains protein 2	19.6107	19.6785	21.4023	18.7404	19.142	19.5675	20.1655	21.2835	21.8309	19.3067	19.5966	18.3141	21.7631	20.987	20.4663	-1.08054	-2.35232	0.191234	20.1237	-1.84369	-4.68113	0.0891378	0.505479	0	0	0.862777	-0.409	2.13456	20.1237	1.47213	-5.1635	0.165797	0.924508	0	0	-1.15802	-2.42979	0.113763	20.1237	-1.97588	-4.36496	0.0707443	0.650421	0	0	0.841623	-0.430155
Q9BTX1	NDC1	Nucleoporin NDC1	18.0945	18.4714	18.8665	18.5031	18.5034	19.1265	18.3386	17.6605	18.0434	18.0285	17.6808	17.9749	18.6309	18.6248	18.1572	0.233533	-0.449274	0.916341	18.3137	0.74105	-5.95702	0.47221	0.753561	0	0	-0.463302	-1.14611	0.219505	18.3137	-1.47015	-5.16597	0.165974	0.924508	0	0	-0.58274	-1.26555	0.100068	18.3137	-1.84915	-4.5535	0.0879569	0.685372	0	0	-0.00649061	-0.689298
Q7L0Y3	TRMT10C	tRNA methyltransferase 10 homolog C	19.6592	19.2596	19.2617	19.5369	19.2063	18.7047	19.7668	20.0117	19.691	19.6181	19.1885	19.7285	19.8387	19.4699	19.61	-0.244167	-0.877949	0.389616	19.5034	-0.834724	-5.8841	0.419374	0.716527	0	0	0.429675	-0.204107	1.06346	19.5034	1.46891	-5.16757	0.166305	0.924508	0	0	0.118164	-0.515618	0.751946	19.5034	0.403963	-6.01203	0.692993	0.992441	0	0	0.246045	-0.387737
Q96DF8	ESS2	Splicing factor ESS-2 homolog	18.0333	18.409	18.7808	18.7106	17.9537	19.733	18.3388	17.4313	17.4231	18.4637	17.5203	18.1152	19.0315	18.2994	18.6821	0.391413	-0.607928	1.39075	18.3284	0.849231	-5.872	0.411657	0.714829	0	0	-0.676613	-1.67595	0.322727	18.3284	-1.46802	-5.16876	0.166707	0.924508	0	0	-0.37463	-1.37397	0.624711	18.3284	-0.812817	-5.76528	0.43147	0.951406	0	0	0.2633	-0.736041
A0A0C4DH31	IGHV1-18	Immunoglobulin heavy variable 1-18	25.2992	24.6501	25.5938	23.275	26.9725	23.4436	25.285	20.865	24.7098	22.4401	24.3729	19.4073	22.4387	19.6145	19.9479	-0.617362	-3.74618	2.51145	23.221	-0.428171	-6.14136	0.675837	0.864834	0	0	-1.56111	-4.68992	1.56771	23.221	-1.0827	-5.61578	0.299453	0.958542	0	0	-3.10761	-6.23642	0.0212087	23.221	-2.15528	-4.08647	0.0513468	0.611314	-1	0	-4.51403	-7.64284
Q13573	SNW1	SNW domain-containing protein 1	22.9769	23.2667	23.3839	22.8713	22.4538	23.2136	23.0605	22.7732	22.5661	22.8501	22.5199	22.9193	22.7737	22.7312	22.845	-0.362913	-0.967297	0.241472	22.8803	-1.30102	-5.41306	0.216472	0.610674	0	0	-0.409235	-1.01362	0.195149	22.8803	-1.46709	-5.16992	0.166793	0.924508	0	0	-0.446032	-1.05042	0.158352	22.8803	-1.599	-4.9071	0.13451	0.725937	0	0	-0.425841	-1.03023
Q52LJ0	FAM98B	Protein FAM98B	19.3868	20.5154	20.4432	20.9151	20.4075	22.3701	21.6242	20.3841	20.6142	20.591	20.6976	20.5899	21.2712	20.833	20.3456	1.1158	-0.00638224	2.23798	20.7326	2.15765	-4.1933	0.0511277	0.4789	1	0	0.759038	-0.363142	1.88122	20.7326	1.46777	-5.16911	0.166958	0.924508	0	0	0.51108	-0.6111	1.63326	20.7326	0.988289	-5.61345	0.34182	0.917768	0	0	0.701515	-0.420664
Q6PKG0	LARP1	La-related protein 1	24.9199	25.6701	25.7209	25.2891	24.1698	25.0857	25.2559	24.5014	24.9683	24.894	24.6993	25.1405	25.0392	24.7633	25.1752	-0.588813	-1.37028	0.192656	25.0195	-1.63254	-4.98492	0.127221	0.548189	0	0	-0.528435	-1.3099	0.253034	25.0195	-1.46513	-5.17244	0.167318	0.924508	0	0	-0.525732	-1.3072	0.255736	25.0195	-1.45764	-5.09232	0.169339	0.779339	0	0	-0.444435	-1.2259
P69892	HBG2	Hemoglobin subunit gamma-2	20.6944	16.2759	19.3364	16.7417	NA	NA	16.6202	16.7478	18.6043	18.5437	17.3661	17.1417	17.5447	17.2112	17.8592	-2.0272	-5.07749	1.02309	17.7452	-1.47209	-4.91427	0.170444	0.577773	0	0	-1.44478	-3.60166	0.712103	17.7452	-1.48372	-5.14965	0.167387	0.924508	0	0	-1.08507	-3.24195	1.07181	17.7452	-1.11432	-5.48612	0.2901	0.892295	0	0	-1.23052	-3.3874
P08195	SLC3A2	4F2 cell-surface antigen heavy chain	21.5739	20.6603	20.9587	20.6342	21.6533	21.8288	19.5772	20.5511	21.1065	20.699	21.3591	20.5933	21.2354	20.8472	20.8755	0.307797	-0.659891	1.27549	20.9436	0.689506	-5.9937	0.503027	0.7771	0	0	-0.652681	-1.62037	0.315008	20.9436	-1.46209	-5.17638	0.168248	0.924508	0	0	-0.180469	-1.14816	0.787219	20.9436	-0.404275	-6.01187	0.6928	0.992441	0	0	-0.0782307	-1.04592
O15355	PPM1G	Protein phosphatase 1G	21.5048	20.8216	20.4703	19.1197	21.6431	18.4883	20.5994	18.3767	20.2375	19.9687	18.8676	18.6961	20.4144	18.5312	19.4456	-1.18185	-2.9578	0.594099	19.8123	-1.44407	-5.23667	0.173396	0.578333	0	0	-1.19437	-2.97032	0.581581	19.8123	-1.45937	-5.17991	0.169218	0.924508	0	0	-1.75477	-3.53072	0.0211767	19.8123	-2.14411	-4.10412	0.0523919	0.618447	-1	0	-1.46853	-3.24449
Q9NXH8	TOR4A	Torsin-4A	16.5743	18.2522	17.2537	17.8001	16.3784	NA	18.1032	17.5725	19.0005	18.9157	17.4376	17.8039	18.8705	18.0737	17.9485	-0.270789	-1.71527	1.17369	17.856	-0.41061	-6.04232	0.688934	0.872335	0	0	0.865362	-0.426619	2.15734	17.856	1.46707	-5.17041	0.169264	0.924508	0	0	0.692315	-0.599666	1.9843	17.856	1.1737	-5.42511	0.264338	0.87375	0	0	0.937513	-0.354468
P09211	GSTP1	Glutathione S-transferase P	22.6217	22.4579	22.5058	22.9791	22.935	22.8812	22.1156	24.4768	23.1878	22.4865	22.7354	23.3763	22.9829	24.0484	23.8735	0.4033	-0.685142	1.49174	23.0443	0.803813	-5.90884	0.436536	0.72708	0	0	0.731626	-0.356816	1.82007	23.0443	1.4582	-5.1814	0.169469	0.924508	0	0	0.337599	-0.750843	1.42604	23.0443	0.672864	-5.86712	0.513291	0.969387	0	0	1.10648	0.0180376
Q9H857	NT5DC2	5'-nucleotidase domain-containing protein 2	13.6492	14.3175	NA	14.2136	NA	NA	12.9749	13.5931	12.5665	14.2215	NA	13.0031	13.7844	13.3756	12.0372	0.230277	-1.69086	2.15141	13.4306	0.273833	-5.81506	0.790783	0.912923	0	0	-0.938448	-2.37038	0.493481	13.4306	-1.49721	-5.03967	0.170699	0.924508	0	0	-0.371022	-1.93962	1.19758	13.4306	-0.540357	-5.75607	0.602888	0.975678	0	0	-0.917566	-2.34949
Q16543	CDC37	Hsp90 co-chaperone Cdc37	15.4339	16.6312	16.1136	18.096	16.4901	17.8802	16.1478	17.072	17.6976	16.0032	17.5307	17.6721	16.2783	17.7214	17.7131	1.42921	0.0667015	2.79171	16.9654	2.27622	-4.00021	0.0412176	0.462859	1	0	0.912871	-0.449633	2.27538	16.9654	1.45388	-5.18694	0.170707	0.924508	0	0	1.00909	-0.35341	2.3716	16.9654	1.60713	-4.89644	0.133064	0.723765	0	0	1.17803	-0.184473
Q13283	G3BP1	Ras GTPase-activating protein-binding protein 1	21.885	22.2016	21.1057	22.2965	22.2908	22.9505	22.7168	22.8383	21.5667	22.09	22.068	22.5901	22.5141	23.7443	23.1031	0.781847	-0.177754	1.74145	22.3974	1.7662	-4.7948	0.101602	0.521518	0	0	0.643198	-0.316404	1.6028	22.3974	1.45299	-5.18805	0.170715	0.924508	0	0	0.518619	-0.440982	1.47822	22.3974	1.17156	-5.42878	0.263086	0.87375	0	0	1.38977	0.43017
Q5VWZ2	LYPLAL1	Lysophospholipase-like protein 1	18.3414	18.7197	19.2011	18.2873	20.4291	19.3695	17.8067	17.7332	18.4919	18.8083	17.7324	18.6329	18.8641	18.2875	19.1727	0.607909	-0.503566	1.71938	18.6585	1.18685	-5.54364	0.257428	0.62964	0	0	-0.743449	-1.85492	0.368026	18.6585	-1.45147	-5.19002	0.171364	0.924508	0	0	-0.362869	-1.47434	0.748606	18.6585	-0.708448	-5.84284	0.491713	0.967836	0	0	0.0207245	-1.09075
Q49A26	GLYR1	Putative oxidoreductase GLYR1	19.9138	19.8196	19.3789	19.9925	19.67	21.848	20.5044	20.7924	19.971	20.9895	21.3635	21.8143	20.3014	20.2853	20.7708	0.799348	-0.274879	1.87358	20.4944	1.61415	-5.01062	0.131445	0.550156	0	0	0.718477	-0.35575	1.7927	20.4944	1.45084	-5.19081	0.171456	0.924508	0	0	1.68495	0.610724	2.75918	20.4944	3.40248	-1.97477	0.00496971	0.295186	1	0	0.748366	-0.325862
A0A075B6K4	IGLV3-10	Immunoglobulin lambda variable 3-10	18.6786	18.3576	19.2	20.0595	21.8761	15.5207	15.3934	16.034	17.7346	16.8065	17.9357	16.4189	16.3297	17.5207	16.3669	0.406702	-2.2352	3.04861	17.6155	0.334054	-6.1782	0.743896	0.892392	0	0	-2.35805	-4.99995	0.28386	17.6155	-1.93683	-4.50601	0.0757789	0.8756	0	0	-1.69168	-4.33359	0.950224	17.6155	-1.3895	-5.17733	0.189017	0.794445	0	0	-2.00632	-4.64822
Q96KG9	SCYL1	N-terminal kinase-like protein	19.8121	19.6249	20.4022	19.5973	20.0389	19.3858	19.1178	19.6848	19.3194	18.3136	19.5165	19.8455	19.591	19.953	19.609	-0.272417	-1.13106	0.586229	19.5875	-0.687411	-5.9952	0.504245	0.778548	0	0	-0.572439	-1.43108	0.286207	19.5875	-1.44448	-5.1989	0.172938	0.924508	0	0	-0.721228	-1.57987	0.137417	19.5875	-1.81993	-4.59634	0.0925265	0.686394	0	0	-0.228748	-1.08739
P51580	TPMT	Thiopurine S-methyltransferase	14.9501	16.3357	15.6301	17.3463	15.0947	NA	16.6979	15.8822	16.8489	17.5703	16.4557	17.5528	17.108	16.9439	16.7832	0.581882	-0.830982	1.99475	16.5143	0.902079	-5.72221	0.385588	0.699304	0	0	0.837704	-0.426001	2.10141	16.5143	1.45196	-5.18966	0.173343	0.924508	0	0	1.55431	0.290601	2.81801	16.5143	2.69402	-3.23216	0.0202271	0.473065	1	0	1.30638	0.0426761
Q9BZE4	GTPBP4	Nucleolar GTP-binding protein 1	27.227	27.7744	27.698	27.1197	26.3607	27.371	27.5591	25.8241	27.2684	27.6637	27.3691	27.0424	27.6907	26.5613	27.486	-0.61598	-1.64281	0.410846	27.2011	-1.30083	-5.41322	0.216713	0.610674	0	0	-0.682567	-1.70939	0.344259	27.2011	-1.44145	-5.20278	0.173962	0.924508	0	0	-0.208039	-1.23486	0.818787	27.2011	-0.439338	-5.99691	0.667893	0.990184	0	0	-0.320458	-1.34728
Q9UJU6	DBNL	Drebrin-like protein	18.4547	18.0278	18.6978	18.2613	19.2714	20.8519	21.0488	18.5074	18.607	17.9653	18.5204	18.3621	19.1808	18.8767	18.6584	1.06812	-0.42964	2.56588	18.8861	1.54752	-5.10123	0.14676	0.556724	0	0	0.994324	-0.503433	2.49208	18.8861	1.4406	-5.20387	0.174357	0.924508	0	0	-0.110806	-1.60856	1.38695	18.8861	-0.160538	-6.08192	0.875032	0.994205	0	0	0.511869	-0.985889
P10155	RO60	60 kDa SS-A/Ro ribonucleoprotein	20.2571	20.3042	20.2553	20.188	20.212	19.1052	20.2551	21.7436	20.6465	20.2069	20.1059	20.8241	20.5388	19.8612	20.248	-0.437133	-1.35496	0.48069	20.3168	-1.03214	-5.70561	0.321392	0.66185	0	0	0.609525	-0.308299	1.52735	20.3168	1.43918	-5.20564	0.174451	0.924508	0	0	0.106777	-0.811046	1.0246	20.3168	0.252117	-6.06262	0.805012	0.994205	0	0	-0.056204	-0.974027
Q7L576	CYFIP1	Cytoplasmic FMR1-interacting protein 1	26.699	19.9719	20.6107	19.8809	19.9597	22.7297	19.5699	21.6686	19.9789	19.3432	19.8391	20.447	19.6129	20.2128	19.7656	-1.57043	-4.62154	1.48068	20.686	-1.11691	-5.61904	0.285114	0.641322	0	0	-2.0214	-5.07251	1.02971	20.686	-1.43764	-5.20763	0.175179	0.924508	0	0	-2.55074	-5.60185	0.500368	20.686	-1.81412	-4.60568	0.0938058	0.686394	0	0	-2.56342	-5.61453
Q92973	TNPO1	Transportin-1	16.3501	17.5469	16.7203	17.9631	16.3829	12.7652	18.0987	18.805	17.9207	16.8704	16.6471	18.1812	17.5564	18.2243	17.7928	-1.16872	-3.28726	0.949815	17.1883	-1.19711	-5.53228	0.253551	0.628889	0	0	1.40233	-0.716206	3.52087	17.1883	1.43639	-5.20922	0.175529	0.924508	0	0	0.360489	-1.75805	2.47903	17.1883	0.369244	-6.02555	0.718146	0.993893	0	0	0.985376	-1.13316
Q9H3K6	BOLA2	BolA-like protein 2	18.4348	16.9706	14.81	18.5112	17.3241	17.0433	17.5291	17.975	17.8642	18.4905	17.566	18.7459	17.6891	18.5977	18.373	0.887763	-0.700332	2.47586	17.7283	1.21305	-5.51447	0.247614	0.624595	0	0	1.05096	-0.537131	2.63906	17.7283	1.43605	-5.20965	0.175624	0.924508	0	0	1.52899	-0.0591054	3.11708	17.7283	2.08923	-4.19028	0.057825	0.63237	0	0	1.48149	-0.106608
P13693	TPT1	Translationally-controlled tumor protein	18.1895	16.9484	18.6024	17.5359	19.1361	17.1833	16.8839	15.6232	18.1346	18.264	18.1997	16.7391	18.152	17.125	17.402	0.0382932	-1.52284	1.59943	17.608	0.0532278	-6.23447	0.958395	0.983673	0	0	-1.03289	-2.59402	0.528251	17.608	-1.43572	-5.21007	0.175716	0.924508	0	0	-0.179178	-1.74031	1.38196	17.608	-0.249058	-6.06338	0.807375	0.994205	0	0	-0.353775	-1.91491
P07355	ANXA2	Annexin A2	26.3525	24.7726	25.18	24.0186	25.1314	24.0528	24.5314	25.0568	24.9001	24.6296	24.8864	24.3338	24.094	24.4233	24.3356	-1.0341	-1.94895	-0.119257	24.7133	-2.44961	-3.70765	0.0297396	0.432803	-1	0	-0.605596	-1.52044	0.309252	24.7133	-1.43455	-5.21153	0.175741	0.924508	0	0	-0.818413	-1.73326	0.0964343	24.7133	-1.93868	-4.42015	0.0752441	0.654317	0	0	-1.15069	-2.06554
Q96EV2	RBM33	RNA-binding protein 33	19.4249	21.7353	20.8109	20.1802	20.0772	17.3758	20.0939	19.2228	19.6301	19.6664	19.7546	20.0813	20.1583	20.2554	19.6998	-1.44594	-2.97111	0.0792219	19.8778	-2.05727	-4.35327	0.0612258	0.487871	0	0	-1.00807	-2.53324	0.517092	19.8778	-1.43428	-5.2119	0.176119	0.924508	0	0	-0.822926	-2.34809	0.702239	19.8778	-1.17085	-5.42941	0.263571	0.87375	0	0	-0.619188	-2.14435
Q9H490	PIGU	Phosphatidylinositol glycan anchor biosynthesis class U protein	17.0505	16.8799	17.1665	15.8373	16.3227	14.5601	15.8829	15.8715	NA	14.1834	16.3029	NA	13.2825	NA	15.4465	-1.45896	-3.04809	0.13017	15.7322	-2.06167	-4.38274	0.0677986	0.493024	0	0	-1.15512	-2.93182	0.621585	15.7322	-1.45998	-5.08499	0.176704	0.924508	0	0	-1.78913	-3.56583	-0.0124222	15.7322	-2.26132	-3.9007	0.0487105	0.598819	-1	0	-2.66781	-4.44452
Q53GS9	USP39	U4/U6.U5 tri-snRNP-associated protein 2	20.1697	20.8911	20.6639	21.1622	20.7154	22.5214	21.4187	21.1616	21.1118	19.6667	20.2133	21.0542	20.9549	21.1952	20.9539	0.891447	-0.102907	1.8858	20.9236	1.94379	-4.52905	0.0746763	0.493024	0	0	0.655816	-0.338539	1.65017	20.9236	1.43	-5.2173	0.177129	0.924508	0	0	-0.263478	-1.25783	0.730876	20.9236	-0.57451	-5.92812	0.575772	0.975678	0	0	0.459794	-0.53456
Q9NXV6	CDKN2AIP	CDKN2A-interacting protein	20.724	20.4335	20.3799	20.1157	20.301	20.6768	20.3369	20.0989	20.0093	20.1362	19.9572	19.8273	19.9566	19.8255	19.7752	-0.147996	-0.700276	0.404283	20.1703	-0.580616	-6.06326	0.571708	0.813495	0	0	-0.364142	-0.916422	0.188138	20.1703	-1.42859	-5.21907	0.177369	0.924508	0	0	-0.53893	-1.09121	0.01335	20.1703	-2.11432	-4.149	0.0549714	0.625052	0	0	-0.660022	-1.2123
P51159	RAB27A	Ras-related protein Rab-27A	21.0047	21.0004	20.5216	21.6254	21.2211	20.2627	21.0998	21.602	21.3074	21.6667	21.3402	21.6992	21.6169	21.6729	21.9268	0.194201	-0.555793	0.944196	21.3045	0.561036	-6.07457	0.584584	0.816893	0	0	0.494196	-0.255798	1.24419	21.3045	1.4277	-5.2202	0.17762	0.924508	0	0	0.726497	-0.0234973	1.47649	21.3045	2.09881	-4.17336	0.0565299	0.628893	0	0	0.896662	0.146667
P29590	PML	Protein PML	16.7817	17.1862	NA	16.1542	13.5989	17.0915	14.353	15.0694	15.6803	15.9977	17.0622	12.1488	13.8907	16.592	15.0113	-1.36912	-4.34416	1.60593	15.4727	-1.00799	-5.62546	0.334275	0.668781	0	0	-1.94972	-4.92477	1.02532	15.4727	-1.43545	-5.11478	0.177893	0.924508	0	0	-1.91438	-4.88942	1.06067	15.4727	-1.40943	-5.05987	0.185271	0.78753	0	0	-1.81929	-4.79434
O95067	CCNB2	G2/mitotic-specific cyclin-B2	15.0397	15.1942	14.5684	17.5795	NA	NA	NA	15.7031	17.0623	12.6252	15.984	NA	NA	14.7886	13.4531	2.64539	-0.231555	5.52234	15.1998	2.14761	-4.05704	0.0664805	0.493024	0	0	1.44856	-0.825865	3.72299	15.1998	1.48752	-5.05271	0.177896	0.924508	0	0	-0.62948	-2.90391	1.64495	15.1998	-0.646407	-5.77375	0.537398	0.975678	0	0	-0.813267	-3.0877
Q15738	NSDHL	Sterol-4-alpha-carboxylate 3-dehydrogenase, decarboxylating	19.2604	19.2645	19.6336	20.1256	20.0447	20.541	19.2127	20.3258	19.966	19.776	19.8905	20.2616	20.2471	20.2127	20.2734	0.850947	0.167476	1.53442	19.9357	2.69761	-3.28082	0.0186596	0.366971	0	0	0.448666	-0.234805	1.13214	19.9357	1.42233	-5.22699	0.179142	0.924508	0	0	0.589886	-0.0935854	1.27336	19.9357	1.87001	-4.52269	0.084821	0.679795	0	0	0.858226	0.174755
Q9C0C2	TNKS1BP1	182 kDa tankyrase-1-binding protein	22.6487	21.9151	21.6833	21.8684	21.3199	18.5921	19.443	21.9127	21.5237	21.7861	21.7156	22.5329	21.7459	21.247	21.8783	-1.48887	-3.20171	0.223968	21.4542	-1.88624	-4.6173	0.0827896	0.493711	0	0	-1.12256	-2.8354	0.590283	21.4542	-1.42216	-5.2272	0.179533	0.924508	0	0	-0.0707961	-1.78364	1.64204	21.4542	-0.0896911	-6.091	0.929959	0.996931	0	0	-0.458623	-2.17146
Q96BV0	ZNF775	Zinc finger protein 775	17.8408	18.8123	18.44	18.0748	17.0881	17.6411	18.1482	16.8045	18.1351	19.2161	18.7307	17.9108	18.587	17.8799	18.4949	-0.763045	-1.78429	0.258195	18.1203	-1.62022	-5.00218	0.130047	0.5493	0	0	-0.66846	-1.6897	0.35278	18.1203	-1.41938	-5.2307	0.180166	0.924508	0	0	0.254769	-0.766471	1.27601	18.1203	0.540966	-5.94682	0.59801	0.975678	0	0	-0.0437838	-1.06502
Q12834	CDC20	Cell division cycle protein 20 homolog	14.1415	17.3513	15.039	16.0981	15.7735	15.9921	18.1329	15.9982	15.6674	16.0694	16.5414	15.1299	16.466	16.7544	16.6461	0.443994	-1.22196	2.10995	16.1201	0.578326	-6.06445	0.573352	0.813495	0	0	1.0889	-0.57705	2.75485	16.1201	1.41835	-5.232	0.180619	0.924508	0	0	0.402962	-1.26299	2.06891	16.1201	0.524879	-5.95535	0.608883	0.975678	0	0	1.11157	-0.554379
Q02413	DSG1	Desmoglein-1	25.7084	24.3318	24.5736	22.8628	24.7031	22.9592	23.6759	24.382	24.2731	22.9123	24.2143	23.2597	22.6383	23.1584	23.0612	-1.36284	-2.52873	-0.196945	23.7809	-2.53655	-3.56346	0.0254876	0.408538	-1	0	-0.760917	-1.92681	0.404977	23.7809	-1.41624	-5.23465	0.181224	0.924508	0	0	-1.40914	-2.57504	-0.243251	23.7809	-2.62273	-3.31929	0.0216999	0.473261	-1	0	-1.91859	-3.08449
Q07955	SRSF1	Serine/arginine-rich splicing factor 1	24.8148	24.3892	24.6053	24.3978	24.0922	23.6377	23.9539	24.0283	24.5434	23.9299	24.0338	23.8077	23.5513	24.0826	24.2081	-0.560521	-1.21596	0.0949183	24.1384	-1.85292	-4.66639	0.0873835	0.503772	0	0	-0.427887	-1.08333	0.227552	24.1384	-1.41447	-5.23687	0.181387	0.924508	0	0	-0.679281	-1.33472	-0.0238414	24.1384	-2.2455	-3.93984	0.0433089	0.595001	0	0	-0.655773	-1.31121
P26373	RPL13	60S ribosomal protein L13	28.7687	28.8992	28.8851	28.5806	28.5161	28.8628	28.9772	27.579	28.3877	29.6762	29.475	28.7195	29.2442	28.5244	28.7142	-0.197852	-1.01974	0.624037	28.7873	-0.521583	-6.09622	0.61098	0.833374	0	0	-0.536376	-1.35826	0.285512	28.7873	-1.41401	-5.23745	0.181518	0.924508	0	0	0.439186	-0.382702	1.26107	28.7873	1.1578	-5.44361	0.268362	0.87375	0	0	-0.023438	-0.845326
P13639	EEF2	Elongation factor 2	25.8724	26.2304	26.3642	25.5344	26.2684	26.0802	25.9014	25.4284	25.7396	25.5829	25.8604	25.1173	25.7415	25.155	24.9122	-0.194642	-0.908506	0.519221	25.7193	-0.59077	-6.05725	0.565091	0.812452	0	0	-0.465818	-1.17968	0.248046	25.7193	-1.41383	-5.23768	0.181571	0.924508	0	0	-0.635427	-1.34929	0.0784365	25.7193	-1.92862	-4.43514	0.0765447	0.659426	0	0	-0.886101	-1.59996
Q14690	PDCD11	Protein RRP5 homolog	21.5042	21.852	22.069	21.5471	21.0976	20.9686	21.3782	21.2539	21.549	20.7673	21.4114	21.5148	21.113	21.3837	21.2776	-0.603953	-1.23981	0.0319069	21.3792	-2.05797	-4.35043	0.0608333	0.487871	0	0	-0.41474	-1.0506	0.22112	21.3792	-1.41323	-5.23844	0.181745	0.924508	0	0	-0.577276	-1.21314	0.0585838	21.3792	-1.96707	-4.37696	0.0715239	0.650421	0	0	-0.550321	-1.18618
P22735	TGM1	Protein-glutamine gamma-glutamyltransferase K	23.7815	21.8235	22.1554	20.4985	22.2455	21.7105	21.9267	22.2558	21.134	20.9977	21.89	21.1822	19.9961	20.9005	20.1258	-1.10198	-2.3522	0.148237	21.5082	-1.9127	-4.57723	0.0790534	0.493258	0	0	-0.814628	-2.06485	0.43559	21.5082	-1.41394	-5.23754	0.181883	0.924508	0	0	-1.23015	-2.48037	0.0200665	21.5082	-2.13516	-4.11824	0.0532443	0.622737	-1	0	-2.24597	-3.49619
Q9BS26	ERP44	Endoplasmic reticulum resident protein 44	20.6638	20.9669	21.5709	20.9251	21.1301	20.6977	20.4382	20.7158	20.8203	20.6017	20.7819	20.9883	20.9981	20.8308	20.7085	-0.149579	-0.777433	0.478274	20.8559	-0.516191	-6.09907	0.614634	0.835363	0	0	-0.409095	-1.03695	0.218759	20.8559	-1.41176	-5.24027	0.182166	0.924508	0	0	-0.276589	-0.904443	0.351265	20.8559	-0.954494	-5.6449	0.357736	0.920446	0	0	-0.221383	-0.849237
P08670	VIM	Vimentin	31.0974	31.3011	31.0506	30.3162	29.8698	30.8184	30.5922	31.1111	30.3155	30.8344	30.509	31.0786	30.2475	31.0336	30.5109	-0.814886	-1.54833	-0.0814391	30.7124	-2.40727	-3.77871	0.0321406	0.432898	0	0	-0.476743	-1.21019	0.256704	30.7124	-1.40836	-5.24454	0.18315	0.924508	0	0	-0.342397	-1.07584	0.39105	30.7124	-1.01148	-5.59174	0.330762	0.913196	0	0	-0.552399	-1.28585
Q9BYD1	MRPL13	39S ribosomal protein L13, mitochondrial	25.1447	24.3822	24.6339	24.4412	24.6894	24.2744	24.2585	24.2008	24.4971	24.7891	25.0404	24.4115	24.4886	24.3249	24.5392	-0.251928	-0.869581	0.365726	24.5411	-0.883746	-5.84286	0.393336	0.704766	0	0	-0.401446	-1.0191	0.216207	24.5411	-1.40825	-5.24468	0.183181	0.924508	0	0	0.0267631	-0.590891	0.644417	24.5411	0.0938833	-6.09061	0.926674	0.996931	0	0	-0.269335	-0.886988
Q96KR1	ZFR	Zinc finger RNA-binding protein	25.4119	23.2301	23.2537	23.0127	23.3405	22.8909	22.8501	23.7449	22.6825	22.3361	22.4702	23.0529	22.6462	24.5492	22.8433	-0.88388	-2.23065	0.462894	23.221	-1.42415	-5.26201	0.178969	0.580106	0	0	-0.872727	-2.2195	0.474047	23.221	-1.40618	-5.24725	0.184123	0.924508	0	0	-1.34552	-2.6923	0.00124996	23.221	-2.16797	-4.06636	0.0501824	0.603538	-1	0	-0.619003	-1.96578
P49450	CENPA	Histone H3-like centromeric protein A	17.6943	18.1756	16.1036	18.2934	16.1181	16.2856	18.8342	18.0165	17.8833	17.7915	17.5929	18.4633	20.2133	21.5907	21.0034	-0.425499	-1.84544	0.994447	18.2707	-0.650255	-6.01992	0.527339	0.789245	0	0	0.920138	-0.499807	2.34008	18.2707	1.40617	-5.24726	0.184125	0.924508	0	0	0.62472	-0.795225	2.04467	18.2707	0.95471	-5.64446	0.357885	0.920446	0	0	3.61125	2.19131
O43920	NDUFS5	NADH dehydrogenase [ubiquinone] iron-sulfur protein 5	18.3753	19.1393	18.7376	19.4601	18.5197	16.2825	20.0728	19.4801	19.363	19.8023	19.1349	20.2653	19.469	19.7688	19.3261	-0.663322	-2.03585	0.709208	19.1465	-1.04872	-5.68894	0.314229	0.656636	0	0	0.887878	-0.484652	2.26041	19.1465	1.40375	-5.25029	0.18483	0.924508	0	0	0.983451	-0.389079	2.35598	19.1465	1.55485	-4.9664	0.145012	0.732721	0	0	0.770558	-0.601971
Q13247	SRSF6	Serine/arginine-rich splicing factor 6	22.1921	22.5507	22.933	22.498	23.0687	21.4451	21.686	22.4344	21.8276	22.5511	22.7776	22.3985	21.8029	22.5614	22.3214	-0.221336	-1.1112	0.668531	22.3366	-0.53892	-6.08689	0.599308	0.828316	0	0	-0.575927	-1.46579	0.313941	22.3366	-1.40229	-5.25212	0.184912	0.924508	0	0	0.0171323	-0.872736	0.907	22.3366	0.0417144	-6.09424	0.967378	0.996931	0	0	-0.330025	-1.21989
P60468	SEC61B	Protein transport protein Sec61 subunit beta	20.7447	21.0524	20.7769	21.5423	21.4793	20.0823	22.0108	21.3306	20.9007	21.4354	21.3505	21.6462	21.45	21.5256	21.3375	0.176653	-0.683437	1.03674	21.2443	0.445015	-6.13393	0.663836	0.860895	0	0	0.55605	-0.304041	1.41614	21.2443	1.40077	-5.25402	0.185358	0.924508	0	0	0.619384	-0.240707	1.47947	21.2443	1.56032	-4.95892	0.143369	0.732721	0	0	0.579707	-0.280383
Q16204	CCDC6	Coiled-coil domain-containing protein 6	22.6077	22.7518	22.9186	19.4777	22.9299	19.1523	22.2644	19.4745	22.1658	19.5109	22.5328	19.8625	19.959	20.5889	20.4556	-2.23936	-4.50257	0.0238396	21.1102	-2.14713	-4.21022	0.0521075	0.4789	-1	0	-1.45776	-3.72096	0.805448	21.1102	-1.39771	-5.2578	0.186594	0.924508	0	0	-2.12393	-4.38713	0.139277	21.1102	-2.03645	-4.27219	0.0635412	0.63237	0	0	-2.42485	-4.68806
Q96RP9	GFM1	Elongation factor G, mitochondrial	19.7287	20.702	21.0008	21.2379	20.4629	21.7473	20.7484	21.5	21.0163	20.916	20.3063	21.4919	21.106	21.3744	21.3113	0.672243	-0.27609	1.62058	20.9767	1.53649	-5.11583	0.149159	0.557438	0	0	0.611092	-0.337241	1.55942	20.9767	1.39673	-5.25905	0.18663	0.924508	0	0	0.427576	-0.520757	1.37591	20.9767	0.977277	-5.6239	0.346837	0.917768	0	0	0.786712	-0.161621
Q6RFH5	WDR74	WD repeat-containing protein 74	22.3073	21.455	21.5555	21.524	21.8512	21.9239	21.36	21.0475	21.644	21.8607	21.7684	21.4032	21.5547	21.3447	21.3008	-0.00624071	-0.661394	0.648913	21.5934	-0.020639	-6.23572	0.983856	0.99451	0	0	-0.422072	-1.07722	0.233082	21.5934	-1.39585	-5.26014	0.186799	0.924508	0	0	-0.0951421	-0.750295	0.560011	21.5934	-0.314649	-6.04458	0.758163	0.994205	0	0	-0.372515	-1.02767
A0A0A0MS15	IGHV3-49	Immunoglobulin heavy variable 3-49	21.7455	21.207	21.8324	20.7202	23.5348	20.607	21.7767	22.7603	21.9042	19.5856	20.8372	19.1968	19.8582	21.6814	20.969	0.0257215	-1.58372	1.63517	21.2144	0.0346799	-6.23532	0.972885	0.989106	0	0	0.552102	-1.05734	2.16155	21.2144	0.74439	-5.9145	0.470451	0.992305	0	0	-1.72177	-3.33121	-0.112324	21.2144	-2.32143	-3.81963	0.0379424	0.578309	-1	0	-0.758776	-2.36822
Q7Z794	KRT77	Keratin, type II cytoskeletal 1b	25.8901	24.3948	25.6127	22.7757	24.6003	28.4473	24.0128	23.9161	24.0217	23.1359	24.0026	22.9935	23.6332	22.8901	22.5546	-0.0248048	-2.27323	2.22362	24.1921	-0.0239395	-6.23564	0.98128	0.993461	0	0	-1.31568	-3.5641	0.932737	24.1921	-1.26979	-5.41158	0.227369	0.941714	0	0	-1.92186	-4.17029	0.326556	24.1921	-1.85482	-4.54613	0.087436	0.685162	0	0	-2.27323	-4.52165
Q13427	PPIG	Peptidyl-prolyl cis-trans isomerase G	25.1283	24.8763	24.2409	23.6394	24.48	23.6102	23.8884	23.0073	24.8581	24.0346	24.7826	22.7899	23.9155	22.6836	22.5268	-0.838611	-2.13027	0.453044	23.8975	-1.40887	-5.28127	0.183344	0.584182	0	0	-0.830538	-2.12219	0.461117	23.8975	-1.39531	-5.2608	0.187301	0.924508	0	0	-0.87945	-2.17111	0.412206	23.8975	-1.47748	-5.06712	0.16438	0.773742	0	0	-1.7065	-2.99816
Q9BZX2	UCK2	Uridine-cytidine kinase 2	15.578	13.0937	14.9543	16.0164	NA	13.6809	15.1565	15.8088	15.6424	15.0839	14.6956	16.2784	16.0111	16.6045	16.2913	0.306634	-1.43092	2.04418	15.3497	0.386538	-6.05212	0.706181	0.879808	0	0	0.993938	-0.560174	2.54805	15.3497	1.40083	-5.25378	0.187764	0.924508	0	0	0.810619	-0.743492	2.36473	15.3497	1.14247	-5.45837	0.276574	0.881845	0	0	1.76029	0.206182
Q96T37	RBM15	RNA-binding protein 15	22.6985	23.6105	23.6676	23.4108	23.285	22.7077	22.9227	22.6169	23.0659	22.8563	22.8188	23.3773	23.1627	23.1803	23.0936	-0.19102	-0.904148	0.522108	23.0983	-0.580373	-6.0634	0.571867	0.813495	0	0	-0.457014	-1.17014	0.256114	23.0983	-1.38854	-5.26923	0.188962	0.924508	0	0	-0.308006	-1.02113	0.405122	23.0983	-0.935811	-5.66175	0.36691	0.926778	0	0	-0.179993	-0.893121
P22570	FDXR	NADPH:adrenodoxin oxidoreductase, mitochondrial	26.2913	26.3768	26.5021	26.199	26.6147	26.0103	26.0971	25.8237	26.1308	26.1418	26.1895	25.8793	26.0921	25.7183	25.5086	-0.115417	-0.699514	0.468681	26.105	-0.428135	-6.14146	0.675759	0.864834	0	0	-0.372878	-0.956975	0.21122	26.105	-1.38318	-5.27586	0.19056	0.924508	0	0	-0.319874	-0.903971	0.264224	26.105	-1.18656	-5.4126	0.257229	0.87375	0	0	-0.617098	-1.2012
P25786	PSMA1	Proteasome subunit alpha type-1	23.7674	22.2044	22.5468	22.2182	22.7898	21.134	21.9482	22.4921	22.1761	22.3748	22.3112	22.2234	21.594	22.2077	21.8819	-0.792215	-1.78684	0.202411	22.258	-1.72694	-4.85169	0.108679	0.533136	0	0	-0.634072	-1.6287	0.360554	22.258	-1.38221	-5.27704	0.191004	0.924508	0	0	-0.536417	-1.53104	0.458209	22.258	-1.16933	-5.43115	0.263992	0.87375	0	0	-0.944998	-1.93962
Q96EU6	RRP36	Ribosomal RNA processing protein 36 homolog	20.41	20.5145	20.6482	20.2806	20.2111	19.7825	19.632	19.8299	19.8087	19.8528	19.5431	20.1211	20.0329	22.4766	19.7093	-0.432836	-1.63763	0.771955	20.1902	-0.779595	-5.92774	0.450188	0.738244	0	0	-0.767402	-1.97219	0.43739	20.1902	-1.38219	-5.27704	0.191195	0.924508	0	0	-0.685236	-1.89003	0.519555	20.1902	-1.2342	-5.35975	0.239906	0.845616	0	0	0.215388	-0.989404
Q9Y385	UBE2J1	Ubiquitin-conjugating enzyme E2 J1	20.704	18.2905	20.2061	19.1302	20.2499	19.768	19.074	19.3281	18.4516	18.527	19.623	19.0756	18.1249	18.8855	18.4405	-0.0175241	-1.2466	1.21155	19.1919	-0.0309396	-6.23544	0.975808	0.990211	0	0	-0.782313	-2.01139	0.446761	19.1919	-1.38121	-5.27825	0.191489	0.924508	0	0	-0.658333	-1.88741	0.57074	19.1919	-1.16232	-5.43857	0.266892	0.87375	0	0	-1.24994	-2.47902
Q08426	EHHADH	Peroxisomal bifunctional enzyme	21.6334	21.3988	21.9456	20.2886	21.9428	20.7164	20.671	21.182	21.1086	20.2604	21.8586	20.7977	20.9913	20.4198	19.9724	-0.676666	-1.73358	0.380247	21.0125	-1.38857	-5.30665	0.189178	0.586671	0	0	-0.67205	-1.72896	0.384863	21.0125	-1.3791	-5.28087	0.192008	0.924508	0	0	-0.687026	-1.74394	0.369887	21.0125	-1.40983	-5.15229	0.18295	0.785611	0	0	-1.19809	-2.255
Q9UKV8	AGO2	Protein argonaute-2	23.5368	22.6961	22.7031	22.6422	23.3142	24.4908	22.1589	22.6703	22.1908	22.2937	23.0631	23.1112	25.352	26.2329	25.7352	0.503737	-0.500893	1.50837	23.4794	1.0872	-5.65006	0.297387	0.647675	0	0	-0.638693	-1.64332	0.365937	23.4794	-1.37847	-5.28165	0.192134	0.924508	0	0	-0.156019	-1.16065	0.848611	23.4794	-0.336732	-6.03724	0.741883	0.993893	0	0	2.7947	1.79007
Q5VZF2	MBNL2	Muscleblind-like protein 2	22.0928	21.9686	22.758	21.0223	22.45	20.8362	21.4871	16.0012	22.085	22.4181	22.3167	17.5881	22.1474	16.3346	18.7068	-0.837003	-4.64505	2.97104	20.6809	-0.476961	-6.11879	0.641649	0.852537	0	0	-2.41542	-6.22346	1.39263	20.6809	-1.37641	-5.28416	0.192933	0.924508	0	0	-1.49889	-5.30693	2.30915	20.6809	-0.854132	-5.73178	0.409158	0.94564	0	0	-3.21023	-7.01827
Q9NR56	MBNL1	Muscleblind-like protein 1	22.0928	21.9686	22.758	21.0223	22.45	20.8362	21.4871	16.0012	22.085	22.4181	22.3167	17.5881	22.1474	16.3346	18.7068	-0.837003	-4.64505	2.97104	20.6809	-0.476961	-6.11879	0.641649	0.852537	0	0	-2.41542	-6.22346	1.39263	20.6809	-1.37641	-5.28416	0.192933	0.924508	0	0	-1.49889	-5.30693	2.30915	20.6809	-0.854132	-5.73178	0.409158	0.94564	0	0	-3.21023	-7.01827
Q9BTE1	DCTN5	Dynactin subunit 5	16.9656	17.3805	16.3333	17.37	17.2664	20.4301	18.427	17.2935	18.4665	18.8398	18.5597	16.1735	18.0405	17.1479	17.2299	1.46237	-0.38229	3.30702	17.7283	1.72028	-4.86157	0.110108	0.533214	0	0	1.16922	-0.675435	3.01388	17.7283	1.37543	-5.28537	0.193228	0.924508	0	0	0.964552	-0.880105	2.80921	17.7283	1.13466	-5.46789	0.277879	0.881845	0	0	0.579659	-1.265
Q9NSY1	BMP2K	BMP-2-inducible protein kinase	21.7151	22.3281	22.5373	22.1456	21.5481	20.3702	21.7229	21.4525	21.7754	21.8563	21.8	22.0096	22.0319	22.112	22.1479	-0.838842	-1.69571	0.0180237	21.8369	-2.12111	-4.24989	0.0543009	0.4789	0	0	-0.543221	-1.40009	0.313644	21.8369	-1.3736	-5.28767	0.193443	0.924508	0	0	-0.304846	-1.16171	0.55202	21.8369	-0.77084	-5.79778	0.454973	0.95754	0	0	-0.096215	-0.95308
P40692	MLH1	DNA mismatch repair protein Mlh1	17.7301	18.3314	19.2543	18.901	18.8372	NA	17.0837	17.8831	18.465	18.846	18.9331	18.4024	19.6695	18.9368	18.802	0.43051	-0.68282	1.54384	18.5768	0.846098	-5.76977	0.414671	0.7152	0	0	-0.627986	-1.62378	0.367807	18.5768	-1.37988	-5.27963	0.193729	0.924508	0	0	0.288573	-0.70722	1.28437	18.5768	0.634085	-5.89129	0.538372	0.975678	0	0	0.697526	-0.298267
Q8N9M1	C19orf47	Uncharacterized protein C19orf47	19.8238	20.0018	19.9703	19.457	20.2372	19.3474	19.8717	19.4221	19.1932	20.2872	19.9691	19.8362	20.0357	19.5314	19.4347	-0.251439	-0.94092	0.438043	19.7613	-0.790144	-5.91978	0.444018	0.734205	0	0	-0.436302	-1.12578	0.253179	19.7613	-1.37108	-5.29077	0.194209	0.924508	0	0	0.0988707	-0.590611	0.788352	19.7613	0.3107	-6.04584	0.761093	0.994205	0	0	-0.264739	-0.95422
P18124	RPL7	60S ribosomal protein L7	27.9764	28.3644	28.2547	28.1322	28.0484	28.8952	28.395	26.596	27.8662	28.4232	28.6396	28.2002	28.3076	27.6936	27.9554	0.160115	-0.755888	1.07612	28.1165	0.378805	-6.16185	0.711132	0.882782	0	0	-0.5794	-1.4954	0.336603	28.1165	-1.37077	-5.29115	0.194347	0.924508	0	0	0.222518	-0.693484	1.13852	28.1165	0.526442	-5.95464	0.607714	0.975678	0	0	-0.212919	-1.12892
Q9NPE3	NOP10	H/ACA ribonucleoprotein complex subunit 3	22.7531	23.2574	22.7972	24.8066	21.9429	25.9282	23.7237	24.1041	24.4188	23.5004	24.1677	24.619	23.082	24.268	25.4337	1.29	-0.524242	3.10425	23.9202	1.54295	-5.10734	0.147857	0.557178	0	0	1.1463	-0.667948	2.96054	23.9202	1.37107	-5.29073	0.19455	0.924508	0	0	1.15984	-0.654401	2.97409	23.9202	1.38727	-5.18006	0.18968	0.796023	0	0	1.32535	-0.488899
Q9Y580	RBM7	RNA-binding protein 7	21.5109	21.7455	21.6087	21.9195	21.8657	21.3711	21.2948	21.1822	21.2693	22.2451	22.2258	21.567	21.3906	21.5528	21.4143	0.0970844	-0.493322	0.687491	21.6109	0.356283	-6.17036	0.727506	0.888212	0	0	-0.372934	-0.96334	0.217473	21.6109	-1.3686	-5.29381	0.194962	0.924508	0	0	0.390916	-0.19949	0.981323	21.6109	1.4346	-5.1214	0.175684	0.779339	0	0	-0.169142	-0.759548
Q9BZZ5	API5	Apoptosis inhibitor 5	19.9679	21.4604	21.2512	21.7162	20.491	21.9433	21.7704	21.6755	21.4614	20.3935	20.3985	22.1432	21.1825	21.4789	21.509	0.49031	-0.686308	1.66693	21.2562	0.904258	-5.82474	0.383014	0.698289	0	0	0.742621	-0.433997	1.91924	21.2562	1.36959	-5.29255	0.195001	0.924508	0	0	0.0852537	-1.09136	1.26187	21.2562	0.15723	-6.08246	0.877584	0.994205	0	0	0.49697	-0.679648
Q15785	TOMM34	Mitochondrial import receptor subunit TOM34	18.4654	17.7252	17.9123	17.4902	18.1779	20.0596	18.9697	18.7924	18.6039	17.7876	19.0551	18.6203	18.4294	18.6982	18.1994	0.541581	-0.654049	1.73721	18.4658	0.982933	-5.75291	0.344347	0.674686	0	0	0.754358	-0.441272	1.94999	18.4658	1.36911	-5.29313	0.195146	0.924508	0	0	0.453321	-0.742309	1.64895	18.4658	0.822748	-5.75727	0.426122	0.951392	0	0	0.408052	-0.787578
P51809	VAMP7	Vesicle-associated membrane protein 7	14.7172	18.1095	18.1482	18.359	18.7593	17.6659	17.9345	17.8697	18.1379	18.2526	18.4699	18.4309	17.9251	18.1632	17.2004	1.26978	-0.298375	2.83793	17.8762	1.7571	-4.80849	0.103431	0.522425	0	0	0.98911	-0.579043	2.55726	17.8762	1.36872	-5.29361	0.195265	0.924508	0	0	1.39287	-0.175288	2.96102	17.8762	1.92743	-4.43818	0.0770398	0.659594	0	0	0.771311	-0.796842
O43823	AKAP8	A-kinase anchor protein 8	20.8599	21.4317	21.253	20.94	20.6128	20.0239	21.0958	20.1351	20.9537	21.3051	21.0916	20.9658	20.9655	20.9616	21.0725	-0.655949	-1.37423	0.0623285	20.9112	-1.97868	-4.47461	0.0700682	0.493024	0	0	-0.453307	-1.17158	0.26497	20.9112	-1.36741	-5.29527	0.195327	0.924508	0	0	-0.0606938	-0.778971	0.657583	20.9112	-0.183083	-6.07797	0.857637	0.994205	0	0	-0.181636	-0.899913
Q6KC79	NIPBL	Nipped-B-like protein	NA	13.71	NA	15.4861	13.8201	13.9447	14.5533	15.8165	14.4048	14.6218	13.1473	14.582	15.3692	15.1173	16.3819	0.706956	-1.23851	2.65242	14.6888	0.804911	-5.58909	0.43879	0.729038	0	0	1.21484	-0.730621	3.1603	14.6888	1.38317	-4.98759	0.195433	0.924508	0	0	0.407035	-1.53843	2.3525	14.6888	0.463433	-5.66754	0.65255	0.982963	0	0	1.91282	-0.0326382
O15047	SETD1A	Histone-lysine N-methyltransferase SETD1A	18.4497	17.7974	17.5903	17.5429	18.4704	20.7211	16.7782	17.1911	17.0978	17.4781	17.1802	18.8544	17.3908	18.1193	17.7495	0.965603	-0.499335	2.43054	17.8941	1.43033	-5.25417	0.177224	0.580106	0	0	-0.923464	-2.3884	0.541474	17.8941	-1.36791	-5.2946	0.195511	0.924508	0	0	-0.108262	-1.5732	1.35668	17.8941	-0.160367	-6.08195	0.875163	0.994205	0	0	-0.192627	-1.65757
Q96QD9	FYTTD1	UAP56-interacting factor	24.9945	25.2191	25.138	24.8581	24.3791	23.66	25.043	23.9525	24.7283	25.6301	25.1591	24.7844	25.2966	24.4442	24.9633	-0.818147	-1.67839	0.042091	24.8167	-2.06067	-4.34615	0.0605388	0.487871	0	0	-0.542611	-1.40285	0.317627	24.8167	-1.36668	-5.29617	0.195549	0.924508	0	0	0.0739953	-0.786243	0.934233	24.8167	0.186373	-6.07735	0.855111	0.994205	0	0	-0.215857	-1.0761
Q8TD19	NEK9	Serine/threonine-protein kinase Nek9	17.5734	18.0585	18.2732	18.3207	17.3472	NA	18.4321	18.6858	18.4093	17.4331	17.579	18.165	17.3671	18.5718	18.1657	-0.134454	-1.09686	0.827953	18.0273	-0.305449	-6.08094	0.765419	0.90179	0	0	0.54067	-0.320132	1.40147	18.0273	1.37326	-5.28777	0.195552	0.924508	0	0	-0.242691	-1.10349	0.618111	18.0273	-0.616417	-5.90238	0.549488	0.975678	0	0	0.0664703	-0.794332
P02647	APOA1	Apolipoprotein A-I	21.1562	20.5942	20.1719	20.5812	20.8789	22.6222	20.1767	22.3826	22.4	20.9385	21.16	19.7015	22.2161	20.9612	20.2418	0.719972	-0.886249	2.32619	21.0789	0.972675	-5.76256	0.349225	0.676257	0	0	1.0123	-0.593925	2.61852	21.0789	1.3676	-5.29497	0.195605	0.924508	0	0	-0.040786	-1.64701	1.56544	21.0789	-0.0551015	-6.09357	0.956932	0.996931	0	0	0.498957	-1.10726
Q9BSH4	TACO1	Translational activator of cytochrome c oxidase 1	11.0939	17.408	17.0946	17.7874	17.1273	14.7967	17.4099	16.127	17.4299	17.6851	17.7694	17.7104	17.9396	17.9733	17.491	1.37166	-1.48328	4.22659	16.8562	1.04257	-5.69507	0.316959	0.658372	0	0	1.79011	-1.06483	4.64504	16.8562	1.36063	-5.3035	0.197742	0.924508	0	0	2.5228	-0.332133	5.37774	16.8562	1.91754	-4.45301	0.0783861	0.662477	0	0	2.60246	-0.252473
O75907	DGAT1	Diacylglycerol O-acyltransferase 1	20.377	18.9187	18.6626	18.5839	18.9919	20.2345	19.0671	18.4145	18.4527	18.2696	18.6014	18.0359	18.9797	18.881	18.4214	-0.0492921	-1.12693	1.02834	18.8594	-0.0992241	-6.23083	0.922534	0.968277	0	0	-0.674651	-1.75229	0.402985	18.8594	-1.35806	-5.30665	0.198461	0.924508	0	0	-1.01713	-2.09476	0.0605066	18.8594	-2.04746	-4.2548	0.0622365	0.63237	0	0	-0.558725	-1.63636
P28288	ABCD3	ATP-binding cassette sub-family D member 3	20.4018	20.7624	20.9911	20.5613	20.1771	20.2196	20.4247	19.8984	20.6134	20.687	20.2879	20.6344	20.999	20.3915	20.6122	-0.399082	-1.04786	0.249696	20.5108	-1.33279	-5.37505	0.206132	0.601055	0	0	-0.406237	-1.05501	0.242541	20.5108	-1.35669	-5.30837	0.198622	0.924508	0	0	-0.181976	-0.830754	0.466802	20.5108	-0.607736	-5.90862	0.554127	0.975678	0	0	-0.0508498	-0.699628
Q8N6R0	EEF1AKNMT	eEF1A lysine and N-terminal methyltransferase	18.0593	19.3436	19.1658	18.2873	17.4762	20.3665	18.7977	16.9331	17.896	17.8469	19.5367	18.3949	18.4948	19.2565	18.7079	-0.146231	-1.71489	1.42243	18.5709	-0.202287	-6.21471	0.842959	0.935895	0	0	-0.980608	-2.54927	0.588054	18.5709	-1.35651	-5.30852	0.199013	0.924508	0	0	-0.263413	-1.83208	1.30525	18.5709	-0.36439	-6.02736	0.721678	0.993893	0	0	-0.036474	-1.60514
Q9H0U4	RAB1B	Ras-related protein Rab-1B	18.9895	19.1703	19.1441	19.8032	19.7841	16.9811	19.9082	20.8006	19.3234	19.6716	19.5406	20.1714	18.9065	20.2585	19.8789	-0.245179	-1.70104	1.21068	19.4888	-0.365444	-6.1669	0.72091	0.886137	0	0	0.909392	-0.54647	2.36525	19.4888	1.35547	-5.30979	0.199337	0.924508	0	0	0.693218	-0.762644	2.14908	19.4888	1.03325	-5.5705	0.321129	0.907735	0	0	0.579973	-0.875889
Q92928	RAB1C	Putative Ras-related protein Rab-1C	18.9895	19.1703	19.1441	19.8032	19.7841	16.9811	19.9082	20.8006	19.3234	19.6716	19.5406	20.1714	18.9065	20.2585	19.8789	-0.245179	-1.70104	1.21068	19.4888	-0.365444	-6.1669	0.72091	0.886137	0	0	0.909392	-0.54647	2.36525	19.4888	1.35547	-5.30979	0.199337	0.924508	0	0	0.693218	-0.762644	2.14908	19.4888	1.03325	-5.5705	0.321129	0.907735	0	0	0.579973	-0.875889
Q9UNI6	DUSP12	Dual specificity protein phosphatase 12	18.3709	18.6784	20.0297	18.5768	20.5985	18.6239	18.4187	18.8667	16.697	17.6976	20.0197	19.0786	17.8183	18.7766	18.3191	0.24003	-1.41346	1.89352	18.7047	0.315009	-6.18457	0.757969	0.900535	0	0	-1.03221	-2.6857	0.621276	18.7047	-1.35464	-5.31079	0.199592	0.924508	0	0	-0.0944162	-1.7479	1.55907	18.7047	-0.123909	-6.08726	0.903364	0.996931	0	0	-0.721694	-2.37518
Q16512	PKN1	Serine/threonine-protein kinase N1	21.7475	20.8425	20.8168	21.485	20.9651	22.445	21.9906	21.4012	21.631	20.7638	20.8793	21.1598	21.1414	21.6043	21.0483	0.496125	-0.366226	1.35848	21.3281	1.24653	-5.47664	0.23518	0.621278	0	0	0.538675	-0.323676	1.40103	21.3281	1.35344	-5.31233	0.199629	0.924508	0	0	-0.201302	-1.06365	0.661049	21.3281	-0.505779	-5.96535	0.621718	0.977137	0	0	0.129063	-0.733289
P37837	TALDO1	Transaldolase	20.3726	19.6031	19.8554	19.3939	20.0242	20.7717	18.766	20.2724	19.0644	20.1417	20.1502	20.071	19.3885	19.4989	19.615	0.119537	-0.803172	1.04225	19.7993	0.280754	-6.19514	0.783452	0.909381	0	0	-0.57609	-1.4988	0.346619	19.7993	-1.35305	-5.31279	0.199797	0.924508	0	0	0.17726	-0.745449	1.09997	19.7993	0.416328	-6.00689	0.684168	0.992441	0	0	-0.442894	-1.3656
P01889	HLA-B	HLA class I histocompatibility antigen, B-7 alpha chain	18.4565	17.7973	18.2107	18.4355	18.3128	18.0717	18.1036	18.8033	18.934	19.2152	18.172	18.8701	19.2246	19.0171	19.3476	0.118519	-0.61736	0.854398	18.5981	0.348962	-6.17302	0.732863	0.888212	0	0	0.458821	-0.277058	1.1947	18.5981	1.35093	-5.31537	0.20041	0.924508	0	0	0.597615	-0.138265	1.33349	18.5981	1.75959	-4.68358	0.102645	0.686394	0	0	1.04162	0.305743
P01893	HLA-H	Putative HLA class I histocompatibility antigen, alpha chain H	18.4565	17.7973	18.2107	18.4355	18.3128	18.0717	18.1036	18.8033	18.934	19.2152	18.172	18.8701	19.2246	19.0171	19.3476	0.118519	-0.61736	0.854398	18.5981	0.348962	-6.17302	0.732863	0.888212	0	0	0.458821	-0.277058	1.1947	18.5981	1.35093	-5.31537	0.20041	0.924508	0	0	0.597615	-0.138265	1.33349	18.5981	1.75959	-4.68358	0.102645	0.686394	0	0	1.04162	0.305743
P13747	HLA-E	HLA class I histocompatibility antigen, alpha chain E	18.4565	17.7973	18.2107	18.4355	18.3128	18.0717	18.1036	18.8033	18.934	19.2152	18.172	18.8701	19.2246	19.0171	19.3476	0.118519	-0.61736	0.854398	18.5981	0.348962	-6.17302	0.732863	0.888212	0	0	0.458821	-0.277058	1.1947	18.5981	1.35093	-5.31537	0.20041	0.924508	0	0	0.597615	-0.138265	1.33349	18.5981	1.75959	-4.68358	0.102645	0.686394	0	0	1.04162	0.305743
P18463	HLA-B	HLA class I histocompatibility antigen, B-37 alpha chain	18.4565	17.7973	18.2107	18.4355	18.3128	18.0717	18.1036	18.8033	18.934	19.2152	18.172	18.8701	19.2246	19.0171	19.3476	0.118519	-0.61736	0.854398	18.5981	0.348962	-6.17302	0.732863	0.888212	0	0	0.458821	-0.277058	1.1947	18.5981	1.35093	-5.31537	0.20041	0.924508	0	0	0.597615	-0.138265	1.33349	18.5981	1.75959	-4.68358	0.102645	0.686394	0	0	1.04162	0.305743
P30460	HLA-B	HLA class I histocompatibility antigen, B-8 alpha chain	18.4565	17.7973	18.2107	18.4355	18.3128	18.0717	18.1036	18.8033	18.934	19.2152	18.172	18.8701	19.2246	19.0171	19.3476	0.118519	-0.61736	0.854398	18.5981	0.348962	-6.17302	0.732863	0.888212	0	0	0.458821	-0.277058	1.1947	18.5981	1.35093	-5.31537	0.20041	0.924508	0	0	0.597615	-0.138265	1.33349	18.5981	1.75959	-4.68358	0.102645	0.686394	0	0	1.04162	0.305743
P30462	HLA-B	HLA class I histocompatibility antigen, B-14 alpha chain	18.4565	17.7973	18.2107	18.4355	18.3128	18.0717	18.1036	18.8033	18.934	19.2152	18.172	18.8701	19.2246	19.0171	19.3476	0.118519	-0.61736	0.854398	18.5981	0.348962	-6.17302	0.732863	0.888212	0	0	0.458821	-0.277058	1.1947	18.5981	1.35093	-5.31537	0.20041	0.924508	0	0	0.597615	-0.138265	1.33349	18.5981	1.75959	-4.68358	0.102645	0.686394	0	0	1.04162	0.305743
P30475	HLA-B	HLA class I histocompatibility antigen, B-39 alpha chain	18.4565	17.7973	18.2107	18.4355	18.3128	18.0717	18.1036	18.8033	18.934	19.2152	18.172	18.8701	19.2246	19.0171	19.3476	0.118519	-0.61736	0.854398	18.5981	0.348962	-6.17302	0.732863	0.888212	0	0	0.458821	-0.277058	1.1947	18.5981	1.35093	-5.31537	0.20041	0.924508	0	0	0.597615	-0.138265	1.33349	18.5981	1.75959	-4.68358	0.102645	0.686394	0	0	1.04162	0.305743
P30480	HLA-B	HLA class I histocompatibility antigen, B-42 alpha chain	18.4565	17.7973	18.2107	18.4355	18.3128	18.0717	18.1036	18.8033	18.934	19.2152	18.172	18.8701	19.2246	19.0171	19.3476	0.118519	-0.61736	0.854398	18.5981	0.348962	-6.17302	0.732863	0.888212	0	0	0.458821	-0.277058	1.1947	18.5981	1.35093	-5.31537	0.20041	0.924508	0	0	0.597615	-0.138265	1.33349	18.5981	1.75959	-4.68358	0.102645	0.686394	0	0	1.04162	0.305743
Q29718	HLA-B	HLA class I histocompatibility antigen, B-82 alpha chain	18.4565	17.7973	18.2107	18.4355	18.3128	18.0717	18.1036	18.8033	18.934	19.2152	18.172	18.8701	19.2246	19.0171	19.3476	0.118519	-0.61736	0.854398	18.5981	0.348962	-6.17302	0.732863	0.888212	0	0	0.458821	-0.277058	1.1947	18.5981	1.35093	-5.31537	0.20041	0.924508	0	0	0.597615	-0.138265	1.33349	18.5981	1.75959	-4.68358	0.102645	0.686394	0	0	1.04162	0.305743
Q29836	HLA-B	HLA class I histocompatibility antigen, B-67 alpha chain	18.4565	17.7973	18.2107	18.4355	18.3128	18.0717	18.1036	18.8033	18.934	19.2152	18.172	18.8701	19.2246	19.0171	19.3476	0.118519	-0.61736	0.854398	18.5981	0.348962	-6.17302	0.732863	0.888212	0	0	0.458821	-0.277058	1.1947	18.5981	1.35093	-5.31537	0.20041	0.924508	0	0	0.597615	-0.138265	1.33349	18.5981	1.75959	-4.68358	0.102645	0.686394	0	0	1.04162	0.305743
Q29865	HLA-C	HLA class I histocompatibility antigen, Cw-18 alpha chain	18.4565	17.7973	18.2107	18.4355	18.3128	18.0717	18.1036	18.8033	18.934	19.2152	18.172	18.8701	19.2246	19.0171	19.3476	0.118519	-0.61736	0.854398	18.5981	0.348962	-6.17302	0.732863	0.888212	0	0	0.458821	-0.277058	1.1947	18.5981	1.35093	-5.31537	0.20041	0.924508	0	0	0.597615	-0.138265	1.33349	18.5981	1.75959	-4.68358	0.102645	0.686394	0	0	1.04162	0.305743
P01601	IGKV1D-16	Immunoglobulin kappa variable 1D-16	15.4215	18.7391	18.9258	15.8164	18.2257	18.7942	18.6599	17.5291	16.2207	13.5087	17.2499	16.2456	16.1317	18.1938	17.1883	-0.0834268	-2.65273	2.48587	17.1234	-0.070461	-6.23336	0.944945	0.977736	0	0	-0.2256	-2.7949	2.3437	17.1234	-0.190538	-6.17637	0.851958	0.992305	0	0	-2.02745	-4.59675	0.541846	17.1234	-1.71235	-4.75125	0.111593	0.694774	0	0	-0.524242	-3.09354
Q29963	HLA-C	HLA class I histocompatibility antigen, Cw-6 alpha chain	18.4565	17.7973	18.2107	18.4355	18.3128	18.0717	18.1036	18.8033	18.934	19.2152	18.172	18.8701	19.2246	19.0171	19.3476	0.118519	-0.61736	0.854398	18.5981	0.348962	-6.17302	0.732863	0.888212	0	0	0.458821	-0.277058	1.1947	18.5981	1.35093	-5.31537	0.20041	0.924508	0	0	0.597615	-0.138265	1.33349	18.5981	1.75959	-4.68358	0.102645	0.686394	0	0	1.04162	0.305743
Q95365	HLA-B	HLA class I histocompatibility antigen, B-38 alpha chain	18.4565	17.7973	18.2107	18.4355	18.3128	18.0717	18.1036	18.8033	18.934	19.2152	18.172	18.8701	19.2246	19.0171	19.3476	0.118519	-0.61736	0.854398	18.5981	0.348962	-6.17302	0.732863	0.888212	0	0	0.458821	-0.277058	1.1947	18.5981	1.35093	-5.31537	0.20041	0.924508	0	0	0.597615	-0.138265	1.33349	18.5981	1.75959	-4.68358	0.102645	0.686394	0	0	1.04162	0.305743
Q07020	RPL18	60S ribosomal protein L18	28.0188	28.3888	28.332	28.0645	27.9547	28.3533	28.4714	26.0476	27.9259	28.7666	28.8234	27.5318	28.4801	27.3661	27.5449	-0.122376	-1.35155	1.1068	28.0047	-0.216043	-6.21173	0.832452	0.932389	0	0	-0.764889	-1.99407	0.464289	28.0047	-1.35033	-5.31603	0.200933	0.924508	0	0	0.127412	-1.10177	1.35659	28.0047	0.224933	-6.06922	0.825679	0.994205	0	0	-0.449467	-1.67865
Q9GZS1	POLR1E	DNA-directed RNA polymerase I subunit RPA49	19.049	18.4379	16.3134	18.1145	17.0091	22.4732	19.4703	21.4986	17.9425	18.3489	18.1526	18.3306	18.3274	18.0504	19.7809	1.26548	-1.47259	4.00355	18.7533	1.00293	-5.73384	0.334982	0.669239	0	0	1.70371	-1.03436	4.44178	18.7533	1.35023	-5.31615	0.200965	0.924508	0	0	0.343974	-2.3941	3.08204	18.7533	0.272608	-6.05711	0.789621	0.994205	0	0	0.786153	-1.95192
A0A0C4DH67	IGKV1-8	Immunoglobulin kappa variable 1-8	16.855	16.0855	17.0181	17.9021	18.9331	18.3202	17.0972	18.9016	18.3965	17.0964	18.0935	17.0444	16.6273	18.7424	18.4421	1.7323	0.413451	3.05114	17.7037	2.85027	-3.02052	0.0141522	0.319057	1	0	1.47891	0.160063	2.79775	17.7037	2.43335	-3.70768	0.0308706	0.771487	1	0	0.758562	-0.560282	2.07741	17.7037	1.24812	-5.34407	0.23494	0.84026	0	0	1.28441	-0.0344356
A0A0C4DH69	IGKV1-9	Immunoglobulin kappa variable 1-9	16.855	16.0855	17.0181	17.9021	18.9331	18.3202	17.0972	18.9016	18.3965	17.0964	18.0935	17.0444	16.6273	18.7424	18.4421	1.7323	0.413451	3.05114	17.7037	2.85027	-3.02052	0.0141522	0.319057	1	0	1.47891	0.160063	2.79775	17.7037	2.43335	-3.70768	0.0308706	0.771487	1	0	0.758562	-0.560282	2.07741	17.7037	1.24812	-5.34407	0.23494	0.84026	0	0	1.28441	-0.0344356
Q8IXB1	DNAJC10	DnaJ homolog subfamily C member 10	19.2933	19.141	19.4132	19.063	18.8383	20.1175	18.2487	18.9042	19.2041	18.7141	19.3771	18.9075	19.2109	19.0649	18.9349	0.0571259	-0.744525	0.858777	19.0955	0.154399	-6.22357	0.879734	0.950204	0	0	-0.496839	-1.29849	0.304812	19.0955	-1.34285	-5.32517	0.202944	0.929628	0	0	-0.282949	-1.0846	0.518702	19.0955	-0.76475	-5.80235	0.458464	0.95754	0	0	-0.21227	-1.01392
Q15208	STK38	Serine/threonine-protein kinase 38	18.8833	18.2441	18.7227	17.1878	17.4532	19.665	18.302	17.6458	17.5838	17.8957	19.044	18.6249	18.2036	18.6422	17.6933	-0.514708	-1.76272	0.733308	18.2527	-0.894949	-5.8329	0.387781	0.701445	0	0	-0.772838	-2.02085	0.475178	18.2527	-1.34377	-5.32397	0.202988	0.929628	0	0	-0.0951879	-1.3432	1.15283	18.2527	-0.165508	-6.08109	0.8712	0.994205	0	0	-0.437016	-1.68503
Q8WUM0	NUP133	Nuclear pore complex protein Nup133	17.9642	18.4293	16.9235	19.166	17.5286	21.7637	18.5963	18.9001	19.0109	18.6424	18.4343	19.2564	18.8048	19.277	18.914	1.71375	-0.00391079	3.43141	18.7741	2.16505	-4.18137	0.0504486	0.4789	1	0	1.06343	-0.654235	2.78109	18.7741	1.34347	-5.32434	0.203084	0.929628	0	0	1.00535	-0.71231	2.72301	18.7741	1.2701	-5.31902	0.227262	0.832942	0	0	1.22625	-0.49141
O94905	ERLIN2	Erlin-2	26.944	24.9284	25.8417	23.8251	25.6886	18.2765	24.798	25.0263	21.7881	23.8272	26.3899	24.7999	23.5631	24.3842	23.3464	-3.30795	-6.60239	-0.0135136	24.2285	-2.17889	-4.15902	0.0492012	0.4789	-1	0	-2.03391	-5.32835	1.26053	24.2285	-1.3397	-5.32889	0.204273	0.933144	0	0	-0.899037	-4.19348	2.3954	24.2285	-0.59218	-5.91776	0.564325	0.975678	0	0	-2.14015	-5.43459
Q13112	CHAF1B	Chromatin assembly factor 1 subunit B	17.1346	17.4994	17.1723	18.15	17.4485	17.7218	17.9602	17.7164	17.5666	17.8415	16.6848	17.6341	17.0881	17.9164	17.2366	0.504652	-0.272214	1.28152	17.5181	1.40748	-5.28304	0.183404	0.584182	0	0	0.478972	-0.297894	1.25584	17.5181	1.33586	-5.33361	0.205155	0.933144	0	0	0.118054	-0.658812	0.89492	17.5181	0.329254	-6.0398	0.747357	0.993893	0	0	0.144963	-0.631903
Q13505	MTX1	Metaxin-1	16.0942	17.4042	16.8926	17.7696	18.2271	15.7781	17.6276	17.228	18.1611	20.0419	18.6484	17.9258	18.3717	18.2498	18.8168	0.461279	-0.959499	1.88206	17.8158	0.704522	-5.98311	0.49407	0.770677	0	0	0.875272	-0.545506	2.29605	17.8158	1.33682	-5.33236	0.205183	0.933144	0	0	2.07508	0.654299	3.49585	17.8158	3.16932	-2.38141	0.00774839	0.361213	1	0	1.68245	0.261676
P18621	RPL17	60S ribosomal protein L17	26.4333	26.5629	26.6855	26.8582	26.4818	27.54	26.608	25.3626	26.1532	27.1326	27.0235	26.8379	27.2113	26.1819	26.5372	0.399419	-0.443549	1.24239	26.6406	1.02663	-5.71106	0.323845	0.66345	0	0	-0.519305	-1.36227	0.323662	26.6406	-1.33478	-5.33492	0.2055	0.933144	0	0	0.437413	-0.405555	1.28038	26.6406	1.12429	-5.47897	0.281794	0.885429	0	0	0.0829222	-0.760045
O15067	PFAS	Phosphoribosylformylglycinamidine synthase	19.3549	18.3828	19.5277	17.7902	20.0909	20.5017	17.548	19.2501	17.7759	18.2584	18.8685	19.263	17.7088	17.7227	18.4504	0.372479	-1.08503	1.82999	18.6996	0.554559	-6.07808	0.589015	0.819676	0	0	-0.897158	-2.35467	0.560351	18.6996	-1.33572	-5.33369	0.205534	0.933144	0	0	-0.291819	-1.74933	1.16569	18.6996	-0.43447	-5.99901	0.671378	0.992441	0	0	-1.12783	-2.58534
P01040	CSTA	Cystatin-A	23.6236	22.3652	22.2677	20.7581	23.5959	19.5467	21.0819	22.1131	21.702	21.3307	22.9519	21.3595	20.5581	21.2778	20.6058	-1.45194	-3.27472	0.370837	21.6759	-1.72851	-4.84976	0.108582	0.533136	0	0	-1.11982	-2.9426	0.702955	21.6759	-1.33313	-5.3368	0.206357	0.935352	0	0	-0.871471	-2.69425	0.951309	21.6759	-1.03747	-5.5664	0.319237	0.907735	0	0	-1.93824	-3.76102
P36578	RPL4	60S ribosomal protein L4	28.3225	28.4978	28.3188	27.0926	27.9942	27.5324	28.5044	25.8247	28.0798	28.9507	28.7724	27.0625	28.9872	27.4974	27.8119	-0.839945	-2.32911	0.649225	27.95	-1.22395	-5.50219	0.243617	0.622614	0	0	-0.910072	-2.39924	0.579098	27.95	-1.32614	-5.34519	0.208597	0.935442	0	0	-0.11786	-1.60703	1.37131	27.95	-0.171743	-6.08001	0.866399	0.994205	0	0	-0.280871	-1.77004
P12980	LYL1	Protein lyl-1	14.3812	15.7016	16.9047	16.6747	18.381	19.1148	17.4743	15.2402	17.249	17.1107	16.7888	16.3604	17.0369	17.0235	17.1577	2.39437	0.770973	4.01778	16.84	3.20054	-2.40288	0.00730467	0.270308	1	0	0.992041	-0.63136	2.61544	16.84	1.32605	-5.34529	0.208624	0.935442	0	0	1.09082	-0.532581	2.71422	16.84	1.45809	-5.09181	0.169563	0.779339	0	0	1.41022	-0.213178
Q13442	PDAP1	28 kDa heat- and acid-stable phosphoprotein	20.2771	21.6052	19.5856	20.1892	19.779	20.681	22.5386	20.6138	20.778	20.34	20.483	21.8857	21.543	21.2361	21.1008	-0.27293	-1.61719	1.07133	20.8424	-0.44058	-6.13584	0.667066	0.862365	0	0	0.820858	-0.523405	2.16512	20.8424	1.32508	-5.34646	0.208938	0.935442	0	0	0.413598	-0.930665	1.75786	20.8424	0.667655	-5.87054	0.516533	0.969387	0	0	0.804028	-0.540236
Q9NZN8	CNOT2	CCR4-NOT transcription complex subunit 2	19.0986	19.2766	19.8967	19.4269	18.8698	17.1142	18.5817	19.1153	18.6314	19.4492	18.9795	19.2823	18.5363	19.0134	18.8892	-0.953682	-2.01689	0.109529	18.9441	-1.94554	-4.52668	0.0745275	0.493024	0	0	-0.647834	-1.71105	0.415378	18.9441	-1.3216	-5.35065	0.209959	0.935442	0	0	-0.187	-1.25021	0.876212	18.9441	-0.381486	-6.02091	0.709243	0.993893	0	0	-0.611038	-1.67425
Q16576	RBBP7	Histone-binding protein RBBP7	20.7171	21.7603	21.267	21.9484	21.6477	19.9667	21.872	22.0312	21.6776	21.8213	21.2813	22.0157	21.2379	21.4265	21.2646	-0.060511	-1.0658	0.944774	21.4624	-0.130514	-6.2271	0.898229	0.959282	0	0	0.612149	-0.393136	1.61743	21.4624	1.32032	-5.3522	0.210301	0.935442	0	0	0.457974	-0.547311	1.46326	21.4624	0.987787	-5.61404	0.341919	0.917768	0	0	0.0615445	-0.94374
Q9UER7	DAXX	Death domain-associated protein 6	15.1121	17.6567	16.9771	18.2452	16.1002	17.5264	17.351	16.7593	18.402	17.744	17.1775	18.5275	17.8854	18.2311	18.3979	0.70868	-0.80673	2.22409	17.4729	1.01479	-5.72237	0.329511	0.664155	0	0	0.922155	-0.593255	2.43757	17.4729	1.32048	-5.35196	0.210424	0.935442	0	0	1.23442	-0.280988	2.74983	17.4729	1.76763	-4.67278	0.10159	0.686394	0	0	1.58952	0.0741121
O00203	AP3B1	AP-3 complex subunit beta-1	13.686	15.5664	17.2624	16.1165	15.3732	13.7535	16.6044	15.6101	17.4629	15.6079	16.0432	15.592	16.2429	16.1205	16.2456	-0.423855	-2.16275	1.31504	15.8192	-0.528934	-6.09217	0.606149	0.831297	0	0	1.0542	-0.684689	2.7931	15.8192	1.31556	-5.35782	0.212023	0.938257	0	0	0.242769	-1.49612	1.98166	15.8192	0.302955	-6.04821	0.766924	0.994205	0	0	0.698085	-1.04081
Q15269	PWP2	Periodic tryptophan protein 2 homolog	19.0776	20.3243	20.458	20.0779	20.4666	20.1095	18.8549	19.3989	19.8301	20.3073	20.469	20.2033	20.2111	18.6513	19.4283	0.264716	-0.713206	1.24264	19.8579	0.586842	-6.05953	0.567702	0.813495	0	0	-0.591952	-1.56987	0.385971	19.8579	-1.31228	-5.36179	0.212886	0.938257	0	0	0.373271	-0.604651	1.35119	19.8579	0.827493	-5.75361	0.423391	0.951392	0	0	-0.523034	-1.50096
Q15365	PCBP1	Poly(rC)-binding protein 1	24.2259	24.4072	24.5061	24.1472	24.478	24.2418	23.9857	23.8838	24.1898	24.3713	24.3481	23.6562	24.0194	23.6648	23.7084	-0.0907655	-0.685555	0.504024	24.1223	-0.330639	-6.17942	0.746335	0.892997	0	0	-0.359993	-0.954782	0.234796	24.1223	-1.31138	-5.3629	0.213057	0.938257	0	0	-0.254583	-0.849372	0.340206	24.1223	-0.927391	-5.66925	0.371098	0.932398	0	0	-0.58225	-1.17704
Q8WWM7	ATXN2L	Ataxin-2-like protein	25.4288	26.186	26.2527	25.8229	24.8344	25.6151	25.858	25.1857	25.47	25.6355	25.3465	25.7394	25.6403	25.3408	25.7651	-0.531678	-1.27726	0.213899	25.6081	-1.54509	-5.10429	0.146991	0.556772	0	0	-0.451251	-1.19683	0.294326	25.6081	-1.31136	-5.36292	0.213063	0.938257	0	0	-0.382035	-1.12761	0.363543	25.6081	-1.11021	-5.49357	0.287586	0.892125	0	0	-0.373754	-1.11933
Q86VP6	CAND1	Cullin-associated NEDD8-dissociated protein 1	NA	15.2805	14.7798	13.7818	14.0874	13.6269	14.2327	14.0689	NA	13.5237	15.1163	15.0226	13.0637	14.7046	14.8356	-1.19817	-2.54108	0.144742	14.3173	-1.97628	-4.40972	0.0750906	0.493024	0	0	-0.879395	-2.35048	0.591689	14.3173	-1.32411	-5.17182	0.21368	0.938257	0	0	-0.476023	-1.81893	0.866886	14.3173	-0.785163	-5.68233	0.449782	0.95754	0	0	-0.828886	-2.1718
P18583	SON	Protein SON	23.8464	24.461	24.5237	24.4183	23.2975	24.547	24.0857	23.1771	24.0353	23.6405	24.1062	23.7393	23.5095	24.0512	23.8493	-0.189422	-1.03589	0.657043	23.9525	-0.484862	-6.11502	0.636071	0.849256	0	0	-0.511004	-1.35747	0.335461	23.9525	-1.30801	-5.3669	0.214162	0.938257	0	0	-0.448389	-1.29485	0.398076	23.9525	-1.14774	-5.45431	0.27234	0.879479	0	0	-0.47367	-1.32013
P13667	PDIA4	Protein disulfide-isomerase A4	21.15	20.8817	23.2206	21.012	21.3915	19.6139	20.3253	21.6467	20.9058	20.8248	20.3956	20.5961	21.0207	21.1834	21.0033	-1.07832	-2.3908	0.234165	21.0114	-1.78283	-4.77101	0.0989832	0.520836	0	0	-0.791489	-2.10397	0.520992	21.0114	-1.30861	-5.36608	0.214298	0.938257	0	0	-1.14529	-2.45777	0.167194	21.0114	-1.89356	-4.48881	0.0817406	0.674847	0	0	-0.68165	-1.99413
P39023	RPL3	60S ribosomal protein L3	27.7687	28.1085	27.8151	27.2301	27.2531	26.9064	28.001	26.2577	27.7241	28.2711	28.1983	27.4544	28.505	27.5953	27.9633	-0.76755	-1.71216	0.17706	27.6701	-1.76117	-4.80205	0.102447	0.522425	0	0	-0.569835	-1.51444	0.374775	27.6701	-1.30751	-5.36747	0.214405	0.938257	0	0	0.0771676	-0.867442	1.02178	27.6701	0.177064	-6.07907	0.862274	0.994205	0	0	0.123818	-0.820791
P19544	WT1	Wilms tumor protein	20.9227	21.6007	22.1504	21.4841	20.7745	NA	21.2798	20.2861	21.3678	22.4605	22.3667	21.3602	21.7818	21.445	21.6687	-0.428642	-1.50923	0.651946	21.4964	-0.867781	-5.75176	0.403141	0.708884	0	0	-0.580039	-1.54655	0.386469	21.4964	-1.31289	-5.36039	0.214647	0.938257	0	0	0.504543	-0.461965	1.47105	21.4964	1.14201	-5.45903	0.276518	0.881845	0	0	0.073883	-0.892625
O00571	DDX3X	ATP-dependent RNA helicase DDX3X	27.0574	27.5631	27.5207	27.0031	26.5899	28.2183	26.819	26.7882	27.0468	27.191	26.9275	26.7527	27.2241	26.7321	27.1043	-0.109979	-0.933133	0.713175	27.1026	-0.289484	-6.19257	0.776905	0.908629	0	0	-0.495752	-1.31891	0.327401	27.1026	-1.30491	-5.37058	0.215185	0.938257	0	0	-0.423334	-1.24649	0.39982	27.1026	-1.11429	-5.48936	0.285899	0.892125	0	0	-0.360252	-1.18341
Q96S55	WRNIP1	ATPase WRNIP1	22.1893	19.1682	19.7956	19.3744	20.7437	22.5045	19.7348	19.0071	19.3804	19.4131	19.3957	19.4707	19.6966	20.1441	19.8784	0.489801	-1.18976	2.16936	19.9931	0.63282	-6.03116	0.538295	0.794408	0	0	-1.01028	-2.68985	0.66928	19.9931	-1.30528	-5.37001	0.215393	0.938257	0	0	-0.957901	-2.63747	0.721663	19.9931	-1.2376	-5.35593	0.238684	0.845616	0	0	-0.478001	-2.15757
Q96A65	EXOC4	Exocyst complex component 4	19.6073	18.1224	17.7803	18.0262	19.1492	19.2881	18.2157	17.8496	17.4983	17.2654	17.8019	18.3799	17.731	18.0884	17.7208	0.31784	-0.761508	1.39719	18.1683	0.638803	-6.02737	0.534487	0.791737	0	0	-0.648832	-1.72818	0.430516	18.1683	-1.30404	-5.37151	0.215734	0.938257	0	0	-0.687601	-1.76695	0.391746	18.1683	-1.38196	-5.18656	0.191194	0.799322	0	0	-0.656618	-1.73597
O14964	HGS	Hepatocyte growth factor-regulated tyrosine kinase substrate	19.2849	19.5149	19.8709	18.5785	19.3967	NA	19.1115	18.4084	19.0708	19.4009	19.1491	18.5484	19.2521	17.0382	17.4236	-0.569319	-1.86605	0.72741	18.8606	-0.961648	-5.66891	0.356084	0.680308	0	0	-0.693345	-1.85317	0.466485	18.8606	-1.30938	-5.36445	0.216058	0.938257	0	0	-0.52411	-1.68394	0.63572	18.8606	-0.989778	-5.61056	0.342727	0.917768	0	0	-1.65227	-2.8121
Q8TCC3	MRPL30	39S ribosomal protein L30, mitochondrial	19.4144	19.5457	18.4351	19.7405	19.1009	18.1909	20.5375	19.2583	19.9829	21.6163	20.6384	19.3238	21.3299	20.2843	21.3245	-0.120993	-1.44547	1.20348	19.9149	-0.198232	-6.21555	0.846062	0.936471	0	0	0.794476	-0.529998	2.11895	19.9149	1.30165	-5.37431	0.216594	0.938257	0	0	1.39438	0.0699033	2.71885	19.9149	2.28452	-3.87956	0.0405971	0.583505	1	0	1.84777	0.523299
P02675	FGB	Fibrinogen beta chain	19.1215	17.6689	18.7175	18.3331	18.5206	16.6752	17.522	15.9694	18.8397	20.2448	19.0959	17.4415	17.038	17.764	17.1677	-0.659678	-2.42772	1.10837	18.008	-0.809647	-5.90416	0.433338	0.726018	0	0	-1.05897	-2.82702	0.709073	18.008	-1.29972	-5.37659	0.217236	0.938257	0	0	0.42475	-1.3433	2.1928	18.008	0.521311	-5.95722	0.611293	0.975678	0	0	-1.17942	-2.94746
Q9UNN5	FAF1	FAS-associated factor 1	19.3736	18.9464	17.5221	16.2439	19.1184	17.7772	18.6109	17.5051	16.8997	16.7401	18.1808	17.8561	15.9997	16.3657	16.8373	-0.900917	-2.47521	0.67338	17.5985	-1.24181	-5.48188	0.23718	0.621278	0	0	-0.942128	-2.51642	0.632169	17.5985	-1.29862	-5.37789	0.217602	0.938257	0	0	-1.02173	-2.59602	0.552569	17.5985	-1.40834	-5.15414	0.183499	0.786526	0	0	-2.21317	-3.78747
Q00059	TFAM	Transcription factor A, mitochondrial	20.1469	20.7643	20.5697	20.992	21.0715	17.6661	21.8359	21.5483	20.8986	20.7424	20.739	21.6923	21.2799	21.2404	20.9327	-0.583786	-2.14792	0.98035	20.808	-0.80991	-5.90395	0.433192	0.726018	0	0	0.933986	-0.63015	2.49812	20.808	1.29576	-5.38126	0.218556	0.938257	0	0	0.56426	-0.999876	2.12839	20.808	0.78282	-5.78847	0.44836	0.95754	0	0	0.657393	-0.906742
P01780	IGHV3-7	Immunoglobulin heavy variable 3-7	23.2504	22.6924	23.265	21.6815	23.964	21.2874	22.3681	23.3176	21.9628	20.4022	22.0162	20.8285	20.041	22.7109	21.6904	-0.758337	-2.43859	0.921912	22.0986	-0.979368	-5.75627	0.346037	0.67499	0	0	-0.519773	-2.20002	1.16048	22.0986	-0.671271	-5.96597	0.514304	0.992305	0	0	-1.98701	-3.66726	-0.306762	22.0986	-2.56616	-3.41453	0.0241187	0.50226	-1	0	-1.58851	-3.26876
Q9HCG1	ZNF160	Zinc finger protein 160	16.8993	17.1115	NA	17.9949	18.4793	17.3045	16.8045	16.7531	14.7746	17.0117	16.0093	18.052	17.9407	17.3189	17.6747	0.920859	-0.584827	2.42655	17.1521	1.33958	-5.26797	0.20635	0.601059	0	0	-0.894658	-2.40034	0.611028	17.1521	-1.30146	-5.27612	0.218663	0.938257	0	0	0.018971	-1.48672	1.52466	17.1521	0.0275972	-5.98936	0.978458	0.996931	0	0	0.639397	-0.866289
P49748	ACADVL	Very long-chain specific acyl-CoA dehydrogenase, mitochondrial	22.2169	22.4789	22.41	22.6529	22.3752	22.3938	22.4979	23.1397	22.5549	22.3546	22.0487	22.7747	22.7412	22.7441	22.8443	0.105347	-0.501431	0.712125	22.5485	0.376174	-6.16288	0.713027	0.882782	0	0	0.362215	-0.244564	0.968993	22.5485	1.2934	-5.38416	0.219016	0.938257	0	0	0.0240793	-0.582699	0.630857	22.5485	0.0859826	-6.09134	0.932828	0.996931	0	0	0.407948	-0.19883
P07900	HSP90AA1	Heat shock protein HSP 90-alpha	24.9227	25.1954	25.3335	25.8025	25.6359	25.4702	25.329	25.9816	25.2993	25.2044	25.296	25.8677	25.261	25.7128	25.3483	0.485653	-0.161277	1.13258	25.444	1.62654	-4.99324	0.128498	0.548797	0	0	0.386098	-0.260832	1.03303	25.444	1.29311	-5.38449	0.219111	0.938257	0	0	0.305459	-0.34147	0.952389	25.444	1.02304	-5.58064	0.325474	0.912906	0	0	0.290171	-0.356758
Q9H6U8	ALG9	Alpha-1,2-mannosyltransferase ALG9	20.6347	21.0855	20.7731	20.744	20.7773	20.4192	21.0149	19.4284	20.5422	21.3746	21.3687	20.5708	20.9166	20.6712	20.6266	-0.184298	-1.02663	0.658033	20.7299	-0.474061	-6.1203	0.643542	0.852832	0	0	-0.502625	-1.34496	0.339707	20.7299	-1.29288	-5.38477	0.219191	0.938257	0	0	0.273572	-0.56876	1.1159	20.7299	0.703695	-5.84634	0.494385	0.967836	0	0	-0.0929467	-0.935278
P50336	PPOX	Protoporphyrinogen oxidase	NA	13.2734	NA	12.6844	14.5353	NA	14.5395	15.2836	13.7682	16.1703	14.0131	14.5742	16.6338	17.0622	17.3944	0.336462	-1.93921	2.61213	14.9944	0.332018	-5.79775	0.747116	0.892997	0	0	1.25705	-0.88847	3.40258	14.9944	1.3157	-5.06411	0.219278	0.938257	0	0	1.64584	-0.499685	3.79136	14.9944	1.72262	-4.49929	0.117429	0.703323	0	0	3.75677	1.61124
P81605	DCD	Dermcidin	25.4198	24.2336	23.6913	22.5223	25.1049	23.6302	23.3498	23.9185	23.3811	22.2519	24.5209	22.6842	22.1294	22.5824	22.6765	-0.695718	-2.20302	0.811584	23.4731	-1.00159	-5.73512	0.335601	0.66924	0	0	-0.898422	-2.40572	0.608881	23.4731	-1.29341	-5.38401	0.219339	0.938257	0	0	-1.29589	-2.80319	0.211414	23.4731	-1.86563	-4.53021	0.0858126	0.680126	0	0	-1.98545	-3.49275
Q9H074	PAIP1	Polyadenylate-binding protein-interacting protein 1	15.1938	13.4338	14.8441	16.5124	14.0679	NA	16.1084	14.8924	17.0471	17.4389	17.2845	12.928	16.9245	14.6265	16.2648	0.799566	-2.08185	3.68098	15.5405	0.607797	-5.94072	0.555179	0.806449	0	0	1.52538	-1.05184	4.10259	15.5405	1.29639	-5.37972	0.220345	0.938257	0	0	1.3932	-1.18401	3.97041	15.5405	1.18406	-5.41393	0.260375	0.87375	0	0	1.44802	-1.1292
Q9BYD6	MRPL1	39S ribosomal protein L1, mitochondrial	19.9718	18.431	19.5919	18.0641	19.7443	18.0519	16.92	19.3576	19.1583	18.5282	17.624	17.8186	17.6156	17.9221	17.5548	-0.711438	-2.14855	0.725673	18.4236	-1.07425	-5.6632	0.303081	0.64999	0	0	-0.852916	-2.29003	0.584194	18.4236	-1.28787	-5.39051	0.221201	0.938257	0	0	-1.34128	-2.77839	0.0958255	18.4236	-2.0253	-4.28937	0.0648143	0.63237	0	0	-1.63405	-3.07116
A0A0A0MRZ7	IGKV2D-26	Immunoglobulin kappa variable 2D-26	18.0658	15.7963	17.949	17.3331	18.9702	NA	15.7255	17.668	20.1316	15.6103	16.9533	16.2738	17.0439	19.166	18.5589	0.881275	-1.65718	3.41973	17.5175	0.760416	-5.83697	0.462369	0.749484	0	0	0.571305	-1.69916	2.84177	17.5175	0.551141	-6.03889	0.592123	0.992305	0	0	-0.991238	-3.2617	1.27923	17.5175	-0.956252	-5.64156	0.358688	0.920446	0	0	0.985921	-1.28454
A0A075B6S2	IGKV2D-29	Immunoglobulin kappa variable 2D-29	18.0658	15.7963	17.949	17.3331	18.9702	NA	15.7255	17.668	20.1316	15.6103	16.9533	16.2738	17.0439	19.166	18.5589	0.881275	-1.65718	3.41973	17.5175	0.760416	-5.83697	0.462369	0.749484	0	0	0.571305	-1.69916	2.84177	17.5175	0.551141	-6.03889	0.592123	0.992305	0	0	-0.991238	-3.2617	1.27923	17.5175	-0.956252	-5.64156	0.358688	0.920446	0	0	0.985921	-1.28454
A2NJV5	IGKV2-29	Immunoglobulin kappa variable 2-29	18.0658	15.7963	17.949	17.3331	18.9702	NA	15.7255	17.668	20.1316	15.6103	16.9533	16.2738	17.0439	19.166	18.5589	0.881275	-1.65718	3.41973	17.5175	0.760416	-5.83697	0.462369	0.749484	0	0	0.571305	-1.69916	2.84177	17.5175	0.551141	-6.03889	0.592123	0.992305	0	0	-0.991238	-3.2617	1.27923	17.5175	-0.956252	-5.64156	0.358688	0.920446	0	0	0.985921	-1.28454
P39748	FEN1	Flap endonuclease 1	23.3193	24.0099	23.8788	24.2177	23.752	22.8302	24.4994	24.0624	24.0422	23.9044	23.9145	24.4533	24.3586	24.3494	24.262	-0.136029	-0.919621	0.647564	23.9903	-0.37613	-6.1629	0.713059	0.882782	0	0	0.465285	-0.318308	1.24888	23.9903	1.28655	-5.3922	0.221322	0.938257	0	0	0.354746	-0.428846	1.13834	23.9903	0.980899	-5.62059	0.345049	0.917768	0	0	0.587306	-0.196286
Q9Y4P3	TBL2	Transducin beta-like protein 2	23.9748	24.2258	24.2595	24.0795	23.607	21.6617	23.6502	23.8085	22.6454	24.2812	22.3988	23.91	23.8393	24.0548	23.8164	-1.03731	-2.36246	0.287847	23.6142	-1.69863	-4.89246	0.114208	0.53676	0	0	-0.785319	-2.11047	0.539835	23.6142	-1.28599	-5.39272	0.221838	0.938257	0	0	-0.623377	-1.94853	0.701778	23.6142	-1.0208	-5.58256	0.326765	0.913196	0	0	-0.249863	-1.57502
Q9H479	FN3K	Fructosamine-3-kinase	21.3546	21.678	21.8079	21.2444	21.5197	19.7743	21.5425	19.8123	21.1583	21.7071	21.5964	20.2894	21.3932	20.1988	19.9244	-0.767365	-2.07652	0.541789	21.0001	-1.27195	-5.44709	0.226626	0.618619	0	0	-0.775781	-2.08494	0.533373	21.0001	-1.2859	-5.39283	0.221869	0.938257	0	0	-0.415873	-1.72503	0.893281	21.0001	-0.689331	-5.85601	0.503254	0.969387	0	0	-1.10801	-2.41717
P52272	HNRNPM	Heterogeneous nuclear ribonucleoprotein M	27.7017	28.1643	28.0368	28.0299	27.2877	28.7517	27.528	27.7041	27.3255	28.073	27.735	27.9093	27.5699	27.9229	28.0377	0.0555054	-0.700908	0.811919	27.8518	0.158991	-6.22283	0.876189	0.948193	0	0	-0.448413	-1.20483	0.308	27.8518	-1.28445	-5.39466	0.222033	0.938257	0	0	-0.0618548	-0.818268	0.694558	27.8518	-0.177178	-6.07906	0.862176	0.994205	0	0	-0.124103	-0.880516
O75880	SCO1	Protein SCO1 homolog, mitochondrial	18.1158	18.7168	18.9368	19.159	19.1858	16.5048	19.7017	19.4236	18.8875	19.4647	19.2962	19.2889	19.3062	19.0019	19.1864	-0.306601	-1.56981	0.956606	18.9451	-0.526692	-6.09338	0.607659	0.831297	0	0	0.747793	-0.515414	2.011	18.9451	1.28459	-5.39435	0.222311	0.938257	0	0	0.760126	-0.503081	2.02333	18.9451	1.30578	-5.27767	0.21523	0.820744	0	0	0.575025	-0.688181
P49368	CCT3	T-complex protein 1 subunit gamma	23.4115	23.7014	23.8711	23.9077	23.7976	24.4025	23.9601	24.2163	23.862	23.5455	23.4511	23.9386	23.5998	23.4547	23.3615	0.374604	-0.21877	0.967978	23.7654	1.36786	-5.33231	0.195189	0.591078	0	0	0.351471	-0.241903	0.944844	23.7654	1.28339	-5.3959	0.222392	0.938257	0	0	-0.0162656	-0.609639	0.577108	23.7654	-0.0593936	-6.09332	0.953568	0.996931	0	0	-0.18936	-0.782734
Q9Y230	RUVBL2	RuvB-like 2	23.1569	22.9334	22.9085	22.8117	23.4218	22.6481	22.3608	23.0473	22.4806	22.5775	22.7559	22.724	22.3762	22.5588	22.27	-0.0390406	-0.663847	0.585766	22.7354	-0.135384	-6.22643	0.894441	0.958379	0	0	-0.370017	-0.994824	0.25479	22.7354	-1.28314	-5.39619	0.222477	0.938257	0	0	-0.313796	-0.938603	0.31101	22.7354	-1.08817	-5.51614	0.296836	0.895736	0	0	-0.597906	-1.22271
P52948	NUP98	Nuclear pore complex protein Nup98-Nup96	22.5254	23.1192	23.1836	22.6754	22.6301	23.0778	22.6297	22.4334	22.6242	23.0914	22.7667	22.735	23.4393	22.6633	23.0349	-0.148295	-0.790519	0.493929	22.842	-0.500307	-6.10728	0.625458	0.843577	0	0	-0.380309	-1.02253	0.261915	22.842	-1.28306	-5.39628	0.222503	0.938257	0	0	-0.0783624	-0.720586	0.563862	22.842	-0.264373	-6.0594	0.795755	0.994205	0	0	0.103128	-0.539096
P52292	KPNA2	Importin subunit alpha-1	20.8835	20.8864	20.8566	21.3254	21.2079	21.6947	21.253	21.2767	21.1514	20.9635	20.8165	21.5342	20.7908	21.2469	20.8609	0.53383	-0.0598375	1.1275	21.1166	1.9483	-4.52153	0.0739354	0.493024	0	0	0.351512	-0.242156	0.945179	21.1166	1.2829	-5.39647	0.222557	0.938257	0	0	0.229204	-0.364464	0.822872	21.1166	0.836519	-5.74642	0.418401	0.951392	0	0	0.090688	-0.50298
Q9Y5R8	TRAPPC1	Trafficking protein particle complex subunit 1	18.4584	17.494	17.6141	18.9537	21.5923	19.2526	19.1621	19.1268	18.2221	19.1792	21.683	19.2846	20.4655	19.3258	20.4716	2.07741	0.412952	3.74187	19.3524	2.70836	-3.26783	0.0184826	0.366971	1	0	0.981503	-0.682954	2.64596	19.3524	1.27961	-5.40017	0.224004	0.941714	0	0	2.19348	0.529021	3.85793	19.3524	2.85969	-2.91569	0.0139032	0.412658	1	0	2.23218	0.56772
Q16637	SMN1	Survival motor neuron protein	19.4661	NA	19.5523	18.9276	18.4405	NA	NA	13.7057	19.3934	20.7186	19.9405	14.8404	19.9866	15.3023	16.7736	-0.825182	-5.93589	4.28553	18.0873	-0.362581	-5.97435	0.72489	0.888212	0	0	-2.95966	-8.07037	2.15104	18.0873	-1.30046	-5.19803	0.224241	0.941714	0	0	-1.00937	-5.67479	3.65605	18.0873	-0.485842	-5.86886	0.638139	0.978528	0	0	-2.15504	-6.82046
P62906	RPL10A	60S ribosomal protein L10a	25.8651	26.0312	26.1492	25.9654	26.1666	25.9809	26.0447	25.3345	25.6251	26.017	26.1298	26.0398	26.0939	25.6296	25.4934	0.0224728	-0.566913	0.611859	25.9044	0.0826139	-6.2324	0.935453	0.971817	0	0	-0.34708	-0.936467	0.242306	25.9044	-1.27593	-5.4046	0.224934	0.941714	0	0	0.0470332	-0.542353	0.636419	25.9044	0.172902	-6.07982	0.865467	0.994205	0	0	-0.27618	-0.865566
P0DOX6	NA	Immunoglobulin mu heavy chain	17.3688	13.6262	18.9735	21.0213	23.7954	20.3898	19.6547	20.1599	19.7062	18.9136	20.8847	19.797	18.5123	20.6242	20.0593	5.07935	2.47403	7.68467	19.5658	4.23062	-0.596742	0.0010762	0.123563	1	0	3.18412	0.578797	5.78944	19.5658	2.65207	-3.33629	0.0205402	0.686489	1	0	3.20895	0.603629	5.81427	19.5658	2.67275	-3.23467	0.0197594	0.473065	1	0	3.07579	0.470466
O60341	KDM1A	Lysine-specific histone demethylase 1A	20.5008	21.1414	21.0636	21.2777	20.6143	20.5995	20.9075	21.4487	21.561	20.8467	21.1153	21.2936	20.8594	21.3348	21.279	-0.0714795	-0.757722	0.614763	21.0562	-0.225684	-6.20955	0.825056	0.930789	0	0	0.403796	-0.282446	1.09004	21.0562	1.27492	-5.40578	0.225281	0.941714	0	0	0.183252	-0.50299	0.869495	21.0562	0.578587	-5.92584	0.573036	0.975678	0	0	0.25579	-0.430453
P01023	A2M	Alpha-2-macroglobulin	22.1561	21.7307	21.7914	22.1789	23.6771	23.0811	21.9745	23.6514	21.9553	20.9575	21.2499	21.702	21.1132	21.9123	21.1711	1.08633	0.00604247	2.16661	22.0202	2.18144	-4.15442	0.0489132	0.4789	1	0	0.634375	-0.44591	1.71466	22.0202	1.27388	-5.40687	0.225895	0.941714	0	0	-0.589594	-1.66988	0.490691	22.0202	-1.18396	-5.41527	0.258468	0.87375	0	0	-0.493862	-1.57415
Q96EE3	SEH1L	Nucleoporin SEH1	19.387	19.5434	19.444	19.5234	20.1206	21.7505	19.6154	20.8028	19.8249	19.713	19.7537	19.7589	19.9753	19.4137	19.899	1.00673	-0.0548053	2.06827	19.9017	2.057	-4.35317	0.0611588	0.487871	0	0	0.622919	-0.438619	1.68446	19.9017	1.27277	-5.40816	0.226242	0.941714	0	0	0.28373	-0.777808	1.34527	19.9017	0.579729	-5.92508	0.572389	0.975678	0	0	0.304562	-0.756976
P40121	CAPG	Macrophage-capping protein	19.2164	22.3742	18.819	19.4616	19.3464	20.9844	19.0092	19.9838	18.3813	19.6288	19.0086	19.4704	19.0279	19.6838	19.2894	-0.20575	-1.93078	1.51928	19.579	-0.258822	-6.20121	0.8	0.918212	0	0	-1.01175	-2.73678	0.713284	19.579	-1.27272	-5.40818	0.22636	0.941714	0	0	-0.767269	-2.4923	0.957762	19.579	-0.96518	-5.63488	0.35282	0.920446	0	0	-0.802828	-2.52786
P11172	UMPS	Uridine 5'-monophosphate synthase	13.0884	13.9528	13.5539	15.9111	14.6429	NA	13.9584	16.1344	15.2676	15.8974	10.4027	16.3752	15.1768	15.7523	15.2358	1.74532	-1.30287	4.79351	14.6678	1.25413	-5.36745	0.234779	0.621278	0	0	1.58847	-1.13791	4.31485	14.6678	1.27615	-5.40331	0.227167	0.941714	0	0	0.693416	-2.03296	3.4198	14.6678	0.557079	-5.93706	0.588191	0.975678	0	0	1.85664	-0.869745
P49959	MRE11	Double-strand break repair protein MRE11	23.0298	22.1655	21.9179	20.8562	21.5212	23.2409	21.9466	22.1901	20.8287	21.5499	22.1056	22.3436	20.923	21.0118	20.7697	-0.498284	-1.72206	0.725495	21.76	-0.88355	-5.84278	0.393672	0.704766	0	0	-0.715898	-1.93968	0.507881	21.76	-1.26942	-5.41201	0.227496	0.941714	0	0	-0.371332	-1.59511	0.852447	21.76	-0.658441	-5.87659	0.522239	0.970799	0	0	-1.46957	-2.69335
P62280	RPS11	40S ribosomal protein S11	27.3149	27.29	27.1705	26.7146	27.0157	27.6606	27.2413	25.7745	26.6227	28.0469	27.7185	26.1437	27.4433	26.0436	25.9014	-0.128191	-1.34783	1.09145	26.9401	-0.228077	-6.20896	0.823288	0.930296	0	0	-0.712316	-1.93196	0.507328	26.9401	-1.26735	-5.4144	0.22821	0.941714	0	0	0.0445659	-1.17508	1.26421	26.9401	0.0792916	-6.09191	0.93806	0.996931	0	0	-0.795711	-2.01536
Q9C0E8	LNPK	Endoplasmic reticulum junction formation protein lunapark	14.9925	16.6392	17.4744	17.3243	16.547	NA	16.8607	17.332	17.1929	16.4285	15.1633	16.677	16.07	16.3008	16.9289	0.566968	-0.896657	2.03059	16.5665	0.848474	-5.76766	0.413551	0.7152	0	0	0.759847	-0.549259	2.06895	16.5665	1.27134	-5.40888	0.228813	0.941714	0	0	-0.27906	-1.58817	1.03005	16.5665	-0.466909	-5.98363	0.649319	0.982122	0	0	0.0645178	-1.24459
P17483	HOXB4	Homeobox protein Hox-B4	16.1352	19.614	20.0282	19.5041	19.7199	NA	19.8936	19.3284	19.5058	19.8949	19.8666	19.5636	19.6699	19.308	19.3202	1.01954	-0.876515	2.91559	19.3823	1.17778	-5.45218	0.262773	0.629877	0	0	0.983511	-0.712371	2.67939	19.3823	1.27026	-5.41012	0.229183	0.941714	0	0	1.18262	-0.513258	2.87851	19.3823	1.52743	-5.00353	0.15378	0.757555	0	0	0.840225	-0.855657
Q9UJW0	DCTN4	Dynactin subunit 4	18.9353	17.6544	18.7814	17.7612	18.1559	17.9535	17.9222	17.5713	18.4386	18.3618	18.076	17.8849	17.9109	17.6447	17.1421	-0.500147	-1.32292	0.322621	18.0129	-1.31709	-5.39392	0.21119	0.60648	0	0	-0.479648	-1.30242	0.34312	18.0129	-1.26311	-5.41946	0.229357	0.941714	0	0	-0.34945	-1.17222	0.473319	18.0129	-0.920245	-5.67557	0.374678	0.935852	0	0	-0.891106	-1.71387
O94992	HEXIM1	Protein HEXIM1	20.0686	19.9013	21.9656	18.4106	18.4696	26.0483	19.4997	19.1964	17.3669	18.302	18.0422	18.5588	18.7268	18.2771	18.396	0.331014	-3.03443	3.69645	19.4153	0.213433	-6.21231	0.834443	0.932742	0	0	-1.95747	-5.32291	1.40797	19.4153	-1.26215	-5.42042	0.230015	0.941714	0	0	-2.34412	-5.70956	1.02132	19.4153	-1.51145	-5.02332	0.15562	0.758989	0	0	-2.17853	-5.54397
Q9NZJ9	NUDT4	Diphosphoinositol polyphosphate phosphohydrolase 2	16.9971	18.2431	17.268	19.2029	17.6505	15.8081	18.3538	17.9272	18.7115	19.6584	19.3322	19.3094	18.82	19.3774	19.3945	0.0511221	-1.37323	1.47547	18.4036	0.0778842	-6.23279	0.939157	0.973928	0	0	0.828108	-0.596244	2.25246	18.4036	1.26162	-5.42103	0.230201	0.941714	0	0	1.93063	0.506278	3.35498	18.4036	2.9413	-2.77538	0.0119194	0.409309	1	0	1.6946	0.270251
Q13459	MYO9B	Unconventional myosin-IXb	18.9218	18.4754	17.7989	18.4363	18.3494	17.357	18.2442	18.2476	16.9707	17.1962	17.0039	18.0613	17.9075	17.6903	17.7063	-0.351176	-1.34487	0.642514	17.8911	-0.766247	-5.93808	0.457695	0.74528	0	0	-0.577886	-1.57158	0.415804	17.8911	-1.26091	-5.42192	0.230268	0.941714	0	0	-0.978271	-1.97196	0.0154188	17.8911	-2.13453	-4.11807	0.0531372	0.622737	0	0	-0.630676	-1.62437
Q499Z4	ZNF672	Zinc finger protein 672	18.7915	20.4712	20.4494	20.1189	20.3018	19.4821	20.218	20.939	20.4421	21.8605	21.1959	20.5769	21.224	21.0637	20.2792	0.0635534	-1.0186	1.14571	20.4943	0.1274	-6.22751	0.900652	0.959841	0	0	0.629	-0.453158	1.71116	20.4943	1.2609	-5.42189	0.230383	0.941714	0	0	1.30706	0.224904	2.38922	20.4943	2.62015	-3.3226	0.0217605	0.473261	1	0	0.951614	-0.130544
Q9H967	WDR76	WD repeat-containing protein 76	19.8186	20.756	18.6168	20.0251	18.9876	18.9742	21.2941	19.1719	21.1527	20.7357	21.1192	19.7596	20.932	20.7841	20.5845	-0.401494	-1.79474	0.991753	20.1808	-0.625329	-6.03591	0.543042	0.799286	0	0	0.809106	-0.584141	2.20235	20.1808	1.26019	-5.42268	0.230699	0.941714	0	0	0.807694	-0.585553	2.20094	20.1808	1.25799	-5.33286	0.231467	0.837144	0	0	1.03644	-0.356805
Q13546	RIPK1	Receptor-interacting serine/threonine-protein kinase 1	18.7274	17.5162	18.4851	16.5293	17.1523	19.9144	17.7206	16.9031	17.2229	17.9721	18.1895	16.3782	18.4652	17.594	17.7132	-0.377562	-2.03282	1.2777	17.7656	-0.494971	-6.10986	0.629236	0.846614	0	0	-0.960712	-2.61597	0.694546	17.7656	-1.25946	-5.42351	0.230952	0.941714	0	0	-0.729627	-2.38489	0.925631	17.7656	-0.956517	-5.64281	0.357007	0.920446	0	0	-0.318773	-1.97403
O43818	RRP9	U3 small nucleolar RNA-interacting protein 2	18.6872	19.2095	19.1795	18.9874	19.2604	19.0603	20.1877	18.9638	19.3038	19.0138	18.8949	19.3634	19.4008	18.8435	18.3672	0.0773512	-0.71588	0.870582	19.1149	0.211283	-6.2128	0.836036	0.932993	0	0	0.459725	-0.333505	1.25296	19.1149	1.25573	-5.42797	0.231936	0.941714	0	0	0.0653228	-0.727908	0.858554	19.1149	0.178428	-6.07883	0.861216	0.994205	0	0	-0.15487	-0.948101
Q00013	MPP1	55 kDa erythrocyte membrane protein	24.0623	24.2136	24.6327	24.1537	24.5521	24.1557	23.7868	24.1273	23.9852	23.9903	24.2899	24.0853	24.2354	23.8326	23.8711	-0.0157203	-0.596244	0.564803	24.1316	-0.0586729	-6.23415	0.95413	0.98211	0	0	-0.336427	-0.91695	0.244096	24.1316	-1.25565	-5.42806	0.231964	0.941714	0	0	-0.181067	-0.761591	0.399456	24.1316	-0.675798	-5.86532	0.511347	0.969387	0	0	-0.323188	-0.903711
Q5QJE6	DNTTIP2	Deoxynucleotidyltransferase terminal-interacting protein 2	22.5662	22.9654	22.4641	21.8556	22.7349	23.6093	22.4708	21.976	21.9986	22.5788	22.8903	22.0109	22.6087	22.4865	22.161	0.0680536	-0.824339	0.960446	22.4918	0.165231	-6.22178	0.871376	0.947022	0	0	-0.516767	-1.40916	0.375626	22.4918	-1.25469	-5.42916	0.232302	0.941714	0	0	-0.171891	-1.06428	0.720502	22.4918	-0.417343	-6.00647	0.68343	0.992441	0	0	-0.246462	-1.13885
Q08211	DHX9	ATP-dependent RNA helicase A	26.4955	27.0516	27.2234	26.742	26.495	26.7927	26.5687	26.6175	26.5704	26.156	26.2466	26.6721	26.596	26.4895	26.5522	-0.24694	-0.830699	0.336818	26.6179	-0.916549	-5.81411	0.376539	0.693728	0	0	-0.337973	-0.921732	0.245785	26.6179	-1.25443	-5.42946	0.232392	0.941714	0	0	-0.565281	-1.14904	0.0184767	26.6179	-2.09811	-4.17445	0.0566008	0.628893	0	0	-0.377587	-0.961345
Q3KQU3	MAP7D1	MAP7 domain-containing protein 1	20.5829	19.6105	20.5243	18.6623	19.2123	21.3185	19.6711	19.6216	19.2021	19.7125	19.9806	19.2378	20.1844	18.9992	19.3159	-0.508221	-1.7892	0.772758	19.7224	-0.860931	-5.86207	0.405543	0.709604	0	0	-0.740985	-2.02196	0.539994	19.7224	-1.25523	-5.42838	0.232431	0.941714	0	0	-0.595593	-1.87657	0.685385	19.7224	-1.00894	-5.59392	0.332201	0.913196	0	0	-0.739383	-2.02036
Q96KA5	CLPTM1L	Cleft lip and palate transmembrane protein 1-like protein	18.534	15.6726	18.0468	17.9946	18.6666	15.3103	16.7416	15.5602	16.7955	16.3553	16.9445	17.105	16.1934	16.4314	16.3597	-0.0939648	-1.91281	1.72488	16.8474	-0.112105	-6.22941	0.912526	0.964489	0	0	-1.05206	-2.87091	0.766788	16.8474	-1.25517	-5.42845	0.232455	0.941714	0	0	-0.616205	-2.43505	1.20264	16.8474	-0.735167	-5.82388	0.475852	0.965258	0	0	-1.08965	-2.9085
Q09161	NCBP1	Nuclear cap-binding protein subunit 1	17.6675	19.6263	19.4048	19.6826	19.4061	17.8033	19.7938	19.3206	19.7289	19.2088	19.9347	20.3853	19.7909	19.7209	20.0496	0.0644617	-1.17272	1.30164	19.4349	0.113065	-6.2293	0.911781	0.964489	0	0	0.714906	-0.522271	1.95208	19.4349	1.25393	-5.42987	0.232888	0.941714	0	0	0.94337	-0.293807	2.18055	19.4349	1.65466	-4.83156	0.122955	0.704706	0	0	0.954244	-0.282933
O75027	ABCB7	ATP-binding cassette sub-family B member 7, mitochondrial	22.979	21.5116	20.8303	22.1355	23.0551	21.616	22.1402	22.6648	22.4102	21.6771	22.3956	22.0147	22.3575	22.1324	21.9904	0.495259	-0.598947	1.58946	22.1273	0.981921	-5.75391	0.344781	0.674686	0	0	0.631489	-0.462716	1.7257	22.1273	1.25202	-5.4321	0.233507	0.941714	0	0	0.255521	-0.838685	1.34973	22.1273	0.506606	-5.96483	0.621257	0.976966	0	0	0.386511	-0.707695
P48681	NES	Nestin	22.8983	23.3175	23.0553	23.0702	22.2354	22.7242	22.5148	22.4973	23.0366	23.5542	22.6332	22.806	22.8127	22.6836	22.5821	-0.41378	-1.11965	0.292089	22.8281	-1.27011	-5.44938	0.226933	0.618619	0	0	-0.407474	-1.11334	0.298395	22.8281	-1.25076	-5.43368	0.233686	0.941714	0	0	-0.0925915	-0.79846	0.613277	22.8281	-0.284213	-6.05386	0.780851	0.994205	0	0	-0.397585	-1.10345
O15145	ARPC3	Actin-related protein 2/3 complex subunit 3	19.6582	20.1959	20.245	20.8594	19.991	21.7438	20.4693	20.5156	20.5809	20.9993	20.4349	20.6643	21.0769	20.6315	20.982	0.83167	-0.016118	1.67946	20.6032	2.1255	-4.24286	0.0538727	0.4789	0	0	0.488894	-0.358894	1.33668	20.6032	1.24946	-5.43516	0.234142	0.941714	0	0	0.666422	-0.181366	1.51421	20.6032	1.70317	-4.76359	0.112985	0.699188	0	0	0.863739	0.0159512
P16989	YBX3	Y-box-binding protein 3	16.7521	18.6705	17.5884	19.9513	15.8354	19.2647	19.1169	17.8254	19.5094	19.3689	18.3947	19.691	18.2499	19.3509	19.5476	0.680106	-1.31743	2.67764	18.6078	0.738821	-5.95845	0.473708	0.753561	0	0	1.14688	-0.850663	3.14441	18.6078	1.24589	-5.43908	0.23573	0.941714	0	0	1.48116	-0.516374	3.4787	18.6078	1.60904	-4.89386	0.132646	0.723765	0	0	1.37911	-0.618427
Q9Y2Q3	GSTK1	Glutathione S-transferase kappa 1	19.2486	19.4032	19.5036	20.0909	19.0941	18.1894	19.8204	20.1433	19.6963	20.1594	19.7617	20.3066	19.5603	19.7954	19.9996	-0.260292	-1.1338	0.613219	19.6515	-0.645637	-6.0231	0.530063	0.791151	0	0	0.501539	-0.371971	1.37505	19.6515	1.24404	-5.44136	0.236067	0.941714	0	0	0.690782	-0.182729	1.56429	19.6515	1.71344	-4.74915	0.111037	0.694774	0	0	0.399963	-0.473548
Q9BRZ2	TRIM56	E3 ubiquitin-protein ligase TRIM56	16.8507	18.2593	17.4347	17.7429	17.271	16.5551	16.4705	15.7657	17.5488	17.8149	17.5798	15.0239	17.2957	15.6832	16.5638	-0.325229	-1.9319	1.28145	16.924	-0.439257	-6.13644	0.667999	0.862365	0	0	-0.919918	-2.52659	0.686756	16.924	-1.24245	-5.443	0.236952	0.941714	0	0	-0.708723	-2.3154	0.897951	16.924	-0.957208	-5.64218	0.356672	0.920446	0	0	-1.00068	-2.60735
P54619	PRKAG1	5'-AMP-activated protein kinase subunit gamma-1	20.5854	19.7061	19.1727	18.4858	21.3485	22.6483	19.8173	18.6987	17.7393	18.4755	19.1708	18.8851	17.9443	18.9834	18.463	1.00612	-0.862277	2.87452	19.3416	1.16853	-5.56375	0.264472	0.629877	0	0	-1.06966	-2.93806	0.798737	19.3416	-1.24232	-5.44315	0.236998	0.941714	0	0	-0.977649	-2.84605	0.890752	19.3416	-1.13546	-5.46706	0.27756	0.881845	0	0	-1.35784	-3.22624
Q86YZ3	HRNR	Hornerin	26.3201	24.7562	25.6557	23.3848	25.4769	25.6619	24.805	24.7926	25.0507	23.6677	24.6956	24.3213	23.8155	23.935	23.8008	-0.736141	-1.94947	0.477188	24.676	-1.31656	-5.39445	0.211697	0.60648	0	0	-0.694575	-1.9079	0.518754	24.676	-1.24222	-5.44327	0.237034	0.941714	0	0	-1.34913	-2.56246	-0.135803	24.676	-2.41287	-3.66976	0.0320625	0.555963	-1	0	-1.72692	-2.94025
P25098	GRK2	Beta-adrenergic receptor kinase 1	19.2992	20.0183	20.0095	20.0221	19.6636	19.1407	19.2314	18.7366	19.9402	19.8342	19.4902	19.97	20.4404	19.6855	19.9953	-0.166871	-0.992479	0.658737	19.6985	-0.43793	-6.13713	0.668829	0.862772	0	0	-0.472936	-1.29854	0.352672	19.6985	-1.24115	-5.44465	0.237096	0.941714	0	0	-0.0108747	-0.836483	0.814733	19.6985	-0.0285392	-6.09471	0.977678	0.996931	0	0	0.264722	-0.560886
O94766	B3GAT3	Galactosylgalactosylxylosylprotein 3-beta-glucuronosyltransferase 3	13.2514	16.4464	17.3448	16.8736	14.958	15.4296	17.6164	16.6588	15.9807	17.0833	16.613	16.627	15.8929	16.0474	15.2284	0.0728606	-1.80137	1.94709	16.1368	0.0843583	-6.23224	0.934112	0.971697	0	0	1.07107	-0.803158	2.9453	16.1368	1.24009	-5.44569	0.237795	0.941714	0	0	1.09353	-0.780693	2.96776	16.1368	1.2661	-5.32361	0.228644	0.834551	0	0	0.0420566	-1.83217
Q5JRX3	PITRM1	Presequence protease, mitochondrial	20.5936	20.6747	21.0424	20.6552	20.5444	22.1614	20.5606	19.9433	20.3216	20.3945	20.5745	20.1909	20.1068	20.4758	19.9741	0.350102	-0.515522	1.21573	20.5476	0.876318	-5.84924	0.397209	0.705613	0	0	-0.495063	-1.36069	0.370561	20.5476	-1.23916	-5.44692	0.237807	0.941714	0	0	-0.383567	-1.24919	0.482057	20.5476	-0.960083	-5.6398	0.355024	0.920446	0	0	-0.584646	-1.45027
Q12824	SMARCB1	SWI/SNF-related matrix-associated actin-dependent regulator of chromatin subfamily B member 1	19.7598	19.9492	20.8141	20.2113	20.4017	15.3806	17.1948	20.1082	19.1467	20.1338	19.5787	20.3715	19.7184	19.8724	20.0063	-1.50983	-3.88697	0.867303	19.5098	-1.37826	-5.31942	0.192374	0.588802	0	0	-1.3578	-3.73494	1.01934	19.5098	-1.23948	-5.44639	0.238013	0.941714	0	0	-0.146379	-2.52352	2.23076	19.5098	-0.133623	-6.08597	0.895835	0.99681	0	0	-0.308681	-2.68582
O60343	TBC1D4	TBC1 domain family member 4	18.079	17.7058	16.1848	17.1428	17.9923	20.9242	17.5514	19.4975	18.1724	17.67	17.8518	17.4232	17.021	18.2944	18.6893	1.36327	-0.534527	3.26106	18.0133	1.5588	-5.08608	0.144079	0.556196	0	0	1.08389	-0.813907	2.98168	18.0133	1.23935	-5.44654	0.23806	0.941714	0	0	0.325112	-1.57268	2.22291	18.0133	0.371742	-6.02462	0.716332	0.993893	0	0	0.678371	-1.21942
Q01082	SPTBN1	Spectrin beta chain, non-erythrocytic 1	21.5881	20.8006	21.6627	20.4568	21.517	21.3714	20.419	20.9556	20.1319	19.4643	22.9214	20.4817	20.4178	20.3741	19.8739	-0.235406	-1.72282	1.25201	20.8291	-0.343433	-6.17493	0.737	0.88962	0	0	-0.848346	-2.33576	0.639067	20.8291	-1.23765	-5.44846	0.238667	0.941714	0	0	-0.394707	-1.88212	1.09271	20.8291	-0.575838	-5.92728	0.574981	0.975678	0	0	-1.12855	-2.61597
Q02878	RPL6	60S ribosomal protein L6	29.5982	29.8115	29.5517	28.5915	29.068	30.147	29.8488	27.8349	29.3716	29.8178	29.8215	29.1753	29.9136	29.1329	29.6553	-0.384948	-1.49997	0.730071	29.4226	-0.749165	-5.9508	0.46767	0.750926	0	0	-0.635364	-1.75038	0.479656	29.4226	-1.23651	-5.44976	0.239077	0.941714	0	0	-0.0489212	-1.16394	1.0661	29.4226	-0.0952077	-6.09048	0.925664	0.996931	0	0	-0.0865516	-1.20157
Q6NYC8	PPP1R18	Phostensin	22.139	22.3537	21.7111	21.7827	22.053	21.4893	22.1681	21.6366	21.2086	22.1056	22.0955	21.7092	22.2189	21.7983	21.7245	-0.292933	-0.988954	0.403089	21.8796	-0.911889	-5.81825	0.378894	0.695521	0	0	-0.396844	-1.09287	0.299177	21.8796	-1.23536	-5.45124	0.23917	0.941714	0	0	-0.0978815	-0.793903	0.59814	21.8796	-0.304702	-6.04771	0.765553	0.994205	0	0	-0.154029	-0.85005
O75616	ERAL1	GTPase Era, mitochondrial	20.9649	21.0169	20.8718	20.7958	20.6193	21.0139	20.7866	20.2799	20.7782	20.9433	20.6411	20.7074	20.9826	20.3788	20.4376	-0.141543	-0.731651	0.448565	20.7479	-0.5197	-6.09722	0.612255	0.833556	0	0	-0.336314	-0.926422	0.253794	20.7479	-1.23484	-5.45183	0.239358	0.941714	0	0	-0.187278	-0.777386	0.40283	20.7479	-0.687625	-5.85736	0.504115	0.969387	0	0	-0.351568	-0.941676
Q15437	SEC23B	Protein transport protein Sec23B	20.918	21.8592	21.9963	22.2572	21.3295	22.2625	21.7501	22.4865	22.0537	21.6302	21.2075	22.2882	22.0963	22.6235	22.5839	0.358557	-0.529195	1.24631	21.9562	0.875111	-5.85027	0.397841	0.705727	0	0	0.505588	-0.382164	1.39334	21.9562	1.23396	-5.45283	0.239673	0.941714	0	0	0.117489	-0.770264	1.00524	21.9562	0.286748	-6.05312	0.778953	0.994205	0	0	0.843401	-0.0443516
P27361	MAPK3	Mitogen-activated protein kinase 3	15.3959	17.2696	16.061	15.181	15.9893	18.2645	17.572	16.2837	18.4931	18.2086	16.4662	18.303	17.9605	14.7102	16.9445	0.236128	-1.88579	2.35805	16.8735	0.241477	-6.2057	0.813115	0.926363	0	0	1.20744	-0.914479	3.32937	16.8735	1.2348	-5.45171	0.239692	0.941714	0	0	1.41713	-0.704795	3.53905	16.8735	1.44923	-5.10303	0.171979	0.779339	0	0	0.296224	-1.8257
P35658	NUP214	Nuclear pore complex protein Nup214	23.6374	24.4426	24.6702	24.1579	23.6158	24.5066	23.8188	23.9245	23.7814	23.5375	23.5564	24.0698	23.9482	24.1658	24.0816	-0.156639	-0.875395	0.562117	23.9943	-0.472189	-6.12121	0.644842	0.852832	0	0	-0.408517	-1.12727	0.310239	23.9943	-1.23147	-5.45565	0.240571	0.941714	0	0	-0.528789	-1.24754	0.189967	23.9943	-1.59403	-4.9138	0.135621	0.727033	0	0	-0.184893	-0.903649
Q00341	HDLBP	Vigilin	17.4731	17.5	18.2815	18.0617	18.0215	19.864	18.7279	19.3775	17.2468	18.187	18.4122	18.0572	17.985	18.26	18.505	0.897581	-0.335996	2.13116	18.264	1.57894	-5.05885	0.139397	0.553497	0	0	0.699197	-0.53438	1.93277	18.264	1.22996	-5.45719	0.241436	0.941714	0	0	0.467291	-0.766286	1.70087	18.264	0.822013	-5.75786	0.426524	0.951392	0	0	0.498509	-0.735068
Q06187	BTK	Tyrosine-protein kinase BTK	19.5156	20.7525	20.8019	20.8796	20.3341	18.0352	20.9718	21.1718	21.1179	20.6031	20.5764	21.0027	20.8498	20.6366	20.7819	-0.60705	-1.89632	0.682223	20.5354	-1.02173	-5.71561	0.326342	0.66345	0	0	0.73046	-0.558813	2.01973	20.5354	1.22944	-5.45777	0.241623	0.941714	0	0	0.370694	-0.918579	1.65997	20.5354	0.623919	-5.89855	0.543938	0.975678	0	0	0.399413	-0.88986
Q6P1L8	MRPL14	39S ribosomal protein L14, mitochondrial	23.369	23.3102	23.5071	23.3109	23.2694	23.1233	23.5663	22.6096	22.9945	23.5192	23.3099	23.1773	23.2697	23.3477	23.2489	-0.160901	-0.759061	0.437259	23.2622	-0.582825	-6.06196	0.570265	0.813495	0	0	-0.338635	-0.936794	0.259525	23.2622	-1.22662	-5.46113	0.242329	0.941714	0	0	-0.0599592	-0.658119	0.538201	23.2622	-0.217188	-6.07099	0.831529	0.994205	0	0	-0.106679	-0.704839
Q9UGP4	LIMD1	LIM domain-containing protein 1	19.8086	20.3024	20.2025	19.7606	19.6314	18.64	19.8641	19.0131	19.7845	20.486	19.8939	18.959	20.0186	19.1909	19.2285	-0.760472	-1.73455	0.213609	19.6523	-1.69249	-4.90086	0.115172	0.53676	0	0	-0.550583	-1.52466	0.423498	19.6523	-1.22536	-5.46249	0.242902	0.941714	0	0	-0.324848	-1.29893	0.649233	19.6523	-0.722974	-5.83274	0.482931	0.967836	0	0	-0.625115	-1.5992
P46940	IQGAP1	Ras GTPase-activating-like protein IQGAP1	21.7585	21.8455	22.308	22.2742	21.8268	23.8222	22.5256	23.1525	22.0578	21.5314	21.3896	22.5058	22.4413	22.7006	22.3102	0.670327	-0.406361	1.74701	22.2967	1.35054	-5.35346	0.200794	0.593605	0	0	0.607931	-0.468757	1.68462	22.2967	1.22483	-5.46302	0.243227	0.941714	0	0	-0.161789	-1.23848	0.914899	22.2967	-0.325964	-6.04085	0.749845	0.993893	0	0	0.513351	-0.563337
O43815	STRN	Striatin	18.0909	15.2215	17.8775	17.7111	18.2531	15.7539	18.0286	17.9869	17.8623	17.2482	17.9467	17.2706	17.7037	18.0141	17.2446	0.176066	-1.41256	1.76469	17.4809	0.240499	-6.20595	0.813856	0.926412	0	0	0.895961	-0.692661	2.48458	17.4809	1.22384	-5.46409	0.243656	0.941714	0	0	0.425231	-1.16339	2.01385	17.4809	0.580846	-5.92439	0.571704	0.975678	0	0	0.590851	-0.99777
Q53H12	AGK	Acylglycerol kinase, mitochondrial	20.097	20.4246	19.489	19.9775	22.1446	22.3421	20.4708	20.9902	20.5608	20.5568	20.4852	20.5178	20.5994	19.4959	20.4939	1.4845	0.295703	2.6733	20.5764	2.70975	-3.26542	0.0184344	0.366971	1	0	0.670422	-0.518375	1.85922	20.5764	1.22376	-5.46418	0.243685	0.941714	0	0	0.516394	-0.672403	1.70519	20.5764	0.942608	-5.65541	0.363805	0.925017	0	0	0.192886	-0.995911
O95865	DDAH2	N(G),N(G)-dimethylarginine dimethylaminohydrolase 2	20.0165	19.8889	24.7025	20.3238	24.8382	25.0759	20.3606	19.202	19.5863	20.7485	23.8709	19.4389	19.3346	18.892	19.0337	1.87663	-1.35237	5.10564	21.0209	1.26115	-5.45962	0.230361	0.620864	0	0	-1.81968	-5.04868	1.40933	21.0209	-1.22288	-5.46518	0.244009	0.941714	0	0	-0.183218	-3.41223	3.04579	21.0209	-0.123128	-6.08736	0.90397	0.996931	0	0	-2.44923	-5.67823
P55809	OXCT1	Succinyl-CoA:3-ketoacid coenzyme A transferase 1, mitochondrial	17.0199	17.8028	16.0705	18.4182	17.6899	19.518	17.2342	17.9469	17.6175	18.2793	17.2902	18.1356	17.8934	17.6491	18.2785	1.57765	0.450351	2.70495	17.7896	3.03689	-2.69233	0.00995073	0.294346	1	0	0.635135	-0.492164	1.76243	17.7896	1.2226	-5.46549	0.24411	0.941714	0	0	0.937305	-0.189993	2.0646	17.7896	1.80426	-4.61999	0.0954102	0.686394	0	0	0.975946	-0.151352
P11169	SLC2A3	Solute carrier family 2, facilitated glucose transporter member 3	17.0574	18.0619	16.9775	17.9049	17.3237	21.2508	19.4789	17.8931	18.0057	18.4414	17.9349	20.1826	18.5233	18.5558	18.8794	1.46083	-0.480561	3.40222	18.4314	1.63284	-4.98486	0.127509	0.548189	0	0	1.09358	-0.847807	3.03497	18.4314	1.22235	-5.46577	0.2442	0.941714	0	0	1.48735	-0.454035	3.42874	18.4314	1.66249	-4.82076	0.121355	0.703323	0	0	1.2872	-0.654195
Q8TDB8	SLC2A14	Solute carrier family 2, facilitated glucose transporter member 14	17.0574	18.0619	16.9775	17.9049	17.3237	21.2508	19.4789	17.8931	18.0057	18.4414	17.9349	20.1826	18.5233	18.5558	18.8794	1.46083	-0.480561	3.40222	18.4314	1.63284	-4.98486	0.127509	0.548189	0	0	1.09358	-0.847807	3.03497	18.4314	1.22235	-5.46577	0.2442	0.941714	0	0	1.48735	-0.454035	3.42874	18.4314	1.66249	-4.82076	0.121355	0.703323	0	0	1.2872	-0.654195
Q6UWP8	SBSN	Suprabasin	22.0159	20.6679	20.6279	19.3113	21.4063	16.2312	19.4004	20.162	20.2675	19.3832	20.4626	19.4181	18.8612	19.0557	19.0717	-2.12098	-4.18135	-0.0606181	19.7562	-2.23383	-4.06971	0.0445308	0.46974	-1	0	-1.1606	-3.22096	0.899769	19.7562	-1.22235	-5.46577	0.244202	0.941714	0	0	-1.34928	-3.40964	0.71109	19.7562	-1.42106	-5.13834	0.179846	0.779339	0	0	-2.10775	-4.16812
Q8TEA8	DTD1	D-aminoacyl-tRNA deacylase 1	18.9922	18.7757	18.2649	18.4875	18.1912	16.1068	20.259	19.9068	18.3124	18.1665	18.3995	19.4133	18.3776	19.4214	18.2525	-1.08243	-2.53019	0.365327	18.6218	-1.62241	-4.9993	0.129737	0.5493	0	0	0.815109	-0.632648	2.26287	18.6218	1.22174	-5.46646	0.244425	0.941714	0	0	-0.0178383	-1.4656	1.42992	18.6218	-0.0267371	-6.09476	0.979093	0.996931	0	0	0.00621877	-1.44154
Q6UB35	MTHFD1L	Monofunctional C1-tetrahydrofolate synthase, mitochondrial	16.386	18.2054	18.0808	18.8128	17.9963	20.9185	18.2625	18.9558	18.169	17.5698	16.6287	18.8385	18.4461	18.1936	18.4683	1.68515	0.0736555	3.29664	18.2621	2.26917	-4.0118	0.0417519	0.463112	1	0	0.905014	-0.706481	2.51651	18.2621	1.21866	-5.46991	0.245549	0.944734	0	0	0.12161	-1.48988	1.7331	18.2621	0.163756	-6.08138	0.87255	0.994205	0	0	0.811903	-0.799592
Q8IUI8	CRLF3	Cytokine receptor-like factor 3	NA	13.3995	NA	14.6915	16.8068	14.1671	14.3142	14.4252	15.4955	15.4162	13.5193	15.3273	14.8183	13.1932	14.6037	1.82228	-0.605854	4.25042	14.6291	1.66234	-4.67313	0.12609	0.548189	0	0	1.34544	-1.0827	3.77358	14.6291	1.22735	-5.16189	0.246605	0.945446	0	0	1.35473	-1.07341	3.78287	14.6291	1.23583	-5.07074	0.243566	0.850911	0	0	0.805535	-1.6226
Q14151	SAFB2	Scaffold attachment factor B2	21.853	22.7677	22.4422	22.2985	21.3215	20.4409	22.161	21.2541	22.0705	22.0205	21.8842	21.9863	21.8769	21.7038	21.8185	-1.00065	-1.93941	-0.0618949	21.86	-2.31034	-3.94157	0.0385106	0.461952	-1	0	-0.525786	-1.46454	0.41297	21.86	-1.21396	-5.47534	0.247036	0.945446	0	0	-0.390617	-1.32937	0.548139	21.86	-0.901873	-5.69157	0.384046	0.939745	0	0	-0.554546	-1.4933
Q13162	PRDX4	Peroxiredoxin-4	19.6508	18.9161	19.4755	18.9336	19.5788	17.1483	20.0122	20.2797	19.6231	19.1055	19.2419	19.8806	19.5599	19.5229	19.1676	-0.793925	-1.9092	0.321352	19.3398	-1.54474	-5.10495	0.147427	0.55697	0	0	0.624201	-0.491076	1.73948	19.3398	1.2145	-5.47458	0.247077	0.945446	0	0	0.0618303	-1.05345	1.17711	19.3398	0.120303	-6.08771	0.906162	0.996931	0	0	0.0693293	-1.04595
P14317	HCLS1	Hematopoietic lineage cell-specific protein	20.0175	20.5845	20.9439	20.4323	21.5402	19.1426	19.989	19.7681	20.0078	20.606	20.8036	20.2071	20.3816	20.7788	20.2719	-0.143622	-1.20729	0.920042	20.365	-0.292869	-6.19153	0.774423	0.90764	0	0	-0.593676	-1.65734	0.469987	20.365	-1.21061	-5.47899	0.248421	0.946809	0	0	0.023566	-1.0401	1.08723	20.365	0.0480551	-6.09395	0.962431	0.996931	0	0	-0.0378823	-1.10155
Q12888	TP53BP1	TP53-binding protein 1	21.1953	20.6131	20.8748	21.0718	21.5528	23.075	20.4476	20.8193	24.8055	19.7305	21.2996	20.9181	20.4511	20.5964	20.8453	1.00546	-1.01917	3.03009	21.2197	1.07765	-5.65973	0.301618	0.649246	0	0	1.12971	-0.894918	3.15434	21.2197	1.21082	-5.4787	0.248437	0.946809	0	0	-0.244985	-2.26961	1.77964	21.2197	-0.262574	-6.05985	0.797171	0.994205	0	0	-0.26348	-2.28811
P17026	ZNF22	Zinc finger protein 22	21.5048	21.8491	21.7309	21.756	21.6042	21.1288	21.8902	20.8534	21.086	22.5621	22.3792	21.6167	21.5756	21.8147	21.6783	-0.198628	-0.949323	0.552066	21.6687	-0.573291	-6.06753	0.576508	0.814088	0	0	-0.418394	-1.16909	0.3323	21.6687	-1.20759	-5.4825	0.249321	0.946809	0	0	0.491059	-0.259635	1.24175	21.6687	1.41732	-5.14299	0.180571	0.780223	0	0	-0.00542557	-0.75612
O60573	EIF4E2	Eukaryotic translation initiation factor 4E type 2	17.7325	14.404	18.1035	14.7696	15.6239	20.7968	13.4202	15.8485	15.9512	15.9731	15.2488	14.776	17.2155	16.6166	17.7358	0.3168	-2.68891	3.32251	16.2811	0.228716	-6.20881	0.822802	0.930138	0	0	-1.67333	-4.67904	1.33238	16.2811	-1.20807	-5.48177	0.249456	0.946809	0	0	-1.41405	-4.41976	1.59166	16.2811	-1.02088	-5.58248	0.32673	0.913196	0	0	0.442598	-2.56311
Q9H4B6	SAV1	Protein salvador homolog 1	18.9249	18.5689	18.5146	17.9913	18.6192	18.0771	18.5775	17.4011	18.0175	18.935	19.0633	16.8979	18.2752	16.8764	17.5493	-0.440295	-1.64626	0.765668	18.1526	-0.792259	-5.9179	0.443037	0.733457	0	0	-0.670759	-1.87672	0.535204	18.1526	-1.20695	-5.48302	0.249871	0.946809	0	0	-0.370735	-1.5767	0.835228	18.1526	-0.667094	-5.87091	0.51688	0.969387	0	0	-1.10252	-2.30849
Q96C19	EFHD2	EF-hand domain-containing protein D2	19.0857	19.2518	17.3823	19.0697	20.6543	19.4019	19.7518	18.6791	19.2413	19.7199	19.1403	19.2893	19.8803	19.0827	19.3944	1.13537	-0.0349401	2.30568	19.2683	2.1052	-4.27731	0.0561916	0.4789	0	0	0.65077	-0.519539	1.82108	19.2683	1.20666	-5.48334	0.24998	0.946809	0	0	0.809922	-0.360386	1.98023	19.2683	1.50176	-5.03589	0.158078	0.763336	0	0	0.879191	-0.291117
Q86UK7	ZNF598	E3 ubiquitin-protein ligase ZNF598	20.6412	18.6643	20.9405	19.051	17.5325	17.928	18.8405	20.7728	18.0434	18.4392	18.3046	19.0577	18.3834	18.8822	18.9447	-1.91148	-3.46437	-0.358596	18.9617	-2.67109	-3.33237	0.0198213	0.367554	-1	0	-0.863074	-2.41596	0.689814	18.9617	-1.20605	-5.48402	0.250207	0.946809	0	0	-1.4815	-3.03439	0.0713853	18.9617	-2.07024	-4.21986	0.0598243	0.63237	0	0	-1.34522	-2.89811
Q9Y613	FHOD1	FH1/FH2 domain-containing protein 1	22.6377	19.4613	20.0778	19.8037	18.9553	20.783	20.271	20.0088	19.3684	18.9636	19.6771	19.8952	19.8137	19.4785	19.5013	-0.878291	-2.396	0.639421	19.9131	-1.25576	-5.46586	0.232247	0.621278	0	0	-0.842883	-2.36059	0.674829	19.9131	-1.20513	-5.48504	0.250547	0.946809	0	0	-1.21364	-2.73136	0.304068	19.9131	-1.73524	-4.71894	0.10735	0.692194	0	0	-1.12778	-2.64549
P30101	PDIA3	Protein disulfide-isomerase A3	24.0782	23.3645	23.9636	23.1934	24.2398	23.5329	22.7853	23.8759	23.3899	23.4606	23.141	22.9328	22.9114	23.3794	22.776	-0.14674	-0.9613	0.66782	23.4017	-0.390322	-6.15732	0.702798	0.879449	0	0	-0.451702	-1.26626	0.362858	23.4017	-1.20151	-5.48927	0.251589	0.946809	0	0	-0.623925	-1.43848	0.190635	23.4017	-1.65961	-4.82429	0.121588	0.703323	0	0	-0.779819	-1.59438
P07237	P4HB	Protein disulfide-isomerase	18.981	18.2474	18.1243	18.8936	18.8691	20.1442	18.5429	19.2353	19.0878	19.1126	18.3862	18.8279	18.0869	18.9662	18.8188	0.851406	-0.058984	1.7618	18.8216	2.02659	-4.4	0.0643733	0.490857	0	0	0.504435	-0.405955	1.41482	18.8216	1.2007	-5.49015	0.25192	0.946809	0	0	0.324662	-0.585728	1.23505	18.8216	0.772787	-5.79629	0.453878	0.95754	0	0	0.173102	-0.737288
P45974	USP5	Ubiquitin carboxyl-terminal hydrolase 5	20.2347	18.9824	19.2126	19.3119	18.7626	19.772	18.6442	19.357	19.0816	19.327	18.8656	19.1856	19.2732	19.2977	19.3729	-0.194411	-1.00477	0.615946	19.2454	-0.519807	-6.09716	0.612183	0.833556	0	0	-0.44896	-1.25932	0.361398	19.2454	-1.2004	-5.49049	0.252002	0.946809	0	0	-0.350506	-1.16086	0.459852	19.2454	-0.937164	-5.66054	0.36624	0.926778	0	0	-0.161945	-0.972303
P55196	AFDN	Afadin	22.3275	21.0385	21.3349	20.8843	21.1605	21.6294	20.6743	21.2174	20.636	20.4081	22.3403	20.657	22.208	20.4861	20.1842	-0.342242	-1.65295	0.96847	21.1458	-0.566609	-6.07124	0.581046	0.814993	0	0	-0.724424	-2.03513	0.586287	21.1458	-1.19934	-5.49147	0.252711	0.946809	0	0	-0.431869	-1.74258	0.878842	21.1458	-0.714994	-5.83825	0.487797	0.967836	0	0	-0.607547	-1.91826
P42704	LRPPRC	Leucine-rich PPR motif-containing protein, mitochondrial	21.9768	22.8624	22.9599	22.9615	22.3499	22.9931	22.9649	23.347	22.7356	22.3456	22.3305	23.0345	22.6236	22.8827	22.6053	0.168491	-0.584371	0.921352	22.7316	0.484906	-6.115	0.63604	0.849256	0	0	0.416104	-0.336757	1.16897	22.7316	1.19752	-5.49369	0.253083	0.946809	0	0	-0.0295272	-0.782388	0.723334	22.7316	-0.0849776	-6.09143	0.933611	0.996931	0	0	0.104138	-0.648724
P02787	TF	Serotransferrin	19.8849	20.7154	21.2545	20.4824	21.0248	22.4451	19.5088	20.1566	19.5815	20.8033	20.5002	18.6861	19.9686	20.5456	18.1333	0.699195	-0.877957	2.27635	20.2461	0.962016	-5.77251	0.354345	0.68011	0	0	-0.869311	-2.44646	0.70784	20.2461	-1.19608	-5.49509	0.253938	0.946809	0	0	-0.621697	-2.19885	0.955455	20.2461	-0.855387	-5.73074	0.408489	0.94564	0	0	-1.0691	-2.64625
Q14919	DRAP1	Dr1-associated corepressor	18.1795	17.6221	18.3606	18.7371	18.4868	15.8869	20.0453	18.9408	17.8313	18.3241	18.247	19.8278	19.2746	19.1247	18.817	-0.350436	-1.9571	1.25623	18.5137	-0.473304	-6.12056	0.644183	0.852832	0	0	0.885102	-0.721567	2.49177	18.5137	1.19543	-5.49581	0.254181	0.946809	0	0	0.745572	-0.861097	2.35224	18.5137	1.00698	-5.59579	0.333106	0.913196	0	0	1.01806	-0.588608
Q13356	PPIL2	RING-type E3 ubiquitin-protein ligase PPIL2	24.1486	24.3552	24.2316	24.1848	23.6896	23.3847	23.6374	24.0673	23.9459	24.6081	23.9762	23.7957	24.0463	23.891	24.2079	-0.492062	-1.14789	0.163765	24.0114	-1.62565	-4.99447	0.128689	0.548797	0	0	-0.361564	-1.01739	0.294263	24.0114	-1.19452	-5.49701	0.254214	0.946809	0	0	-0.118476	-0.774303	0.53735	24.0114	-0.391417	-6.01708	0.702009	0.993893	0	0	-0.196712	-0.852538
Q14739	LBR	Delta(14)-sterol reductase	25.2252	25.7196	25.6984	25.6317	25.6578	25.0111	25.4603	24.6741	25.3909	25.0222	25.3075	25.5606	25.8092	25.7963	25.6277	-0.114185	-0.790194	0.561823	25.4395	-0.365978	-6.16677	0.720435	0.886137	0	0	-0.372644	-1.04865	0.303364	25.4395	-1.19437	-5.49718	0.25427	0.946809	0	0	-0.250977	-0.926986	0.425031	25.4395	-0.804412	-5.772	0.436031	0.95423	0	0	0.196715	-0.479294
Q9BRX2	PELO	Protein pelota homolog	15.0363	16.4387	14.8844	16.2116	14.4463	16.2454	15.3311	16.1012	17.0395	16.9987	16.7812	16.9172	16.8454	16.19	15.7603	0.181335	-1.0974	1.46007	16.0818	0.307721	-6.18691	0.76338	0.90179	0	0	0.704166	-0.574574	1.9829	16.0818	1.19495	-5.49634	0.254362	0.946809	0	0	1.44592	0.16718	2.72466	16.0818	2.45369	-3.60224	0.0297295	0.553488	1	0	0.812109	-0.46663
O95104	SCAF4	Splicing factor, arginine/serine-rich 15	16.0166	18.0063	18.0903	18.8972	17.5665	NA	18.3311	17.6685	18.4955	17.1815	16.7149	18.6673	17.1623	18.0379	18.1941	0.860791	-0.761126	2.48271	17.7879	1.16246	-5.46869	0.268691	0.633987	0	0	0.793975	-0.656711	2.24466	17.7879	1.19879	-5.4909	0.254819	0.946809	0	0	0.150176	-1.30051	1.60086	17.7879	0.226745	-6.06864	0.824617	0.994205	0	0	0.427057	-1.02363
Q9Y6J9	TAF6L	TAF6-like RNA polymerase II p300/CBP-associated factor-associated factor 65 kDa subunit 6L	18.6645	15.2377	15.7234	16.3899	16.4716	14.6369	18.2408	18.0553	16.396	17.287	16.3249	15.6677	17.0423	16.7078	16.078	-0.70906	-2.56793	1.14981	16.5949	-0.827735	-5.88957	0.423395	0.721619	0	0	1.02215	-0.836717	2.88102	16.5949	1.19323	-5.49824	0.255011	0.946809	0	0	-0.115341	-1.97421	1.74353	16.5949	-0.134645	-6.08583	0.895043	0.99681	0	0	0.0674882	-1.79138
P46060	RANGAP1	Ran GTPase-activating protein 1	19.992	18.6323	19.1233	19.8287	19.3374	20.1967	19.7614	19.5788	19.6773	19.6565	19.2848	19.2595	19.8329	19.6774	19.4311	0.538405	-0.231617	1.30843	19.5513	1.51497	-5.14439	0.154387	0.567039	0	0	0.423296	-0.346726	1.19332	19.5513	1.19107	-5.50082	0.255516	0.946809	0	0	0.151095	-0.618927	0.921117	19.5513	0.42515	-6.00315	0.677877	0.992441	0	0	0.397959	-0.372063
P43246	MSH2	DNA mismatch repair protein Msh2	18.7488	19.3145	19.0875	19.2763	18.9559	18.2101	19.0345	19.9692	19.6239	18.7226	18.3136	19.4801	19.2503	20.0993	19.2784	-0.236165	-1.13327	0.660944	19.1577	-0.570391	-6.06921	0.578415	0.814787	0	0	0.492243	-0.404867	1.38935	19.1577	1.18887	-5.50324	0.256352	0.946809	0	0	-0.211506	-1.10862	0.685603	19.1577	-0.510834	-5.96277	0.618275	0.976966	0	0	0.492387	-0.404723
Q96HR9	REEP6	Receptor expression-enhancing protein 6	14.3129	15.1133	16.0288	16.1984	15.4742	15.4943	17.811	16.4271	14.6448	15.9976	12.7651	16.8806	15.3354	15.8853	15.8205	0.57064	-1.5137	2.65498	15.6126	0.594088	-6.05511	0.563088	0.811139	0	0	1.14263	-0.941713	3.22697	15.6126	1.18958	-5.50227	0.256392	0.946809	0	0	0.0627824	-2.02156	2.14712	15.6126	0.0653622	-6.09294	0.948923	0.996931	0	0	0.528706	-1.55564
P46779	RPL28	60S ribosomal protein L28	24.9019	25.0062	24.8456	25.0452	24.7846	25.7662	25.0102	23.8682	24.4421	25.8875	25.7104	24.623	24.7071	24.6273	24.3535	0.280763	-0.59053	1.15205	24.9053	0.698188	-5.98774	0.497707	0.772375	0	0	-0.477745	-1.34904	0.393548	24.9053	-1.18803	-5.50417	0.256669	0.946809	0	0	0.489091	-0.382201	1.36038	24.9053	1.21625	-5.37996	0.24612	0.854258	0	0	-0.355253	-1.22654
O94874	UFL1	E3 UFM1-protein ligase 1	27.1312	25.2413	26.3724	24.45	25.6993	24.9746	25.606	25.858	25.5464	23.9555	25.2612	24.5109	24.1656	24.6235	24.217	-1.20703	-2.26549	-0.148556	25.1742	-2.47328	-3.66965	0.0285873	0.423958	-1	0	-0.578166	-1.63664	0.480303	25.1742	-1.18471	-5.5077	0.258142	0.949529	0	0	-1.67244	-2.73091	-0.613976	25.1742	-3.42696	-1.93103	0.00473618	0.295186	-1	0	-1.91294	-2.97141
Q5T4S7	UBR4	E3 ubiquitin-protein ligase UBR4	17.0896	17.6886	15.4018	17.8722	18.8741	17.0084	14.7398	16.5849	16.4554	16.9581	16.1734	15.8919	15.6232	15.237	16.1616	1.19153	-0.275139	2.65819	16.5173	1.76291	-4.80005	0.102412	0.522425	0	0	-0.799972	-2.26664	0.666694	16.5173	-1.18359	-5.50885	0.258671	0.949529	0	0	-0.385545	-1.85221	1.08112	16.5173	-0.570429	-5.93038	0.578531	0.975678	0	0	-1.05275	-2.51941
Q9H9P8	L2HGDH	L-2-hydroxyglutarate dehydrogenase, mitochondrial	16.845	16.4859	16.4757	17.3281	16.1333	NA	16.7736	16.9209	17.4724	16.9067	16.3932	17.3435	17.0292	17.1093	17.5311	0.128474	-0.80548	1.06243	16.9106	0.300755	-6.08241	0.768907	0.903849	0	0	0.453463	-0.381891	1.28882	16.9106	1.18685	-5.50429	0.258952	0.949529	0	0	0.278935	-0.556418	1.11429	16.9106	0.730057	-5.82656	0.479794	0.967836	0	0	0.621026	-0.214327
P06730	EIF4E	Eukaryotic translation initiation factor 4E	20.1746	20.2165	20.1797	20.7994	20.809	19.735	20.3667	20.6052	20.8018	21.1392	20.2445	20.6618	20.6947	20.3845	20.4292	0.257536	-0.479226	0.994298	20.4828	0.757369	-5.94488	0.462718	0.749484	0	0	0.400967	-0.335795	1.13773	20.4828	1.17918	-5.5139	0.260053	0.949529	0	0	0.491566	-0.245196	1.22833	20.4828	1.44561	-5.10754	0.172626	0.779339	0	0	0.312516	-0.424246
P22059	OSBP	Oxysterol-binding protein 1	18.401	18.3751	20.7278	18.5084	16.6919	19.7778	18.7036	18.0448	18.1903	17.9847	17.3776	18.0688	18.3276	18.5069	18.1776	-0.841928	-2.41796	0.734105	18.3909	-1.15922	-5.57386	0.268105	0.633387	0	0	-0.855077	-2.43111	0.720956	18.3909	-1.17733	-5.51571	0.261071	0.949529	0	0	-1.35761	-2.93364	0.218426	18.3909	-1.86924	-4.52487	0.0852749	0.679795	0	0	-0.83062	-2.40665
Q14683	SMC1A	Structural maintenance of chromosomes protein 1A	22.5454	21.9541	22.5413	22.2732	22.434	23.755	21.7959	22.5044	21.1818	21.5969	21.7738	22.0941	21.5074	22.1987	21.6505	0.473763	-0.483603	1.43113	22.1204	1.07271	-5.66494	0.303547	0.64999	0	0	-0.519559	-1.47693	0.437808	22.1204	-1.1764	-5.51687	0.261214	0.949529	0	0	-0.52534	-1.48271	0.432026	22.1204	-1.18949	-5.40935	0.256211	0.87375	0	0	-0.56138	-1.51875
P20839	IMPDH1	Inosine-5'-monophosphate dehydrogenase 1	20.8868	21.2299	21.8259	21.0423	21.5764	20.9407	20.5658	21.3086	20.8998	20.8126	20.9541	21.0759	20.2058	20.8435	20.6051	-0.127747	-0.845567	0.590073	20.9849	-0.385595	-6.1592	0.706209	0.879808	0	0	-0.389468	-1.10729	0.328352	20.9849	-1.17558	-5.51782	0.261435	0.949529	0	0	-0.366689	-1.08451	0.351131	20.9849	-1.10683	-5.49707	0.288993	0.892125	0	0	-0.762748	-1.48057
Q9Y5A9	YTHDF2	YTH domain-containing family protein 2	19.5466	19.5343	21.127	20.0115	18.5983	15.6323	19.0663	18.8545	19.3627	20.239	20.4566	19.8431	19.6889	19.6574	19.9107	-1.98862	-3.78797	-0.189277	19.4353	-2.39825	-3.79743	0.0329396	0.432898	-1	0	-0.974779	-2.77412	0.824565	19.4353	-1.17557	-5.51763	0.261746	0.949529	0	0	0.11023	-1.68911	1.90957	19.4353	0.132937	-6.08607	0.896367	0.996931	0	0	-0.31698	-2.11632
Q9ULX3	NOB1	RNA-binding protein NOB1	20.3667	20.1437	20.9901	20.7925	20.9168	20.7211	20.6274	20.8348	21.0339	20.7054	21.2241	21.0912	20.9657	20.8651	20.9345	0.309947	-0.302429	0.922323	20.8142	1.09664	-5.64042	0.293255	0.646675	0	0	0.33183	-0.280546	0.944206	20.8142	1.17407	-5.51947	0.262018	0.949529	0	0	0.506701	-0.105675	1.11908	20.8142	1.79279	-4.63579	0.096961	0.686394	0	0	0.421529	-0.190847
Q13838	DDX39B	Spliceosome RNA helicase DDX39B	20.5293	20.2157	19.8697	20.2427	21.0088	22.0581	19.9831	21.3032	20.9035	20.8252	20.4147	20.7049	21.1817	21.2887	21.4279	0.898306	-0.0709332	1.86754	20.7971	2.0091	-4.42774	0.0664852	0.493024	0	0	0.525052	-0.444187	1.49429	20.7971	1.1743	-5.51915	0.262027	0.949529	0	0	0.443372	-0.525867	1.41261	20.7971	0.991622	-5.61048	0.340074	0.917768	0	0	1.09451	0.125275
Q8TEM1	NUP210	Nuclear pore membrane glycoprotein 210	26.5938	27.5471	27.6497	26.8549	26.5459	27.9095	26.8836	26.7258	26.7631	26.1801	26.1793	26.6939	27.8495	28.6498	28.1807	-0.160123	-1.03494	0.714695	27.1471	-0.396581	-6.15479	0.698292	0.877374	0	0	-0.472757	-1.34757	0.40206	27.1471	-1.17089	-5.52294	0.263248	0.949529	0	0	-0.912461	-1.78728	-0.0376434	27.1471	-2.25992	-3.91654	0.0421801	0.587978	0	0	0.963084	0.0882661
O60684	KPNA6	Importin subunit alpha-7	15.659	17.3791	16.6346	17.9282	16.872	16.5458	17.0452	17.5609	16.7148	17.3554	17.4145	17.7551	17.1468	17.9162	17.667	0.557736	-0.459771	1.57524	17.173	1.18857	-5.54184	0.256623	0.62964	0	0	0.549406	-0.468102	1.56691	17.173	1.17082	-5.52291	0.263433	0.949529	0	0	0.950775	-0.066733	1.96828	17.173	2.02616	-4.28724	0.0645574	0.63237	0	0	1.01909	0.00158084
Q6P1Q0	LETMD1	LETM1 domain-containing protein 1	19.2121	20.1352	18.7207	20.6093	19.918	22.0225	19.9077	19.206	20.9081	20.312	20.3131	20.3555	21.5019	20.9694	21.4335	1.49393	0.286819	2.70104	20.3683	2.6856	-3.30727	0.0192893	0.367554	1	0	0.651238	-0.555871	1.85835	20.3683	1.17071	-5.52292	0.263624	0.949529	0	0	0.970825	-0.236284	2.17793	20.3683	1.74523	-4.70476	0.105544	0.692194	0	0	1.94557	0.73846
Q9Y399	MRPS2	28S ribosomal protein S2, mitochondrial	19.6815	20.9459	20.6054	20.8	19.1707	19.3646	19.6285	20.2122	19.865	20.194	20.1655	19.9602	20.1717	20.5438	20.2396	-0.632472	-1.57682	0.311876	20.1032	-1.45163	-5.22696	0.171054	0.578333	0	0	-0.509058	-1.45341	0.43529	20.1032	-1.16837	-5.52563	0.264295	0.949529	0	0	-0.304377	-1.24873	0.639971	20.1032	-0.698597	-5.84982	0.497501	0.969387	0	0	-0.0925883	-1.03694
Q01469	FABP5	Fatty acid-binding protein 5	23.2211	22.0951	22.2338	20.5428	22.3705	19.0917	20.9254	22.1482	22.1333	21.2444	21.7165	22.0185	20.3484	20.6576	20.8274	-1.8483	-3.30123	-0.395369	21.4383	-2.76048	-3.17728	0.0167586	0.354745	-1	0	-0.781046	-2.23398	0.671886	21.4383	-1.16651	-5.52749	0.265256	0.949529	0	0	-0.856811	-2.30974	0.596121	21.4383	-1.27967	-5.30802	0.223983	0.831496	0	0	-1.90551	-3.35844
Q15031	LARS2	Probable leucine--tRNA ligase, mitochondrial	22.6358	22.1357	22.602	22.3182	21.5627	20.6878	21.8196	22.2804	21.8585	21.2836	21.3838	22.2206	21.7969	22.176	21.8398	-0.934915	-1.81259	-0.0572395	21.9068	-2.30799	-3.94478	0.0386151	0.461952	0	0	-0.471671	-1.34935	0.406004	21.9068	-1.1644	-5.52999	0.265774	0.949529	0	0	-0.828509	-1.70618	0.0491667	21.9068	-2.04531	-4.25679	0.0622272	0.63237	0	0	-0.520273	-1.39795
P07737	PFN1	Profilin-1	23.3957	21.8558	22.6936	22.2738	23.4706	22.1654	21.1327	22.85	22.2042	22.0885	22.1508	21.8742	22.1756	22.0521	21.6857	-0.0117488	-1.1032	1.07971	22.2713	-0.0233524	-6.23566	0.981738	0.993562	0	0	-0.586083	-1.67754	0.505372	22.2713	-1.16492	-5.52925	0.265822	0.949529	0	0	-0.610561	-1.70202	0.480894	22.2713	-1.21357	-5.38277	0.247365	0.854258	0	0	-0.677235	-1.76869
P32322	PYCR1	Pyrroline-5-carboxylate reductase 1, mitochondrial	24.454	20.1175	20.4094	20.253	20.5022	15.7029	20.8521	19.6916	20.0938	21.3195	20.8589	20.2168	20.8556	19.9795	20.4749	-2.84097	-5.53785	-0.144091	20.3854	-2.28593	-3.98422	0.0404924	0.462859	-1	0	-1.44783	-4.14471	1.24905	20.3854	-1.16496	-5.52917	0.265859	0.949529	0	0	-0.861921	-3.5588	1.83496	20.3854	-0.693527	-5.85315	0.500707	0.969387	0	0	-1.22365	-3.92053
O15479	MAGEB2	Melanoma-associated antigen B2	20.6075	21.717	20.8837	21.5805	21.0992	22.8753	22.3993	21.5621	20.932	21.5328	21.4224	21.7135	21.6518	21.7675	21.427	0.782211	-0.265011	1.82943	21.5448	1.61989	-5.00266	0.130144	0.5493	0	0	0.561719	-0.485503	1.60894	21.5448	1.16327	-5.53109	0.266401	0.949529	0	0	0.486801	-0.560421	1.53402	21.5448	1.00812	-5.5948	0.332474	0.913196	0	0	0.546019	-0.501203
Q9H2D6	TRIOBP	TRIO and F-actin-binding protein	17.8781	17.423	17.8767	16.4993	14.0725	16.2873	17.3254	16.775	17.0374	15.583	17.1255	16.5967	17.6571	17.4723	16.7708	-2.10619	-3.3747	-0.837681	16.8253	-3.60298	-1.69036	0.00342613	0.193548	-1	0	-0.679969	-1.94848	0.588542	16.8253	-1.16319	-5.53108	0.266549	0.949529	0	0	-1.29086	-2.55937	-0.0223487	16.8253	-2.20822	-4.00229	0.0466533	0.595001	-1	0	-0.425835	-1.69435
Q96D46	NMD3	60S ribosomal export protein NMD3	19.9538	20.7234	20.9701	20.4353	20.8008	18.8631	20.1262	19.9444	20.0009	20.1693	20.4135	20.8614	20.2145	20.564	20.4006	-0.516089	-1.49715	0.464971	20.2961	-1.14045	-5.5942	0.275365	0.635264	0	0	-0.525343	-1.5064	0.455717	20.2961	-1.16091	-5.53369	0.267257	0.949529	0	0	-0.067716	-1.04878	0.913344	20.2961	-0.149639	-6.08366	0.883424	0.994412	0	0	-0.156121	-1.13718
Q12800	TFCP2	Alpha-globin transcription factor CP2	22.0033	NA	18.149	13.4461	19.5765	21.758	NA	15.7204	NA	NA	NA	12.983	NA	NA	13.9067	-1.816	-8.41695	4.78496	17.1929	-0.689763	-5.87223	0.518582	0.786237	0	0	-4.35576	-13.2119	4.50035	17.1929	-1.23314	-5.0985	0.26799	0.949529	0	0	-7.09322	-15.9493	1.76289	17.1929	-2.00813	-4.17582	0.096123	0.686394	0	0	-6.16945	-15.0256
Q9BVJ6	UTP14A	U3 small nucleolar RNA-associated protein 14 homolog A	21.3166	22.0479	21.9988	21.8267	21.6123	21.1524	21.7136	21.1068	21.4852	21.7651	21.6234	21.7455	21.9365	21.5605	21.5138	-0.257308	-0.916632	0.402017	21.627	-0.845572	-5.87515	0.413516	0.7152	0	0	-0.352541	-1.01187	0.306783	21.627	-1.15853	-5.53634	0.268073	0.949529	0	0	-0.0764583	-0.735783	0.582866	21.627	-0.251259	-6.06285	0.805653	0.994205	0	0	-0.11751	-0.776834
O95758	PTBP3	Polypyrimidine tract-binding protein 3	21.4145	21.3412	21.5489	21.2464	21.5647	21.3618	20.9545	21.3363	21.0682	21.6462	21.1291	21.0239	21.5463	21.0692	21.5624	-0.0439189	-0.634115	0.546278	21.3209	-0.161232	-6.22246	0.87446	0.947623	0	0	-0.31521	-0.905406	0.274987	21.3209	-1.15718	-5.5378	0.268605	0.949529	0	0	-0.168448	-0.758644	0.421749	21.3209	-0.618394	-5.90212	0.5473	0.975678	0	0	-0.0422154	-0.632412
P30043	BLVRB	Flavin reductase (NADPH)	20.8709	20.4113	20.8099	20.9796	20.5171	19.7843	20.025	20.7124	20.0215	21.8868	21.3355	20.7029	20.5704	20.7836	20.889	-0.270378	-1.10296	0.5622	20.6867	-0.703628	-5.98393	0.494425	0.770681	0	0	-0.444405	-1.27698	0.388173	20.6867	-1.15651	-5.53851	0.268866	0.949529	0	0	0.611034	-0.221544	1.44361	20.6867	1.59015	-4.91903	0.136495	0.728151	0	0	0.0503015	-0.782277
Q7RTV0	PHF5A	PHD finger-like domain-containing protein 5A	19.7059	19.5489	19.5832	16.777	20.0879	NA	19.3386	13.0066	19.8326	20.1202	19.5955	14.282	19.1836	17.1378	15.5444	-1.18021	-5.86191	3.50149	18.1246	-0.552161	-5.97317	0.591447	0.821273	0	0	-2.22009	-6.40753	1.96735	18.1246	-1.16127	-5.53187	0.269158	0.949529	0	0	-1.61345	-5.8009	2.57399	18.1246	-0.843952	-5.73873	0.415971	0.950381	0	0	-2.32406	-6.5115
Q9NU22	MDN1	Midasin	22.9466	19.8371	25.7186	20.9729	25.282	22.7991	21.8121	21.3144	20.7854	23.1849	22.6651	20.3926	20.3745	20.8364	20.0006	0.183918	-2.69009	3.05792	21.9282	0.138866	-6.22593	0.891776	0.956633	0	0	-1.53015	-4.40415	1.34386	21.9282	-1.15532	-5.53958	0.269639	0.949529	0	0	-0.753222	-3.62723	2.12078	21.9282	-0.568713	-5.93135	0.57966	0.975678	0	0	-2.43027	-5.30427
Q12905	ILF2	Interleukin enhancer-binding factor 2	22.1359	23.0045	22.9514	23.4907	22.7106	22.1155	22.8648	23.4973	23.2738	22.4801	22.3019	23.7157	23.1158	23.3864	23.5003	0.0750007	-0.891662	1.04166	22.9696	0.16819	-6.22126	0.869108	0.946673	0	0	0.514719	-0.451944	1.48138	22.9696	1.15426	-5.54087	0.269852	0.949529	0	0	0.135306	-0.831357	1.10197	22.9696	0.303424	-6.04809	0.766527	0.994205	0	0	0.636901	-0.329761
Q14978	NOLC1	Nucleolar and coiled-body phosphoprotein 1	19.8294	19.2396	19.4629	19.2265	20.273	19.1514	19.3621	18.655	19.2872	19.7057	19.4146	19.3903	19.3359	19.7119	19.1192	0.0396764	-0.728606	0.807959	19.411	0.111894	-6.22944	0.912665	0.964489	0	0	-0.409178	-1.17746	0.359105	19.411	-1.15395	-5.54127	0.269877	0.949529	0	0	-0.00706767	-0.77535	0.761215	19.411	-0.019932	-6.09493	0.984409	0.996931	0	0	-0.121615	-0.889898
P32119	PRDX2	Peroxiredoxin-2	24.1261	23.082	23.3596	22.6399	23.4923	22.3914	22.5226	23.602	23.0574	22.5735	23.1978	22.692	22.6422	23.101	22.8222	-0.681393	-1.54875	0.185962	23.0201	-1.70215	-4.88693	0.113181	0.536174	0	0	-0.461917	-1.32927	0.405438	23.0201	-1.15389	-5.54134	0.269902	0.949529	0	0	-0.701485	-1.56884	0.165869	23.0201	-1.75234	-4.69395	0.103924	0.686394	0	0	-0.667467	-1.53482
Q05D32	CTDSPL2	CTD small phosphatase-like protein 2	21.2231	20.9023	20.1969	20.3356	20.4982	19.6577	24.0851	20.3043	20.7301	21.0192	21.1397	19.7211	21.8305	21.0097	20.7498	-0.61028	-2.36488	1.14432	20.8936	-0.754761	-5.94662	0.464424	0.7508	0	0	0.93243	-0.822165	2.68703	20.8936	1.15318	-5.54189	0.270485	0.949529	0	0	-0.147445	-1.90204	1.60715	20.8936	-0.182351	-6.07809	0.858241	0.994205	0	0	0.422572	-1.33202
O75600	GCAT	2-amino-3-ketobutyrate coenzyme A ligase, mitochondrial	21.1439	20.5082	21.6582	21.5795	23.0086	21.9465	21.436	23.2909	22.3739	18.5581	21.8708	20.2954	17.8032	22.468	21.7591	1.07477	-1.30284	3.45238	21.3134	0.980914	-5.75481	0.345304	0.67479	0	0	1.26349	-1.11412	3.64111	21.3134	1.15316	-5.54191	0.270492	0.949529	0	0	-0.862023	-3.23963	1.51559	21.3134	-0.786748	-5.78547	0.44614	0.95754	0	0	-0.426638	-2.80425
Q15527	SURF2	Surfeit locus protein 2	16.9223	18.2214	17.5906	17.6907	18.006	16.676	18.5056	17.5495	18.418	18.6608	18.2454	17.4062	18.3172	17.4191	17.1771	-0.120543	-1.21118	0.970097	17.7871	-0.239775	-6.20613	0.814395	0.926412	0	0	0.579562	-0.511078	1.6702	17.7871	1.15282	-5.54231	0.270575	0.949529	0	0	0.526	-0.56464	1.61664	17.7871	1.04628	-5.55781	0.315263	0.907735	0	0	0.0597182	-1.03092
P27695	APEX1	DNA-(apurinic or apyrimidinic site) lyase	18.9899	19.2315	18.9108	17.1672	19.3909	17.0015	18.9638	18.7383	16.8206	17.3156	19.274	18.3599	18.1651	19.7486	18.3204	-1.19085	-2.8292	0.4475	18.4265	-1.57728	-5.0611	0.139778	0.553497	0	0	-0.869821	-2.50817	0.76853	18.4265	-1.15207	-5.54308	0.270922	0.949529	0	0	-0.727597	-2.36595	0.910754	18.4265	-0.963699	-5.63624	0.353533	0.920446	0	0	-0.299342	-1.93769
P07948	LYN	Tyrosine-protein kinase Lyn	19.1164	19.1553	19.3468	19.3047	18.6739	19.0579	19.4581	19.8017	19.3827	19.534	18.7631	19.6381	19.3457	19.3969	19.3442	-0.193983	-0.836615	0.44865	19.288	-0.654029	-6.01763	0.524817	0.788294	0	0	0.341356	-0.301277	0.983988	19.288	1.15091	-5.54454	0.271081	0.949529	0	0	0.105595	-0.537037	0.748228	19.288	0.356023	-6.03049	0.727696	0.993893	0	0	0.156123	-0.486509
P50479	PDLIM4	PDZ and LIM domain protein 4	18.9249	19.0773	19.4089	20.0231	19.1741	20.1869	19.2203	19.7284	19.565	19.6464	19.4537	19.877	19.229	19.7009	19.5669	0.657681	-0.034175	1.34954	19.5188	2.05966	-4.34775	0.0606487	0.487871	0	0	0.367501	-0.324355	1.05936	19.5188	1.1509	-5.54455	0.271083	0.949529	0	0	0.522036	-0.16982	1.21389	19.5188	1.63486	-4.85834	0.126727	0.714516	0	0	0.36189	-0.329965
Q96KP4	CNDP2	Cytosolic non-specific dipeptidase	21.4365	21.5882	21.8657	21.8821	22.0588	20.8035	21.9085	22.2126	21.9439	21.6061	21.4558	22.0814	21.8298	22.0289	21.7779	-0.0486875	-0.78659	0.689215	21.7653	-0.14296	-6.22534	0.888576	0.954196	0	0	0.391521	-0.346381	1.12942	21.7653	1.14962	-5.54593	0.271594	0.949529	0	0	0.0842895	-0.653613	0.822192	21.7653	0.247498	-6.06381	0.808499	0.994205	0	0	0.248704	-0.489198
P50914	RPL14	60S ribosomal protein L14	27.3857	27.5498	27.4035	25.8062	27.2226	23.39	27.5587	22.4554	26.7939	27.6303	27.7075	23.0857	27.5507	23.3859	23.7828	-1.97339	-5.45388	1.50711	25.9139	-1.23035	-5.49494	0.241295	0.621278	0	0	-1.84364	-5.32413	1.63685	25.9139	-1.14946	-5.54588	0.271959	0.949529	0	0	-1.30516	-4.78565	2.17533	25.9139	-0.813731	-5.76444	0.431079	0.951406	0	0	-2.53985	-6.02034
P62753	RPS6	40S ribosomal protein S6	27.8438	28.1072	27.9755	27.3686	27.6558	28.8735	28.128	26.318	27.6099	28.4815	28.3634	27.2753	28.3321	27.1682	27.4147	-0.00953366	-1.18709	1.16802	27.7944	-0.0175685	-6.23578	0.986261	0.99451	0	0	-0.623516	-1.80107	0.554041	27.7944	-1.14901	-5.54637	0.272137	0.949529	0	0	0.0645384	-1.11302	1.2421	27.7944	0.118931	-6.08788	0.907227	0.996931	0	0	-0.337158	-1.51472
P26038	MSN	Moesin	22.2716	20.9625	22.1289	21.0941	21.9324	19.9499	20.8266	22.087	20.4361	20.0566	20.1169	20.6342	20.1098	21.2194	20.0313	-0.79549	-2.0657	0.474715	20.9238	-1.359	-5.34311	0.198246	0.592121	0	0	-0.671049	-1.94125	0.599157	20.9238	-1.1464	-5.54916	0.273173	0.949529	0	0	-1.51842	-2.78862	-0.248211	20.9238	-2.59403	-3.36769	0.0228961	0.488568	-1	0	-1.33413	-2.60433
O00303	EIF3F	Eukaryotic translation initiation factor 3 subunit F	17.4268	15.1056	18.7515	18.0403	16.1874	18.0534	17.1262	19.2016	17.885	18.8082	17.1923	18.1876	18.7907	18.4874	18.974	0.332457	-1.51809	2.183	17.8812	0.389845	-6.15743	0.703235	0.879599	0	0	0.976311	-0.874237	2.82686	17.8812	1.14484	-5.55083	0.273796	0.949529	0	0	0.968101	-0.882447	2.81865	17.8812	1.13521	-5.46732	0.277658	0.881845	0	0	1.65608	-0.194468
Q7L014	DDX46	Probable ATP-dependent RNA helicase DDX46	25.6931	26.6447	25.9863	26.2878	25.9221	26.4623	25.3097	24.9002	26.4688	24.881	26.0722	26.3256	25.3846	25.7344	26.2064	0.116064	-0.923812	1.15594	25.8853	0.242037	-6.20558	0.812666	0.926232	0	0	-0.548429	-1.5883	0.491446	25.8853	-1.14368	-5.55216	0.274126	0.949529	0	0	-0.348394	-1.38827	0.691481	25.8853	-0.726535	-5.83016	0.480858	0.967836	0	0	-0.332844	-1.37272
Q13823	GNL2	Nucleolar GTP-binding protein 2	21.0477	21.898	21.7829	21.0716	20.9881	22.5055	21.615	20.1814	21.2946	22.0713	21.7879	21.8235	21.8468	20.9947	21.5864	-0.0544374	-1.08957	0.980699	21.4997	-0.114038	-6.22919	0.911013	0.964447	0	0	-0.545858	-1.58099	0.489278	21.4997	-1.14349	-5.55237	0.274195	0.949529	0	0	0.318038	-0.717099	1.35317	21.4997	0.666243	-5.87156	0.517326	0.969387	0	0	-0.100217	-1.13535
P20930	FLG	Filaggrin	22.4634	21.5613	21.4032	20.0066	21.3596	19.1621	20.8002	21.6568	21.1075	20.7013	21.242	19.8882	20.7279	20.6151	20.0333	-1.6332	-2.81179	-0.45462	20.8486	-3.00703	-2.74501	0.0105282	0.297905	-1	0	-0.621183	-1.79977	0.557401	20.8486	-1.14371	-5.55203	0.274247	0.949529	0	0	-1.19885	-2.37744	-0.0202687	20.8486	-2.20731	-4.00375	0.0467307	0.595001	-1	0	-1.35056	-2.52914
P14406	COX7A2	Cytochrome c oxidase subunit 7A2, mitochondrial	20.03	20.1154	20.0186	20.7584	20.4534	21.0855	20.3104	20.4643	20.3259	21.529	20.9191	20.8033	20.871	20.7018	20.7692	0.711099	0.119138	1.30306	20.6104	2.60276	-3.44519	0.0223079	0.391518	0	0	0.312195	-0.279766	0.904156	20.6104	1.14269	-5.55334	0.274353	0.949529	0	0	1.02911	0.437152	1.62107	20.6104	3.76675	-1.33356	0.00246433	0.259496	1	0	0.725979	0.134018
Q8NBX0	SCCPDH	Saccharopine dehydrogenase-like oxidoreductase	20.5002	20.0519	20.4621	20.4959	20.0723	21.5041	20.8364	21.2417	20.296	20.2027	19.9081	20.8417	20.3392	20.3044	20.3055	0.352672	-0.507658	1.213	20.4908	0.888183	-5.83902	0.391035	0.704017	0	0	0.453275	-0.407054	1.31361	20.4908	1.14155	-5.55456	0.274812	0.949529	0	0	-0.0205941	-0.880924	0.839736	20.4908	-0.0518651	-6.09375	0.959447	0.996931	0	0	-0.0217255	-0.882055
Q07157	TJP1	Tight junction protein ZO-1	20.4379	20.2164	20.5608	19.483	20.3379	16.6351	20.0057	19.5334	19.2602	19.1993	20.1596	19.6135	19.1011	19.6368	19.4885	-1.58635	-3.11698	-0.0557228	19.5779	-2.24899	-4.04492	0.0433182	0.463693	-1	0	-0.805246	-2.33588	0.725385	19.5779	-1.1416	-5.55428	0.27509	0.949529	0	0	-0.747545	-2.27818	0.783086	19.5779	-1.0598	-5.54441	0.309353	0.904397	0	0	-0.996245	-2.52688
Q9Y5S1	TRPV2	Transient receptor potential cation channel subfamily V member 2	18.0746	18.1695	18.5332	17.3102	18.8477	18.4138	18.313	17.0177	17.7308	17.5594	18.3042	16.8997	18.0375	17.0829	16.9863	-0.0685275	-1.15576	1.01871	17.8187	-0.136731	-6.22623	0.893422	0.958028	0	0	-0.571952	-1.65919	0.515282	17.8187	-1.1412	-5.55476	0.275192	0.949529	0	0	-0.671353	-1.75859	0.415882	17.8187	-1.33953	-5.23778	0.204259	0.815271	0	0	-0.890189	-1.97742
Q9H8H0	NOL11	Nucleolar protein 11	16.9238	16.574	16.9192	16.6142	17.8402	20.6531	16.0878	16.1011	15.5956	16.2099	15.8657	NA	16.6641	16.2359	17.1203	1.5635	-0.114792	3.24178	16.8146	2.04052	-4.38959	0.0650343	0.49139	0	0	-0.877502	-2.55579	0.800786	16.8146	-1.14523	-5.54908	0.275476	0.949529	0	0	-0.767868	-2.64425	1.10851	16.8146	-0.896344	-5.59439	0.388515	0.941181	0	0	-0.132212	-1.8105
Q9Y3B7	MRPL11	39S ribosomal protein L11, mitochondrial	22.4312	22.6312	22.49	23.6156	21.564	22.2617	23.2731	22.6689	23.1685	23.8812	22.9521	23.5163	23.0801	23.228	23.7238	-0.0370495	-1.02634	0.952241	22.9657	-0.081196	-6.23252	0.936566	0.971967	0	0	0.51936	-0.469931	1.50865	22.9657	1.1382	-5.55803	0.276281	0.949529	0	0	0.932379	-0.0569109	1.92167	22.9657	2.04336	-4.26053	0.0625798	0.63237	0	0	0.826491	-0.162799
Q6IA86	ELP2	Elongator complex protein 2	17.3278	17.5186	17.3743	18.14	18.1045	18.118	17.6944	17.5351	18.0088	18.0884	17.2098	18.1314	17.9093	18.3982	18.0199	0.71392	0.0678022	1.36004	17.8386	2.39406	-3.80095	0.0329381	0.432898	0	0	0.339228	-0.306889	0.985346	17.8386	1.13757	-5.5588	0.27641	0.949529	0	0	0.403007	-0.24311	1.04912	17.8386	1.35144	-5.22357	0.20025	0.810121	0	0	0.702268	0.0561506
Q5VVQ6	YOD1	Ubiquitin thioesterase OTU1	18.0628	18.7721	19.1113	19.5288	18.9505	19.8971	18.6976	19.3703	19.3027	18.9326	18.8666	19.5948	18.2315	19.4731	19.0659	0.810107	-0.0944992	1.71471	19.0572	1.94054	-4.53355	0.0749765	0.493024	0	0	0.474833	-0.429773	1.37944	19.0572	1.13742	-5.55895	0.276489	0.949529	0	0	0.482632	-0.421974	1.38724	19.0572	1.1561	-5.44541	0.269049	0.87378	0	0	0.274759	-0.629847
Q16795	NDUFA9	NADH dehydrogenase [ubiquinone] 1 alpha subcomplex subunit 9, mitochondrial	22.4926	23.1415	23.1779	22.8308	23.4821	22.9049	22.4284	22.4761	22.9091	22.9345	22.8063	22.8784	22.9882	23.1736	23.2997	0.135243	-0.499299	0.769785	22.9283	0.461797	-6.12616	0.652076	0.856564	0	0	-0.332818	-0.96736	0.301724	22.9283	-1.13643	-5.56001	0.276868	0.949529	0	0	-0.0642405	-0.698783	0.570302	22.9283	-0.219354	-6.07051	0.829878	0.994205	0	0	0.216514	-0.418028
O95159	ZFPL1	Zinc finger protein-like 1	23.1004	21.4952	22.8674	21.2926	22.9293	21.2611	21.1469	21.8475	21.8603	21.2488	22.6304	20.7017	21.6754	21.0174	23.8722	-0.659974	-2.31896	0.999011	21.9298	-0.86326	-5.86011	0.40431	0.709604	0	0	-0.869381	-2.52837	0.789603	21.9298	-1.13717	-5.559	0.27687	0.949529	0	0	-0.960657	-2.61964	0.698328	21.9298	-1.25656	-5.33449	0.231967	0.837858	0	0	-0.299321	-1.95831
P09661	SNRPA1	U2 small nuclear ribonucleoprotein A'	20.5966	21.1115	20.5194	21.1312	21.4939	20.052	21.116	21.6376	20.8118	21.2407	20.732	21.4737	20.9246	21.0122	20.6432	0.14986	-0.700503	1.00022	20.9664	0.381837	-6.16068	0.708926	0.882339	0	0	0.445964	-0.404399	1.29633	20.9664	1.1363	-5.56015	0.276922	0.949529	0	0	0.406312	-0.444051	1.25667	20.9664	1.03527	-5.56879	0.31995	0.907735	0	0	0.117525	-0.732838
P62140	PPP1CB	Serine/threonine-protein phosphatase PP1-beta catalytic subunit	16.869	16.5375	15.1839	17.6376	18.2121	13.6023	16.8356	18.1405	16.8229	17.0678	17.5576	17.5583	18.0054	17.3087	17.528	0.28725	-1.7576	2.3321	16.9911	0.304829	-6.18782	0.76553	0.90179	0	0	1.06959	-0.975262	3.11444	16.9911	1.13504	-5.56126	0.277726	0.949529	0	0	1.19784	-0.847013	3.24269	16.9911	1.27114	-5.31783	0.226902	0.832942	0	0	1.41727	-0.627588
Q96GK7	FAHD2A	Fumarylacetoacetate hydrolase domain-containing protein 2A	16.1614	18.1113	18.2942	19.3672	17.5714	17.6414	18.137	18.0528	18.5796	18.151	17.3085	19.1835	17.6785	18.2217	18.2895	0.67103	-0.733597	2.07566	18.0499	1.03666	-5.70093	0.319598	0.660469	0	0	0.734175	-0.670452	2.1388	18.0499	1.13422	-5.56214	0.27806	0.949529	0	0	0.692033	-0.712594	2.09666	18.0499	1.06911	-5.53512	0.305299	0.904397	0	0	0.540951	-0.863676
P14866	HNRNPL	Heterogeneous nuclear ribonucleoprotein L	25.1522	25.3934	25.5782	24.5983	25.1964	25.3221	25.1037	24.934	25.0441	24.8521	25.016	24.4431	25.2921	24.6046	24.5731	-0.335664	-1.00074	0.329415	25.0069	-1.09352	-5.64365	0.29457	0.647675	0	0	-0.347355	-1.01243	0.317723	25.0069	-1.13161	-5.56512	0.278815	0.949529	0	0	-0.604211	-1.26929	0.0608677	25.0069	-1.9684	-4.37493	0.0713558	0.650421	0	0	-0.551345	-1.21642
Q3SXM5	HSDL1	Inactive hydroxysteroid dehydrogenase-like protein 1	14.8053	17.0231	17.4576	17.7266	16.7713	19.8246	16.7847	17.7106	17.5997	17.056	16.7918	18.7344	17.8108	17.7836	18.5041	1.67888	-0.117722	3.47548	17.4923	2.0278	-4.39957	0.0645263	0.490857	0	0	0.936373	-0.86023	2.73298	17.4923	1.13098	-5.56557	0.279369	0.949529	0	0	1.09878	-0.697822	2.89538	17.4923	1.32714	-5.2525	0.208275	0.819072	0	0	1.60418	-0.192426
P13929	ENO3	Beta-enolase	24.1775	24.2413	24.9357	23.7211	24.8965	26.2422	24.0308	17.8878	24.5042	23.743	24.1865	16.7952	23.3497	18.6815	19.6846	0.501755	-3.93309	4.9366	22.7385	0.245511	-6.20469	0.810059	0.925341	0	0	-2.31055	-6.74539	2.12429	22.7385	-1.13056	-5.56601	0.279538	0.949529	0	0	-2.8766	-7.31144	1.55824	22.7385	-1.40753	-5.15513	0.183731	0.786526	0	0	-3.87954	-8.31438
P36639	NUDT1	7,8-dihydro-8-oxoguanine triphosphatase	19.9588	18.8758	19.4836	19.1082	19.3819	20.2825	19.1155	18.9246	18.9041	19.6218	20.2111	18.9582	19.5266	19.5687	19.198	0.151502	-0.727	1.03	19.408	0.373657	-6.16385	0.714853	0.88363	0	0	-0.458004	-1.33651	0.420498	19.408	-1.1296	-5.56726	0.279632	0.949529	0	0	0.157629	-0.720873	1.03613	19.408	0.388768	-6.01812	0.703919	0.993893	0	0	-0.00827168	-0.886774
Q5JTV8	TOR1AIP1	Torsin-1A-interacting protein 1	23.0715	23.4639	23.3017	23.1747	23.406	23.4784	23.3793	22.7657	22.7746	23.2866	23.4975	23.2857	23.2561	23.0713	22.7906	0.0740469	-0.51304	0.661134	23.2002	0.273276	-6.19728	0.789056	0.912202	0	0	-0.305832	-0.89292	0.281255	23.2002	-1.1287	-5.56821	0.279997	0.949529	0	0	0.0775822	-0.509505	0.66467	23.2002	0.286323	-6.05324	0.779271	0.994205	0	0	-0.239666	-0.826753
Q9UKE5	TNIK	TRAF2 and NCK-interacting protein kinase	16.7749	18.5323	18.2269	19.1432	18.3912	16.1312	19.0754	18.685	18.1894	17.3878	17.6062	19.0367	18.5255	18.4653	18.4431	0.0438165	-1.50327	1.5909	18.1743	0.0614583	-6.23398	0.951969	0.981342	0	0	0.805223	-0.741865	2.35231	18.1743	1.12943	-5.56721	0.279998	0.949529	0	0	0.1655	-1.38159	1.71259	18.1743	0.232135	-6.06754	0.820203	0.994205	0	0	0.633259	-0.913828
Q9UQ35	SRRM2	Serine/arginine repetitive matrix protein 2	26.4346	26.8831	25.6847	25.65	26.4773	26.4447	26.1211	25.8659	25.7733	25.8705	26.262	26.0873	27.2532	28.1005	27.7677	-0.143487	-0.938971	0.651996	26.4451	-0.390822	-6.15712	0.702438	0.879395	0	0	-0.414025	-1.20951	0.381458	26.4451	-1.1277	-5.56927	0.280404	0.949745	0	0	-0.260855	-1.05634	0.534629	26.4451	-0.7105	-5.8416	0.490299	0.967836	0	0	1.373	0.577521
Q8WWY3	PRPF31	U4/U6 small nuclear ribonucleoprotein Prp31	20.3214	20.3227	20.717	20.8222	20.7339	20.4403	20.5825	20.9017	20.7464	20.3869	20.3642	20.7922	20.6433	20.6491	20.4318	0.211752	-0.346451	0.769955	20.5904	0.821925	-5.89452	0.426355	0.724883	0	0	0.28981	-0.268393	0.848013	20.5904	1.12491	-5.57221	0.281539	0.95042	0	0	0.0607019	-0.497501	0.618905	20.5904	0.235617	-6.06673	0.817505	0.994205	0	0	0.121019	-0.437184
P55039	DRG2	Developmentally-regulated GTP-binding protein 2	15.0808	15.0761	14.3406	16.2322	16.4114	17.0232	13.7506	16.6095	16.4595	17.0577	15.5985	17.2756	17.5534	16.9105	17.866	1.7231	0.230568	3.21564	16.2164	2.50521	-3.61683	0.0270181	0.416857	1	0	0.774018	-0.718516	2.26655	16.2164	1.12534	-5.57152	0.28166	0.95042	0	0	1.81146	0.318922	3.30399	16.2164	2.63367	-3.30082	0.0212603	0.473261	1	0	2.61081	1.11827
Q13574	DGKZ	Diacylglycerol kinase zeta	22.6431	22.1306	22.4346	21.2242	21.7528	20.5297	21.5202	21.2975	22.8212	22.1699	22.2964	21.0511	22.1672	22.1347	21.8931	-1.23385	-2.24232	-0.22539	21.8711	-2.65289	-3.36106	0.020401	0.369752	-1	0	-0.523132	-1.5316	0.485332	21.8711	-1.12478	-5.57224	0.281737	0.95042	0	0	-0.563622	-1.57209	0.444843	21.8711	-1.21183	-5.38476	0.2479	0.854258	0	0	-0.33775	-1.34621
O95810	CAVIN2	Caveolae-associated protein 2	17.0035	17.7632	17.3015	17.5693	17.1857	18.9223	18.3138	18.3536	17.0865	18.2403	17.8716	17.1864	18.1882	18.0934	17.4926	0.536313	-0.547835	1.62046	17.7715	1.07313	-5.66439	0.303506	0.64999	0	0	0.561886	-0.522263	1.64603	17.7715	1.12429	-5.57268	0.282026	0.95042	0	0	0.410011	-0.674138	1.49416	17.7715	0.820403	-5.75919	0.427363	0.951392	0	0	0.56861	-0.515539
P15559	NQO1	NAD(P)H dehydrogenase [quinone] 1	21.5457	20.7057	20.3715	20.2155	20.446	18.1666	20.5653	19.9978	20.2835	20.4767	20.7668	19.9766	20.5739	20.5006	20.4357	-1.26493	-2.4083	-0.12156	20.3352	-2.40069	-3.79334	0.0327915	0.432898	-1	0	-0.592098	-1.73547	0.551274	20.3352	-1.12373	-5.57322	0.282316	0.95042	0	0	-0.467588	-1.61096	0.675783	20.3352	-0.887429	-5.70381	0.391661	0.941401	0	0	-0.370929	-1.5143
P09234	SNRPC	U1 small nuclear ribonucleoprotein C	16.9055	17.6679	16.2764	16.1378	17.6179	16.1094	19.2591	16.5983	17.6213	19.4948	19.3058	17.7381	18.4239	16.8869	16.1586	-0.328265	-2.02431	1.36778	17.4801	-0.419994	-6.14491	0.681643	0.867859	0	0	0.876255	-0.819793	2.5723	17.4801	1.12111	-5.57597	0.283388	0.95287	0	0	1.89627	0.200225	3.59232	17.4801	2.42616	-3.6478	0.0312838	0.555963	1	0	0.206496	-1.48955
Q9NR19	ACSS2	Acetyl-coenzyme A synthetase, cytoplasmic	17.3583	14.8875	NA	14.8954	17.3029	15.5909	15.5539	21.2034	16.406	16.6899	17.4594	15.876	15.9564	14.5438	14.8984	-0.193101	-3.30924	2.92304	16.3302	-0.13573	-6.1195	0.89439	0.958379	0	0	1.59824	-1.5179	4.71438	16.3302	1.1234	-5.47229	0.284257	0.953285	0	0	0.552226	-2.56392	3.66837	16.3302	0.388158	-5.9134	0.705015	0.993893	0	0	-0.989991	-4.10613
Q10471	GALNT2	Polypeptide N-acetylgalactosaminyltransferase 2	18.7475	19.6312	19.8358	19.6523	19.214	17.7827	20.5478	19.9981	19.3953	18.83	19.0059	20.0023	19.148	19.5315	19.193	-0.521819	-1.63865	0.595017	19.3677	-1.01388	-5.72325	0.329928	0.664408	0	0	0.575575	-0.54126	1.69241	19.3677	1.11833	-5.5789	0.284529	0.953285	0	0	-0.125406	-1.24224	0.991429	19.3677	-0.243662	-6.06474	0.81146	0.994205	0	0	-0.11398	-1.23082
Q00577	PURA	Transcriptional activator protein Pur-alpha	19.1692	17.6906	20.6386	17.9175	19.2158	23.287	17.5925	18.5794	17.6814	19.0664	18.1313	18.3962	19.3444	18.843	19.3712	0.973996	-1.38582	3.33382	18.995	0.895645	-5.83229	0.387423	0.701255	0	0	-1.21505	-3.57487	1.14477	18.995	-1.11731	-5.57997	0.28495	0.953285	0	0	-0.634824	-2.99464	1.725	18.995	-0.583757	-5.9227	0.569804	0.975678	0	0	0.0200962	-2.33972
Q9BVP2	GNL3	Guanine nucleotide-binding protein-like 3	24.2364	24.5876	24.5472	23.9741	24.255	24.138	24.3521	23.3497	24.3908	24.3304	24.6147	23.834	24.8722	23.658	24.0646	-0.334698	-1.16194	0.492546	24.2137	-0.87663	-5.84897	0.397046	0.705613	0	0	-0.426242	-1.25349	0.401003	24.2137	-1.1164	-5.58115	0.28503	0.953285	0	0	-0.197387	-1.02463	0.629858	24.2137	-0.516989	-5.9596	0.614092	0.976966	0	0	-0.258803	-1.08605
Q14157	UBAP2L	Ubiquitin-associated protein 2-like	23.532	24.5055	24.5622	24.072	23.7302	24.7514	23.9259	23.7886	23.7535	23.7843	23.7307	24.0195	23.9391	23.7816	23.9162	-0.0153971	-0.747801	0.717007	23.9862	-0.0455495	-6.23486	0.964381	0.987061	0	0	-0.377211	-1.10961	0.355193	23.9862	-1.11591	-5.58166	0.28523	0.953285	0	0	-0.35507	-1.08747	0.377334	23.9862	-1.05041	-5.55394	0.313201	0.907735	0	0	-0.320941	-1.05334
P36873	PPP1CC	Serine/threonine-protein phosphatase PP1-gamma catalytic subunit	21.1545	19.1468	20.8888	19.7039	20.7998	21.2196	19.5396	20.0928	19.5941	19.0959	20.7829	19.6237	19.6451	19.6075	18.8943	0.177752	-1.09752	1.45302	19.9859	0.302462	-6.18856	0.767291	0.902409	0	0	-0.654539	-1.92981	0.620729	19.9859	-1.11376	-5.58368	0.286412	0.954717	0	0	-0.562534	-1.8378	0.712733	19.9859	-0.957205	-5.64218	0.356674	0.920446	0	0	-1.0144	-2.28967
Q9NW82	WDR70	WD repeat-containing protein 70	17.9794	18.1859	17.7184	16.2896	19.884	19.5031	17.3235	16.5883	17.5231	16.1974	15.5275	16.3051	16.928	17.4929	16.515	0.597635	-0.993465	2.18874	17.3307	0.815072	-5.89981	0.43034	0.725407	0	0	-0.816294	-2.40739	0.774805	17.3307	-1.11329	-5.58418	0.286608	0.954717	0	0	-1.95125	-3.54235	-0.360154	17.3307	-2.66118	-3.25429	0.0201928	0.473065	-1	0	-0.982608	-2.57371
Q9BQ48	MRPL34	39S ribosomal protein L34, mitochondrial	19.8169	20.0627	19.9074	20.4705	19.8552	17.5724	21.8448	20.3437	19.8022	20.0043	20.3288	20.6948	20.2801	20.3865	19.871	-0.629651	-2.06166	0.802357	20.0828	-0.95414	-5.77979	0.358163	0.680543	0	0	0.734542	-0.697466	2.16655	20.0828	1.11309	-5.58439	0.28669	0.954717	0	0	0.413638	-1.01837	1.84565	20.0828	0.626805	-5.89675	0.542105	0.975678	0	0	0.25018	-1.18183
A0A0B4J1V0	IGHV3-15	Immunoglobulin heavy variable 3-15	20.603	19.9749	20.6669	18.7813	20.964	18.2812	20.3771	21.309	20.1552	17.4835	19.3243	18.1245	18.1825	20.2977	19.3773	-1.07278	-2.65432	0.508761	19.5935	-1.47193	-5.20083	0.165849	0.570518	0	0	0.198819	-1.38272	1.78036	19.5935	0.272794	-6.15671	0.789481	0.992305	0	0	-2.10416	-3.6857	-0.52262	19.5935	-2.88706	-2.86869	0.0132038	0.412658	-1	0	-1.12908	-2.71062
P00403	MT-CO2	Cytochrome c oxidase subunit 2	21.1222	21.514	21.1308	21.5606	21.5372	20.5845	20.7508	21.3743	20.514	21.8746	21.4391	21.9295	21.3099	21.4746	21.606	-0.0282198	-0.763065	0.706626	21.3148	-0.0832061	-6.23235	0.934991	0.971788	0	0	-0.37599	-1.11084	0.358855	21.3148	-1.10861	-5.58929	0.288253	0.95751	0	0	0.492051	-0.242795	1.2269	21.3148	1.45081	-5.10097	0.171199	0.779339	0	0	0.207798	-0.527048
Q9NVS2	MRPS18A	39S ribosomal protein S18a, mitochondrial	23.1426	23.3248	22.9008	22.95	22.8688	23.4867	23.4331	21.7822	22.6146	23.8611	23.3214	22.5548	23.4776	22.3588	22.7622	-0.0209398	-1.02418	0.982298	22.9893	-0.0452564	-6.23488	0.964615	0.987061	0	0	-0.512797	-1.51603	0.49044	22.9893	-1.10829	-5.58951	0.288524	0.95751	0	0	0.123027	-0.88021	1.12626	22.9893	0.265895	-6.05897	0.794638	0.994205	0	0	-0.256542	-1.25978
Q9H5V9	CXorf56	UPF0428 protein CXorf56	23.4452	20.58	20.5941	20.8956	19.8153	21.7952	20.4834	20.6273	21.2065	19.9101	19.7059	20.3453	19.808	19.4857	20.177	-0.704379	-2.20819	0.799431	20.5916	-1.01641	-5.72079	0.328768	0.664155	0	0	-0.767348	-2.27116	0.736462	20.5916	-1.10728	-5.59044	0.289098	0.95751	0	0	-1.55265	-3.05646	-0.048837	20.5916	-2.24046	-3.95063	0.0439966	0.595001	-1	0	-1.71619	-3.22
P51149	RAB7A	Ras-related protein Rab-7a	22.5199	21.2577	20.2939	21.2658	21.5387	22.0328	21.2155	21.9433	22.7963	21.4265	22.2122	22.2128	21.6537	22.7953	22.6037	0.255275	-0.976735	1.48729	21.8512	0.449626	-6.13172	0.660704	0.859752	0	0	0.627869	-0.604141	1.85988	21.8512	1.10589	-5.59189	0.289675	0.95751	0	0	0.593318	-0.638692	1.82533	21.8512	1.04503	-5.55899	0.315863	0.907735	0	0	0.993712	-0.238298
Q9UHB6	LIMA1	LIM domain and actin-binding protein 1	18.4966	18.73	18.8189	18.7394	18.6504	17.3647	18.5899	18.039	18.0733	19.0275	18.059	18.7778	19.1777	18.5522	18.4597	-0.430363	-1.30894	0.448214	18.5037	-1.06133	-5.67653	0.308402	0.653821	0	0	-0.447797	-1.32637	0.430779	18.5037	-1.10433	-5.59374	0.290034	0.95751	0	0	-0.0604273	-0.939004	0.818149	18.5037	-0.149022	-6.08376	0.883888	0.994412	0	0	0.0479858	-0.83059
P18615	NELFE	Negative elongation factor E	20.3373	20.8828	20.58	20.479	20.3264	18.9188	21.716	20.9886	20.543	20.3809	20.9618	21.0088	20.9221	21.0399	20.4689	-0.691977	-1.64064	0.256682	20.637	-1.58105	-5.05578	0.13865	0.553497	0	0	0.48247	-0.46619	1.43113	20.637	1.10236	-5.59572	0.29093	0.95751	0	0	0.183777	-0.764883	1.13244	20.637	0.419899	-6.00537	0.681636	0.992441	0	0	0.210248	-0.738412
P56134	ATP5MF	ATP synthase subunit f, mitochondrial	23.4008	23.2032	22.9494	23.196	23.3775	24.245	23.6404	23.5746	23.4058	24.1116	23.5608	23.3712	24.0405	23.79	23.7624	0.421675	-0.278546	1.1219	23.5753	1.30479	-5.4086	0.215227	0.610674	0	0	0.355783	-0.344438	1.056	23.5753	1.1009	-5.5973	0.29147	0.95751	0	0	0.496722	-0.203499	1.19694	23.5753	1.537	-4.98974	0.148945	0.744884	0	0	0.679855	-0.0203664
Q9UNM6	PSMD13	26S proteasome non-ATPase regulatory subunit 13	19.2707	19.0535	19.4465	19.6182	19.3664	19.0267	19.4648	19.6841	19.4891	19.714	19.4932	19.8747	19.5945	19.9016	19.9506	0.0801882	-0.488778	0.649155	19.5299	0.305366	-6.1877	0.765059	0.90179	0	0	0.28909	-0.279877	0.858056	19.5299	1.10089	-5.59731	0.291474	0.95751	0	0	0.437074	-0.131892	1.00604	19.5299	1.66443	-4.81763	0.120609	0.703323	0	0	0.558648	-0.0103182
P61019	RAB2A	Ras-related protein Rab-2A	16.1847	15.5125	16.8972	17.501	17.1557	13.9553	16.4751	18.1466	16.5852	18.1571	17.758	17.8662	16.763	17.6061	17.5764	0.00584676	-1.71212	1.72381	16.9427	0.00738513	-6.23591	0.994225	0.997823	0	0	0.870789	-0.847178	2.58876	16.9427	1.09991	-5.59809	0.292176	0.95751	0	0	1.72894	0.0109705	3.4469	16.9427	2.18385	-4.04115	0.0487617	0.598819	1	0	1.11701	-0.600958
Q8WUD1	RAB2B	Ras-related protein Rab-2B	16.1847	15.5125	16.8972	17.501	17.1557	13.9553	16.4751	18.1466	16.5852	18.1571	17.758	17.8662	16.763	17.6061	17.5764	0.00584676	-1.71212	1.72381	16.9427	0.00738513	-6.23591	0.994225	0.997823	0	0	0.870789	-0.847178	2.58876	16.9427	1.09991	-5.59809	0.292176	0.95751	0	0	1.72894	0.0109705	3.4469	16.9427	2.18385	-4.04115	0.0487617	0.598819	1	0	1.11701	-0.600958
O95487	SEC24B	Protein transport protein Sec24B	19.2039	17.9334	18.5732	18.0976	18.3665	21.2163	17.7324	18.0151	17.6636	17.8489	18.9006	17.2471	18.7368	18.7164	18.549	0.65664	-0.856753	2.17003	18.4534	0.941528	-5.79136	0.364336	0.683914	0	0	-0.766447	-2.27984	0.746945	18.4534	-1.09898	-5.59905	0.292566	0.95751	0	0	-0.571271	-2.08466	0.942121	18.4534	-0.819121	-5.76016	0.428111	0.951392	0	0	0.0972844	-1.41611
Q8N0U8	VKORC1L1	Vitamin K epoxide reductase complex subunit 1-like protein 1	15.7598	16.185	16.9402	18.0564	17.7565	17.1022	17.3428	16.0908	16.9043	17.208	16.2304	16.3067	17.3975	16.7292	17.0699	1.34337	0.38734	2.2994	16.872	3.04589	-2.67029	0.00968325	0.294346	1	0	0.484332	-0.471697	1.44036	16.872	1.09815	-5.60007	0.292707	0.95751	0	0	0.286752	-0.669277	1.24278	16.872	0.650166	-5.88208	0.527277	0.97511	0	0	0.770529	-0.185501
P50454	SERPINH1	Serpin H1	23.3618	23.5937	23.6737	23.8306	23.8769	24.2153	23.4403	24.3138	23.7941	23.8716	23.844	24.1157	23.7965	24.0574	23.9956	0.43116	-0.17533	1.03765	23.8521	1.54032	-5.11067	0.14814	0.557178	0	0	0.306288	-0.300202	0.912778	23.8521	1.09422	-5.6042	0.294278	0.958542	0	0	0.400677	-0.205813	1.00717	23.8521	1.43142	-5.12538	0.176573	0.779339	0	0	0.406732	-0.199758
Q6PIW4	FIGNL1	Fidgetin-like protein 1	14.7667	16.6536	15.6518	13.645	15.2099	NA	15.6008	16.9934	16.4184	14.3858	14.5832	14.3653	15.1683	16.6802	15.9397	-1.26326	-2.70726	0.180735	15.433	-1.91618	-4.48972	0.0806207	0.493258	0	0	0.646802	-0.644747	1.93835	15.433	1.09691	-5.59976	0.295203	0.958542	0	0	-1.24595	-2.5375	0.045597	15.433	-2.113	-4.1651	0.057295	0.63237	0	0	0.238712	-1.05284
O00422	SAP18	Histone deacetylase complex subunit SAP18	22.3451	21.9926	22.4687	23.0308	22.1046	22.5987	21.6057	14.704	22.8563	21.4196	21.9237	13.3349	21.2652	15.9207	17.4685	0.309231	-4.74853	5.36699	20.3359	0.132673	-6.2268	0.896571	0.959282	0	0	-2.54681	-7.60456	2.51095	20.3359	-1.09269	-5.60554	0.295214	0.958542	0	0	-3.37606	-8.43382	1.68169	20.3359	-1.44847	-5.10398	0.172186	0.779339	0	0	-4.05062	-9.10838
Q92945	KHSRP	Far upstream element-binding protein 2	24.3848	24.8679	24.8528	24.7999	24.9487	25.5715	25.3661	25.4602	24.557	23.9032	24.1084	25.1976	24.5964	24.8037	24.4475	0.404836	-0.440816	1.25049	24.791	1.03725	-5.70059	0.319059	0.660469	0	0	0.425958	-0.419694	1.27161	24.791	1.09137	-5.60713	0.295482	0.958542	0	0	-0.29879	-1.14444	0.546861	24.791	-0.765547	-5.80175	0.458006	0.95754	0	0	-0.0859985	-0.93165
P05198	EIF2S1	Eukaryotic translation initiation factor 2 subunit 1	23.6871	23.884	24.6068	23.9219	24.6686	23.8915	23.6644	23.8055	23.7133	23.9074	23.8683	23.9398	24.0438	24.0146	23.9456	0.101336	-0.557178	0.759851	23.9708	0.333424	-6.17847	0.744281	0.892392	0	0	-0.331575	-0.990089	0.326939	23.9708	-1.09097	-5.60754	0.29565	0.958542	0	0	-0.154129	-0.812643	0.504386	23.9708	-0.507125	-5.96467	0.620801	0.976966	0	0	-0.0579753	-0.71649
P43307	SSR1	Translocon-associated protein subunit alpha	22.4313	20.573	20.6723	20.7747	21.0434	20.4653	20.5856	21.0837	20.5809	20.7204	21.225	20.9869	20.3747	20.7684	20.573	-0.464418	-1.40891	0.480077	20.8572	-1.06575	-5.67201	0.306539	0.652916	0	0	-0.475454	-1.41995	0.469041	20.8572	-1.09108	-5.60738	0.295671	0.958542	0	0	-0.248116	-1.19261	0.696379	20.8572	-0.56938	-5.93109	0.579111	0.975678	0	0	-0.653509	-1.598
P69905	HBA1	Hemoglobin subunit alpha	18.829	18.5136	17.945	18.4228	19.1532	16.0961	18.3763	19.2099	19.8133	19.6904	19.3483	20.0176	18.4073	19.0292	18.8178	-0.538482	-1.93879	0.86183	18.778	-0.834457	-5.88408	0.419739	0.71671	0	0	0.704009	-0.696303	2.10432	18.778	1.09096	-5.60731	0.295942	0.958542	0	0	1.25623	-0.144079	2.65654	18.778	1.94672	-4.40914	0.0744745	0.654317	0	0	0.322242	-1.07807
O75663	TIPRL	TIP41-like protein	19.8096	19.2648	19.8094	19.467	19.0628	19.8948	18.8787	19.2377	19.6649	19.8873	19.732	19.3388	19.679	19.0083	19.5948	-0.153078	-0.884014	0.577858	19.4887	-0.453764	-6.12991	0.657693	0.858655	0	0	-0.367515	-1.09845	0.363421	19.4887	-1.08941	-5.60914	0.29631	0.958542	0	0	0.0247732	-0.706163	0.755709	19.4887	0.0734344	-6.09237	0.94261	0.996931	0	0	-0.200603	-0.931539
P04406	GAPDH	Glyceraldehyde-3-phosphate dehydrogenase	28.1007	27.3902	27.6148	27.2465	28.0152	28.4509	27.0664	27.6354	27.2917	27.0692	27.303	26.8748	26.8928	27.0842	26.7425	0.202288	-0.535668	0.940245	27.3852	0.593932	-6.05536	0.563039	0.811139	0	0	-0.370719	-1.10868	0.367238	27.3852	-1.08846	-5.61013	0.296717	0.958542	0	0	-0.619603	-1.35756	0.118353	27.3852	-1.8192	-4.59741	0.0926445	0.686394	0	0	-0.795408	-1.53336
Q16643	DBN1	Drebrin	17.5573	18.43	17.3781	19.1053	18.774	21.1088	17.812	18.5041	18.9011	18.8302	17.958	18.9157	18.4934	19.0818	19.0284	1.87427	0.642297	3.10624	18.6585	3.30133	-2.22428	0.00603947	0.270308	1	0	0.617239	-0.614731	1.84921	18.6585	1.0872	-5.61117	0.297537	0.958542	0	0	0.779511	-0.452458	2.01148	18.6585	1.37303	-5.19743	0.193955	0.806139	0	0	1.07939	-0.152576
Q01130	SRSF2	Serine/arginine-rich splicing factor 2	22.0845	22.0462	21.5396	21.4683	21.3832	23.6193	21.4372	20.7837	21.7563	21.6926	22.069	22.0262	21.4536	21.7322	22.1629	0.266849	-0.860692	1.39439	21.817	0.51356	-6.10032	0.616547	0.836069	0	0	-0.564377	-1.69192	0.563163	21.817	-1.08616	-5.61224	0.297979	0.958542	0	0	0.0391819	-1.08836	1.16672	21.817	0.0754068	-6.09221	0.941089	0.996931	0	0	-0.107228	-1.23477
P31146	CORO1A	Coronin-1A	23.0188	22.9151	23.0604	22.7293	22.9577	23.0161	22.7791	22.564	22.8648	22.7816	22.78	22.3982	22.5456	22.5925	22.373	-0.0970724	-0.620459	0.426315	22.7584	-0.401855	-6.15263	0.694504	0.876187	0	0	-0.26213	-0.785517	0.261257	22.7584	-1.08515	-5.61351	0.298122	0.958542	0	0	-0.344826	-0.868213	0.17856	22.7584	-1.42749	-5.1303	0.177679	0.779339	0	0	-0.494418	-1.01781
P50453	SERPINB9	Serpin B9	24.2577	24.0441	24.0556	23.7768	24.1155	22.8444	23.7963	23.3724	23.9938	23.8804	24.0779	23.7224	24.2781	23.4017	23.3877	-0.540215	-1.33606	0.255632	23.8003	-1.47073	-5.20231	0.16582	0.570518	0	0	-0.398308	-1.19415	0.397539	23.8003	-1.08439	-5.61429	0.298446	0.958542	0	0	-0.225579	-1.02143	0.570267	23.8003	-0.614139	-5.90473	0.55002	0.975678	0	0	-0.430004	-1.22585
Q8TEU7	RAPGEF6	Rap guanine nucleotide exchange factor 6	19.9157	18.8891	19.7004	16.3254	19.9144	18.4392	18.8942	17.6398	18.5421	17.9795	13.9273	15.6266	16.716	15.2317	17.9575	-1.27541	-3.56242	1.01161	17.7133	-1.21014	-5.51773	0.248688	0.624595	0	0	-1.143	-3.43001	1.14402	17.7133	-1.08451	-5.61393	0.298683	0.958542	0	0	-3.65725	-5.94427	-1.37024	17.7133	-3.47011	-1.8607	0.00439544	0.295186	-1	0	-2.86668	-5.15369
Q9BQ04	RBM4B	RNA-binding protein 4B	16.6901	16.3886	14.3389	17.2504	15.98	13.1841	16.4092	16.473	17.3489	17.4174	16.7932	17.4553	16.612	16.6989	17.4774	-0.334402	-2.21459	1.54579	16.4345	-0.385944	-6.15899	0.706049	0.879808	0	0	0.937805	-0.942386	2.818	16.4345	1.08235	-5.61614	0.299604	0.958542	0	0	1.41605	-0.464138	3.29624	16.4345	1.63431	-4.85948	0.127197	0.715499	0	0	1.12354	-0.75665
P84098	RPL19	60S ribosomal protein L19	27.1477	27.2721	26.6681	26.9	26.7253	27.6123	27.5418	25.727	26.361	27.6882	27.8724	26.8438	26.8317	26.7399	26.7116	0.0499172	-0.924013	1.02385	26.9762	0.111112	-6.22953	0.913282	0.964774	0	0	-0.486031	-1.45996	0.487899	26.9762	-1.08187	-5.61679	0.299629	0.958542	0	0	0.438862	-0.535068	1.41279	26.9762	0.976872	-5.62425	0.347058	0.917768	0	0	-0.268228	-1.24216
O75569	PRKRA	Interferon-inducible double-stranded RNA-dependent protein kinase activator A	19.094	18.6329	18.2137	18.5273	18.1976	18.8018	19.2866	18.7534	19.4686	19.6332	19.0243	17.7755	19.3691	18.0243	18.7823	-0.137979	-1.18622	0.910262	18.7723	-0.285466	-6.19374	0.779953	0.908632	0	0	0.522629	-0.525612	1.57087	18.7723	1.08127	-5.61733	0.299954	0.958542	0	0	0.164119	-0.884122	1.21236	18.7723	0.339547	-6.03627	0.739823	0.993893	0	0	0.0783334	-0.969907
Q96DZ1	ERLEC1	Endoplasmic reticulum lectin 1	21.797	22.3301	17.1348	22.9502	15.9098	19.0808	22.5022	21.8511	22.5071	17.8363	22.1597	17.6137	21.9253	21.9417	22.5106	-1.10699	-4.85233	2.63834	20.67	-0.641375	-6.02568	0.532903	0.791531	0	0	1.86617	-1.87916	5.6115	20.67	1.08123	-5.61728	0.300083	0.958542	0	0	-1.21738	-4.96272	2.52795	20.67	-0.705334	-5.84501	0.493582	0.967836	0	0	1.70529	-2.04004
Q9BUH6	PAXX	Protein PAXX	21.5144	21.0427	20.3485	19.9827	21.3911	21.7532	20.3216	20.7156	20.0564	20.2583	21.6059	19.5667	20.1699	20.3897	19.743	0.0738013	-1.13951	1.28712	20.5906	0.131992	-6.22689	0.897099	0.959282	0	0	-0.604	-1.81731	0.609315	20.5906	-1.08024	-5.61829	0.300507	0.958542	0	0	-0.49161	-1.70493	0.721705	20.5906	-0.879235	-5.71078	0.395919	0.941401	0	0	-0.867687	-2.081
O15371	EIF3D	Eukaryotic translation initiation factor 3 subunit D	23.4981	24.0999	24.0322	23.5793	23.5653	23.8906	23.4865	23.2162	23.8728	24.0746	23.7033	23.3498	24.2845	23.475	23.6242	-0.198337	-0.904462	0.507787	23.7168	-0.608583	-6.04648	0.553583	0.805396	0	0	-0.351582	-1.05771	0.354543	23.7168	-1.0788	-5.62	0.300837	0.958542	0	0	-0.167507	-0.873632	0.538618	23.7168	-0.513982	-5.96115	0.616133	0.976966	0	0	-0.0821865	-0.788311
Q9Y606	PUS1	tRNA pseudouridine synthase A	16.8486	18.0633	18.9143	19.3676	18.089	17.2928	17.9303	18.9538	18.7902	18.9762	18.9314	19.4582	18.6731	18.7112	19.166	0.307754	-0.931005	1.54651	18.5444	0.539106	-6.08666	0.599317	0.828316	0	0	0.616049	-0.62271	1.85481	18.5444	1.07916	-5.61939	0.30097	0.958542	0	0	1.17986	-0.0589025	2.41862	18.5444	2.06681	-4.22519	0.0601921	0.63237	0	0	0.908059	-0.3307
Q9HCM7	FBRSL1	Fibrosin-1-like protein	18.0024	15.1052	17.4617	14.8295	14.923	18.6217	14.3833	16.8648	15.9523	15.7428	17.2059	15.4925	16.7559	15.7052	16.1075	-0.731696	-2.99605	1.53266	16.2103	-0.701202	-5.98544	0.496068	0.77194	0	0	-1.12295	-3.38731	1.1414	16.2103	-1.07616	-5.62245	0.30226	0.961546	0	0	-0.709358	-2.97371	1.555	16.2103	-0.679795	-5.86246	0.509071	0.969387	0	0	-0.666896	-2.93125
Q9Y6X9	MORC2	ATPase MORC2	13.2919	13.2835	15.6261	14.0563	14.3023	14.3775	14.8711	14.7493	15.0278	11.9478	14.8002	14.7038	NA	14.9797	15.094	0.178206	-1.47678	1.8332	14.3651	0.235851	-6.20691	0.817712	0.927409	0	0	0.815561	-0.839429	2.47055	14.3651	1.07937	-5.61772	0.302623	0.961598	0	0	-0.249892	-1.90488	1.4051	14.3651	-0.330725	-6.03891	0.746822	0.993893	0	0	0.969641	-0.880694
Q7Z591	AKNA	AT-hook-containing transcription factor	21.6165	19.4773	20.1001	20.0159	20.0301	21.2951	20.062	20.3231	18.9115	19.4709	20.7834	20.2273	19.9485	20.5349	20.1494	0.049095	-1.22983	1.32802	20.1964	0.0833007	-6.23234	0.934936	0.971788	0	0	-0.632398	-1.91132	0.646529	20.1964	-1.07301	-5.62565	0.303616	0.962877	0	0	-0.237408	-1.51634	1.04152	20.1964	-0.402816	-6.01242	0.693911	0.992441	0	0	-0.186982	-1.46591
P52434	POLR2H	DNA-directed RNA polymerases I, II, and III subunit RPABC3	19.934	19.6678	19.9602	19.4498	19.9211	18.2028	19.3449	19.6279	19.3962	19.8366	19.5707	19.6003	19.6982	19.5427	19.6836	-0.662776	-1.46648	0.140927	19.5624	-1.78677	-4.76449	0.0979712	0.51943	0	0	-0.397683	-1.20139	0.40602	19.5624	-1.07211	-5.6268	0.303719	0.962877	0	0	-0.184815	-0.988518	0.618889	19.5624	-0.498238	-5.96915	0.626874	0.978528	0	0	-0.212497	-1.0162
Q08554	DSC1	Desmocollin-1	24.715	22.82	23.4289	21.4482	23.4402	20.155	22.4905	23.1202	23.1111	21.8822	22.6219	21.6684	21.4749	21.9973	21.5173	-1.97352	-3.48754	-0.459499	22.3927	-2.82857	-3.05849	0.0147428	0.327054	-1	0	-0.747345	-2.26136	0.766674	22.3927	-1.07114	-5.62754	0.304421	0.963999	0	0	-1.59716	-3.11118	-0.0831423	22.3927	-2.28915	-3.87205	0.0402542	0.58284	-1	0	-1.99146	-3.50548
Q92785	DPF2	Zinc finger protein ubi-d4	19.914	20.4073	20.1819	20.512	20.7065	18.2003	21.0096	20.7065	20.5804	21.4099	20.6055	20.6983	21.0797	20.5016	21.522	-0.361494	-1.57406	0.851076	20.5357	-0.646921	-6.02209	0.529424	0.791151	0	0	0.59774	-0.614829	1.81031	20.5357	1.0697	-5.62899	0.305043	0.964869	0	0	0.736802	-0.475767	1.94937	20.5357	1.31857	-5.26264	0.211044	0.819072	0	0	0.866723	-0.345847
Q9NR12	PDLIM7	PDZ and LIM domain protein 7	22.8039	22.7211	23.1952	22.982	22.5675	22.3201	22.3276	22.6074	22.8455	22.8937	23.2901	23.0575	22.3689	22.8503	22.94	-0.283548	-0.919102	0.352007	22.7847	-0.966652	-5.76845	0.351854	0.67945	0	0	-0.313227	-0.948782	0.322327	22.7847	-1.06783	-5.63113	0.30557	0.964988	0	0	0.173693	-0.461862	0.809247	22.7847	0.592142	-5.91793	0.5642	0.975678	0	0	-0.187008	-0.822563
Q02978	SLC25A11	Mitochondrial 2-oxoglutarate/malate carrier protein	22.9234	23.1655	22.8361	23.636	23.527	23.8066	23.0941	23.2937	23.3153	23.8878	23.5844	23.9232	23.7023	23.9618	23.9673	0.681547	0.155003	1.20809	23.5083	2.80452	-3.09399	0.0152454	0.332878	0	0	0.259387	-0.267157	0.78593	23.5083	1.06736	-5.63161	0.305777	0.964988	0	0	0.823459	0.296916	1.35	23.5083	3.38848	-1.98956	0.00502947	0.295186	0	0	0.902117	0.375574
P10301	RRAS	Ras-related protein R-Ras	NA	14.9982	14.451	14.3658	15.4534	17.026	13.8026	13.3072	14.8346	13.5475	NA	13.961	15.2972	14.7593	15.0429	0.890447	-0.639746	2.42064	14.6805	1.28896	-5.32653	0.225197	0.617676	0	0	-0.743162	-2.27336	0.787031	14.6805	-1.07576	-5.51926	0.306229	0.965318	0	0	-0.970351	-2.64659	0.705891	14.6805	-1.28224	-5.13342	0.227455	0.832942	0	0	0.308542	-1.22165
Q9C0J8	WDR33	pre-mRNA 3' end processing protein WDR33	19.5714	20.7542	20.5364	19.8692	19.3033	19.7152	19.8273	19.6907	20.245	19.3591	19.4402	19.8178	19.6854	19.665	19.2579	-0.658097	-1.40346	0.0872652	19.7825	-1.91302	-4.57557	0.078673	0.493258	0	0	-0.366335	-1.1117	0.379028	19.7825	-1.0649	-5.63409	0.306847	0.966169	0	0	-0.748348	-1.49371	-0.00298594	19.7825	-2.17537	-4.05231	0.049218	0.598819	0	0	-0.751275	-1.49664
P40306	PSMB10	Proteasome subunit beta type-10	18.5608	17.4875	18.395	18.193	18.7444	17.8616	18.3516	17.4184	16.8986	18.6306	18.0786	17.3306	17.935	16.4346	16.0718	0.118535	-1.08722	1.32429	17.7595	0.213328	-6.21233	0.834523	0.932742	0	0	-0.591572	-1.79733	0.614182	17.7595	-1.06465	-5.6341	0.307237	0.9663	0	0	-0.134521	-1.34027	1.07123	17.7595	-0.242097	-6.06512	0.812645	0.994205	0	0	-1.33398	-2.53974
P18669	PGAM1	Phosphoglycerate mutase 1	20.8171	20.7175	20.8735	20.2255	21.0391	20.8647	20.3096	20.1229	20.6052	21.3282	21.3407	19.7288	20.3524	20.0604	19.4642	-0.0929121	-1.02437	0.838544	20.5233	-0.2162	-6.21171	0.832294	0.932389	0	0	-0.456824	-1.38828	0.474632	20.5233	-1.063	-5.63595	0.307739	0.96678	0	0	-0.00347188	-0.934928	0.927984	20.5233	-0.00807882	-6.0951	0.993681	0.996931	0	0	-0.843703	-1.77516
Q9NYU2	UGGT1	UDP-glucose:glycoprotein glucosyltransferase 1	25.7709	25.7693	26.2025	24.3974	25.608	21.5083	25.0314	24.6706	25.4858	24.5247	25.8985	24.402	25.5672	24.6872	24.6274	-2.07631	-3.82128	-0.331337	24.9434	-2.58203	-3.48569	0.023415	0.398981	-1	0	-0.851645	-2.59662	0.893327	24.9434	-1.05908	-5.6397	0.30967	0.969512	0	0	-0.972478	-2.71745	0.772494	24.9434	-1.20934	-5.38743	0.248985	0.855867	0	0	-0.953612	-2.69858
Q8N392	ARHGAP18	Rho GTPase-activating protein 18	18.6456	19.648	19.5447	19.2422	18.6202	19.581	20.0944	19.7434	19.1745	19.3991	19.5125	19.9339	19.6109	19.7586	19.4424	-0.131635	-0.934001	0.670731	19.4634	-0.355463	-6.17066	0.728105	0.888212	0	0	0.391343	-0.411024	1.19371	19.4634	1.05677	-5.64225	0.3104	0.969512	0	0	0.335718	-0.466648	1.13808	19.4634	0.906565	-5.68755	0.381598	0.939745	0	0	0.324513	-0.477853
O14950	MYL12B	Myosin regulatory light chain 12B	20.7972	20.0076	19.9775	20.4546	20.216	19.9199	21.0259	20.9418	19.9553	20.602	20.2363	20.9784	20.2627	20.3962	20.4517	-0.0639221	-0.843702	0.715858	20.4149	-0.177613	-6.21958	0.861842	0.943873	0	0	0.380248	-0.399532	1.16003	20.4149	1.05655	-5.64247	0.310495	0.969512	0	0	0.344826	-0.434953	1.12461	20.4149	0.958132	-5.64158	0.355969	0.920446	0	0	0.109476	-0.670304
P19105	MYL12A	Myosin regulatory light chain 12A	20.7972	20.0076	19.9775	20.4546	20.216	19.9199	21.0259	20.9418	19.9553	20.602	20.2363	20.9784	20.2627	20.3962	20.4517	-0.0639221	-0.843702	0.715858	20.4149	-0.177613	-6.21958	0.861842	0.943873	0	0	0.380248	-0.399532	1.16003	20.4149	1.05655	-5.64247	0.310495	0.969512	0	0	0.344826	-0.434953	1.12461	20.4149	0.958132	-5.64158	0.355969	0.920446	0	0	0.109476	-0.670304
Q15054	POLD3	DNA polymerase delta subunit 3	19.8697	19.5517	20.0286	19.2766	19.8267	20.3589	19.8236	19.46	19.1458	19.643	19.7734	19.8901	20.1146	19.6207	19.7994	0.00404972	-0.693736	0.701836	19.7455	0.0125748	-6.23586	0.990163	0.996633	0	0	-0.340161	-1.03795	0.357625	19.7455	-1.05623	-5.64279	0.310637	0.969512	0	0	-0.0478317	-0.745618	0.649954	19.7455	-0.148522	-6.08383	0.884275	0.994412	0	0	0.0282486	-0.669537
Q96T88	UHRF1	E3 ubiquitin-protein ligase UHRF1	NA	16.1749	14.7263	17.4664	14.925	20.6099	17.1379	16.7767	16.9594	17.0941	13.2926	17.0948	17.197	17.1692	17.0696	2.2165	-0.897947	5.33095	16.6924	1.55882	-4.99217	0.14622	0.556196	0	0	1.50738	-1.60707	4.62183	16.6924	1.06011	-5.53656	0.310933	0.969512	0	0	0.376568	-2.73788	3.49102	16.6924	0.264833	-5.95408	0.795842	0.994205	0	0	1.69467	-1.41978
Q16891	IMMT	MICOS complex subunit MIC60	21.9898	22.1518	21.9199	22.4616	22.013	22.5627	21.8194	22.9112	22.3564	22.3883	22.0816	22.7133	22.129	22.6178	22.382	0.325251	-0.377025	1.02753	22.2999	1.00348	-5.73356	0.334459	0.668781	0	0	0.341814	-0.360461	1.04409	22.2999	1.05458	-5.64445	0.311364	0.969512	0	0	0.373876	-0.328399	1.07615	22.2999	1.1535	-5.44819	0.270056	0.875159	0	0	0.355734	-0.346542
Q8IUE6	HIST2H2AB	Histone H2A type 2-B	17.6083	20.2368	18.7598	19.1861	19.3885	19.2593	20.8138	19.4132	18.6058	18.679	20.51	19.3394	20.7858	19.6121	19.9514	0.409649	-1.11763	1.93693	19.4766	0.582038	-6.06227	0.570925	0.813495	0	0	0.742615	-0.784661	2.26989	19.4766	1.05512	-5.64366	0.311404	0.969512	0	0	0.641147	-0.88613	2.16842	19.4766	0.910956	-5.68348	0.37961	0.939745	0	0	1.24814	-0.279138
Q9NX20	MRPL16	39S ribosomal protein L16, mitochondrial	22.5903	22.7107	21.8704	22.8206	22.8277	22.9893	22.9036	22.5307	22.6017	23.0667	22.9926	22.8883	22.9606	22.7962	22.7844	0.488718	-0.10465	1.08209	22.7556	1.78456	-4.76773	0.0983433	0.51943	0	0	0.288202	-0.305166	0.88157	22.7556	1.05237	-5.64665	0.312336	0.971322	0	0	0.59204	-0.00132778	1.18541	22.7556	2.16184	-4.07383	0.0504419	0.603538	0	0	0.456598	-0.136769
O95861	BPNT1	3'(2'),5'-bisphosphate nucleotidase 1	19.9524	20.1494	20.9844	20.5398	20.3931	19.9899	20.6233	20.8015	20.6463	20.8305	21.0253	20.6901	20.6784	20.149	20.493	-0.0544967	-0.733001	0.624007	20.5298	-0.174026	-6.22023	0.864602	0.944933	0	0	0.32827	-0.350234	1.00677	20.5298	1.04828	-5.65073	0.314147	0.975862	0	0	0.486565	-0.191939	1.16507	20.5298	1.55377	-4.96761	0.144917	0.732721	0	0	0.0780529	-0.600451
Q96EY1	DNAJA3	DnaJ homolog subfamily A member 3, mitochondrial	23.5829	23.7298	23.8864	23.3202	23.2779	24.8193	23.4592	22.6229	23.5643	24.3515	24.1141	22.9555	23.7745	22.7632	23.3032	0.072752	-0.999188	1.14469	23.5683	0.147221	-6.22469	0.885306	0.95301	0	0	-0.517538	-1.58948	0.554402	23.5683	-1.04729	-5.65153	0.314795	0.976779	0	0	0.0739929	-0.997947	1.14593	23.5683	0.149732	-6.08364	0.883365	0.994412	0	0	-0.452756	-1.5247
Q9H2G2	SLK	STE20-like serine/threonine-protein kinase	25.3372	25.0933	24.5584	24.8233	25.574	25.1731	25.6392	24.6042	22.8027	25.3278	25.5648	24.367	23.5035	24.7309	23.7676	0.193792	-1.15102	1.53861	24.7245	0.312702	-6.18532	0.759681	0.90138	0	0	-0.647622	-1.99244	0.697192	24.7245	-1.045	-5.65374	0.315878	0.977572	0	0	0.0902186	-1.2546	1.43503	24.7245	0.145577	-6.08426	0.886585	0.994495	0	0	-0.995663	-2.34048
Q12906	ILF3	Interleukin enhancer-binding factor 3	26.6445	27.3947	27.377	27.089	26.4278	27.3118	27.0412	26.2839	27.0097	26.8648	26.7985	27.0386	27.2872	26.7287	27.2494	-0.195859	-0.94375	0.552032	26.9698	-0.567417	-6.07092	0.580372	0.814787	0	0	-0.360434	-1.10833	0.387457	26.9698	-1.0442	-5.65478	0.315956	0.977572	0	0	-0.238089	-0.98598	0.509802	26.9698	-0.689758	-5.85591	0.502816	0.969387	0	0	-0.0502948	-0.798186
O95721	SNAP29	Synaptosomal-associated protein 29	22.0295	21.548	20.921	20.9994	21.1944	19.3982	21.2291	20.8927	20.9551	21.5481	21.1672	21.335	21.1261	21.5337	20.7198	-0.968807	-1.95263	0.0150137	21.1065	-2.13487	-4.22861	0.0530844	0.4789	0	0	-0.473815	-1.45764	0.510006	21.1065	-1.0441	-5.65478	0.316107	0.977572	0	0	-0.149364	-1.13318	0.834457	21.1065	-0.329138	-6.03982	0.747472	0.993893	0	0	-0.372926	-1.35675
P78316	NOP14	Nucleolar protein 14	23.8942	23.2361	23.546	22.9209	23.78	21.9046	23.0727	23.203	23.0441	22.5601	23.7193	23.0153	23.1027	23.0338	22.8543	-0.690232	-1.63259	0.252122	23.1258	-1.58755	-5.04692	0.137162	0.553497	0	0	-0.452146	-1.3945	0.490208	23.1258	-1.03995	-5.65893	0.317916	0.978495	0	0	-0.460478	-1.40283	0.481876	23.1258	-1.05911	-5.54527	0.309438	0.904397	0	0	-0.561791	-1.50414
Q99873	PRMT1	Protein arginine N-methyltransferase 1	21.8613	18.6305	19.5132	19.4349	18.8202	20.6385	18.9773	19.7664	19.078	18.4527	19.4125	19.3675	19.427	19.6432	19.8373	-0.370447	-1.88847	1.14758	19.524	-0.529547	-6.09184	0.605736	0.831297	0	0	-0.727748	-2.24577	0.790279	19.524	-1.0403	-5.65839	0.317972	0.978495	0	0	-0.924114	-2.44214	0.593912	19.524	-1.321	-5.25977	0.210254	0.819072	0	0	-0.365797	-1.88382
Q9BSV6	TSEN34	tRNA-splicing endonuclease subunit Sen34	18.2843	18.3414	18.0218	14.2754	18.1105	18.7269	16.985	17.3286	17.1819	17.1943	18.6593	16.8677	15.1286	17.6178	17.9451	-1.17825	-3.37422	1.01772	17.3779	-1.16431	-5.56834	0.266115	0.631614	0	0	-1.05069	-3.24666	1.14528	17.3779	-1.03826	-5.66041	0.318885	0.978495	0	0	-0.642049	-2.83802	1.55392	17.3779	-0.634452	-5.89196	0.537264	0.975678	0	0	-1.31867	-3.51464
O75608	LYPLA1	Acyl-protein thioesterase 1	21.5772	21.1527	21.5223	21.1753	21.5933	20.2057	20.6469	21.4242	21.0861	21.0089	21.2139	20.9432	20.8418	21.0036	20.9017	-0.425932	-1.18942	0.337557	21.0864	-1.20874	-5.51949	0.248892	0.624595	0	0	-0.364975	-1.12846	0.398514	21.0864	-1.03575	-5.66313	0.319731	0.978495	0	0	-0.362053	-1.12554	0.401435	21.0864	-1.02746	-5.57637	0.323468	0.910926	0	0	-0.50167	-1.26516
O95202	LETM1	Mitochondrial proton/calcium exchanger protein	20.2623	20.7219	20.2328	20.2361	19.7297	22.953	21.4312	21.3291	20.5299	20.4182	19.9017	21.1579	20.8026	20.9177	20.5991	0.567256	-0.880112	2.01462	20.7482	0.850468	-5.87084	0.411115	0.714829	0	0	0.691087	-0.756282	2.13845	20.7482	1.03612	-5.66252	0.319841	0.978495	0	0	0.0869046	-1.36046	1.53427	20.7482	0.130293	-6.08643	0.898415	0.996931	0	0	0.367448	-1.07992
Q9NZE8	MRPL35	39S ribosomal protein L35, mitochondrial	21.8048	21.6663	20.9252	20.9578	20.7455	21.3956	21.963	19.1244	21.1339	22.3446	22.0336	20.5771	21.7267	19.9424	20.6117	-0.432467	-1.95103	1.0861	21.1302	-0.617984	-6.0405	0.547719	0.802768	0	0	-0.724984	-2.24355	0.793581	21.1302	-1.03598	-5.66265	0.319904	0.978495	0	0	0.186318	-1.33225	1.70488	21.1302	0.266243	-6.05886	0.794408	0.994205	0	0	-0.7052	-2.22376
P61106	RAB14	Ras-related protein Rab-14	19.1189	19.1323	16.9167	20.1067	18.7067	16.3492	18.2718	20.02	19.5704	19.4777	19.0148	20.2425	19.0389	19.4921	19.8679	-0.00173502	-1.88299	1.87952	19.0218	-0.00200131	-6.23594	0.998435	0.999156	0	0	0.898118	-0.983142	2.77938	19.0218	1.03596	-5.66268	0.319915	0.978495	0	0	1.18903	-0.692234	3.07028	19.0218	1.37151	-5.19927	0.194415	0.806139	0	0	1.07702	-0.80424
Q8N0Z8	PUSL1	tRNA pseudouridine synthase-like 1	22.2671	22.0694	21.1832	21.7763	21.6623	19.6572	23.0681	21.3057	23.077	23.3173	22.6123	22.4852	23.6287	22.7217	23.2415	-0.807968	-2.15702	0.541085	22.2715	-1.29964	-5.41458	0.217262	0.610674	0	0	0.643695	-0.705358	1.99275	22.2715	1.0354	-5.66323	0.320165	0.978495	0	0	0.965033	-0.384021	2.31409	22.2715	1.55228	-4.9698	0.145622	0.734466	0	0	1.3574	0.00834813
Q96P63	SERPINB12	Serpin B12	23.8766	22.4715	23.0672	20.972	22.6415	18.9665	22.0168	22.655	22.4681	20.9689	22.1569	20.9827	20.7024	21.1851	21.4844	-2.27847	-3.86913	-0.687808	21.7744	-3.1083	-2.56616	0.00869497	0.28661	-1	0	-0.758475	-2.34914	0.832188	21.7744	-1.03471	-5.6639	0.320473	0.978495	0	0	-1.76894	-3.35961	-0.178281	21.7744	-2.4132	-3.66921	0.0320427	0.555963	-1	0	-2.01448	-3.60515
Q02880	TOP2B	DNA topoisomerase 2-beta	22.085	21.9716	22.2409	21.7262	21.622	24.0035	21.7409	21.4786	21.4831	21.1609	21.5458	21.8813	22.0935	21.5399	21.7815	0.351397	-0.763805	1.4666	21.8903	0.683758	-5.99752	0.506649	0.779353	0	0	-0.531616	-1.64682	0.583586	21.8903	-1.03443	-5.66418	0.3206	0.978495	0	0	-0.569821	-1.68502	0.545381	21.8903	-1.10877	-5.49484	0.288477	0.892125	0	0	-0.294214	-1.40942
Q04837	SSBP1	Single-stranded DNA-binding protein, mitochondrial	19.8426	20.8172	20.2073	20.9583	21.1254	19.7268	20.0146	21.1064	21.1662	20.8774	20.9172	20.6875	20.2818	21.2123	21.2131	0.314453	-0.678473	1.30738	20.6769	0.686647	-5.99564	0.50479	0.778686	0	0	0.473346	-0.519581	1.46627	20.6769	1.03361	-5.66513	0.320819	0.978495	0	0	0.538331	-0.454596	1.53126	20.6769	1.17551	-5.42449	0.261601	0.87375	0	0	0.613386	-0.379541
Q16610	ECM1	Extracellular matrix protein 1	18.9704	17.4534	18.0941	16.5263	17.9014	20.014	17.4319	17.4924	17.3976	16.2901	17.7097	16.575	17.0758	17.4797	17.3794	-0.0253702	-1.56206	1.51132	17.5861	-0.0358257	-6.23527	0.971989	0.988866	0	0	-0.731979	-2.26867	0.804714	17.5861	-1.03364	-5.66496	0.320956	0.978495	0	0	-1.31433	-2.85102	0.222367	17.5861	-1.85598	-4.54443	0.0872608	0.685162	0	0	-0.86094	-2.39763
Q56NI9	ESCO2	N-acetyltransferase ESCO2	19.3248	19.1356	19.1085	17.6639	19.217	19.9243	18.5957	18.364	18.936	19.1232	19.4761	18.1181	19.2863	18.0963	18.4008	-0.254593	-1.4256	0.916413	18.8514	-0.471786	-6.12129	0.645237	0.852832	0	0	-0.557748	-1.72875	0.613259	18.8514	-1.03356	-5.66504	0.320991	0.978495	0	0	-0.283875	-1.45488	0.887132	18.8514	-0.526047	-5.95473	0.608094	0.975678	0	0	-0.595211	-1.76622
P82663	MRPS25	28S ribosomal protein S25, mitochondrial	20.8502	19.8627	21.203	20.5679	22.007	19.8003	20.8936	21.3219	21.3135	21.424	20.971	20.4965	20.7434	21.4307	21.1666	0.153093	-0.978644	1.28483	20.9368	0.29354	-6.19131	0.773943	0.907481	0	0	0.537715	-0.594022	1.66945	20.9368	1.03101	-5.66754	0.322138	0.980185	0	0	0.325182	-0.806555	1.45692	20.9368	0.623503	-5.89881	0.544203	0.975678	0	0	0.474929	-0.656808
A6NNZ2	NA	Tubulin beta-8 chain-like protein LOC260334	24.2013	24.6677	24.583	23.7992	24.6933	14.8096	24.2434	16.1407	24.2456	24.4624	24.4265	17.824	24.2567	18.4135	19.9348	-3.38328	-9.57424	2.80768	22.0468	-1.18587	-5.54472	0.257801	0.62964	0	0	-2.94075	-9.13171	3.25021	22.0468	-1.03076	-5.66779	0.322253	0.980185	0	0	-2.24635	-8.43731	3.94461	22.0468	-0.787366	-5.78499	0.445791	0.95754	0	0	-3.61564	-9.80659
Q9HCS7	XAB2	Pre-mRNA-splicing factor SYF1	18.2386	19.3562	18.4369	19.2099	19.4524	19.6869	19.4736	19.1162	18.6467	18.923	18.7137	19.9023	19.0169	19.2212	19.3184	0.772521	-0.0746696	1.61971	19.1142	1.97572	-4.47919	0.0704359	0.493024	0	0	0.401619	-0.445571	1.24881	19.1142	1.02714	-5.67158	0.323614	0.983247	0	0	0.502463	-0.344728	1.34965	19.1142	1.28505	-5.30193	0.221829	0.831496	0	0	0.508301	-0.33889
Q9ULK4	MED23	Mediator of RNA polymerase II transcription subunit 23	16.0071	17.4973	15.5919	18.0415	16.4069	15.3294	16.9089	17.0217	17.1272	16.9193	16.7855	17.8939	17.4399	17.7878	17.0585	0.227192	-1.15455	1.60893	16.9211	0.356799	-6.17011	0.727214	0.888212	0	0	0.653859	-0.727883	2.0356	16.9211	1.02687	-5.6716	0.324011	0.983377	0	0	0.834175	-0.547568	2.21592	16.9211	1.31005	-5.27266	0.213824	0.820744	0	0	1.06331	-0.318428
Q9HBH1	PDF	Peptide deformylase, mitochondrial	15.713	15.9823	14.845	13.7813	14.6345	18.4651	17.3251	15.3816	17.5422	17.6737	15.4179	13.272	16.928	15.9114	16.8604	0.113523	-2.50155	2.7286	15.9822	0.0942014	-6.23133	0.926448	0.969977	0	0	1.23618	-1.37889	3.85126	15.9822	1.02578	-5.67266	0.324502	0.98379	0	0	-0.0588937	-2.67397	2.55618	15.9822	-0.04887	-6.09391	0.961798	0.996931	0	0	1.05314	-1.56194
Q14493	SLBP	Histone RNA hairpin-binding protein	17.6465	18.4262	18.5001	19.0026	18.4452	16.347	19.922	17.676	19.0294	19.4978	19.1312	18.6613	19.3624	18.667	18.7644	-0.259294	-1.71239	1.1938	18.6053	-0.387219	-6.15848	0.705129	0.879808	0	0	0.68488	-0.768214	2.13797	18.6053	1.02277	-5.6756	0.32587	0.986858	0	0	0.905842	-0.547251	2.35894	18.6053	1.35275	-5.22194	0.200181	0.810121	0	0	0.740325	-0.712769
Q14694	USP10	Ubiquitin carboxyl-terminal hydrolase 10	20.1598	20.6628	20.3838	20.5211	19.8987	20.6998	20.6326	20.9484	20.5644	20.8294	20.2109	20.9804	21.088	21.1973	21.1819	-0.0289538	-0.693026	0.635119	20.6639	-0.0944684	-6.23131	0.926218	0.969977	0	0	0.313002	-0.351071	0.977074	20.6639	1.02124	-5.67734	0.326294	0.987066	0	0	0.271453	-0.392619	0.935526	20.6639	0.885679	-5.70554	0.392332	0.941401	0	0	0.753603	0.0895308
O43633	CHMP2A	Charged multivesicular body protein 2a	19.875	20.1176	18.6732	20.7782	20.2918	13.018	21.112	21.5169	20.5781	20.4643	20.5313	21.6045	20.865	21.3572	21.5065	-1.52599	-4.75174	1.69975	20.1526	-1.02655	-5.71089	0.324155	0.66345	0	0	1.51371	-1.71203	4.73946	20.1526	1.01829	-5.67996	0.327912	0.990879	0	0	1.3114	-1.91435	4.53714	20.1526	0.882189	-5.70827	0.39438	0.941401	0	0	1.68757	-1.53818
Q9P275	USP36	Ubiquitin carboxyl-terminal hydrolase 36	19.2219	18.9863	17.9036	17.7572	19.8631	20.5891	19.1158	18.043	16.4874	17.9202	19.2089	17.9902	16.544	18.2988	17.6637	0.699176	-1.05821	2.45656	18.3729	0.863333	-5.86004	0.404271	0.709604	0	0	-0.821883	-2.57926	0.935498	18.3729	-1.01485	-5.68329	0.329485	0.992305	0	0	-0.330832	-2.08821	1.42655	18.3729	-0.408506	-6.01008	0.689837	0.992441	0	0	-1.20176	-2.95914
P52907	CAPZA1	F-actin-capping protein subunit alpha-1	22.1108	22.1935	21.7928	25.713	26.1549	23.0664	21.9007	23.3851	22.8074	23.067	22.5004	22.8667	22.2566	23.0173	22.8482	2.94575	1.51794	4.37355	23.0454	4.47697	-0.178495	0.000690772	0.115885	1	0	0.665391	-0.762414	2.0932	23.0454	1.01127	-5.68675	0.33113	0.992305	0	0	0.779005	-0.6488	2.20681	23.0454	1.18394	-5.41525	0.258538	0.87375	0	0	0.674995	-0.752809
P60660	MYL6	Myosin light polypeptide 6	18.7573	19.1363	18.4703	19.0857	19.1733	17.7299	19.186	18.9712	19.4461	20.1001	19.1372	19.2414	19.326	19.3526	18.9591	-0.12499	-1.01214	0.76216	19.0715	-0.305264	-6.18773	0.765135	0.90179	0	0	0.413151	-0.474	1.3003	19.0715	1.00904	-5.68915	0.331886	0.992305	0	0	0.704929	-0.182221	1.59208	19.0715	1.72165	-4.73756	0.109501	0.692194	0	0	0.424623	-0.462527
Q9H3K2	GHITM	Growth hormone-inducible transmembrane protein	20.2575	22.339	21.1065	20.9358	21.3938	20.4616	22.53	21.3117	21.4505	21.2108	20.987	21.8729	21.2388	21.4554	20.5947	-0.303945	-1.44395	0.83606	21.2764	-0.578556	-6.06432	0.573201	0.813495	0	0	0.529688	-0.610316	1.66969	21.2764	1.00826	-5.68966	0.332516	0.992305	0	0	0.122539	-1.01746	1.26254	21.2764	0.233253	-6.06727	0.819354	0.994205	0	0	-0.138053	-1.27806
P08727	KRT19	Keratin, type I cytoskeletal 19	27.0253	27.395	27.2099	27.3919	26.9138	26.8076	26.6579	27.2558	27.0298	27.7092	27.2273	27.3226	26.923	27.1595	27.2279	-0.172291	-0.782267	0.437685	27.1504	-0.611992	-6.04438	0.551395	0.803993	0	0	-0.228922	-0.838898	0.381055	27.1504	-0.81315	-5.86193	0.431186	0.992305	0	0	0.209632	-0.400345	0.819608	27.1504	0.74463	-5.81721	0.470117	0.960718	0	0	-0.106612	-0.716588
Q9Y265	RUVBL1	RuvB-like 1	21.6781	21.5745	21.1643	21.7046	22.0404	22.5351	21.1996	22.3039	21.9063	21.7205	21.5435	21.8007	21.5868	21.548	21.423	0.621095	-0.0911365	1.33333	21.7153	1.88944	-4.61139	0.0819913	0.493711	0	0	0.330999	-0.381233	1.04323	21.7153	1.00694	-5.69118	0.332858	0.992305	0	0	0.215929	-0.496303	0.928161	21.7153	0.656881	-5.87778	0.523041	0.970799	0	0	0.0469592	-0.665273
Q5TFE4	NT5DC1	5'-nucleotidase domain-containing protein 1	NA	15.1742	13.9379	14.8758	15.1892	14.0721	14.7964	14.9768	15.249	NA	14.9498	14.4851	15.9439	15.7487	15.7962	0.156277	-0.829097	1.14165	15.015	0.350527	-6.06535	0.732786	0.888212	0	0	0.451336	-0.534038	1.43671	15.015	1.01234	-5.58165	0.333849	0.992305	0	0	0.161357	-0.918067	1.24078	15.015	0.330386	-5.84964	0.747524	0.993893	0	0	1.27353	0.288154
P18085	ARF4	ADP-ribosylation factor 4	20.1731	20.021	20.1038	20.5516	19.9948	22.4483	20.5392	20.69	20.5213	21.1385	20.9535	20.5912	21.0213	20.772	20.9091	0.898915	-0.146155	1.94399	20.6952	1.86534	-4.64834	0.0857147	0.499301	0	0	0.48416	-0.560911	1.52923	20.6952	1.00468	-5.6932	0.334058	0.992305	0	0	0.795059	-0.250011	1.84013	20.6952	1.64983	-4.83803	0.123805	0.70565	0	0	0.801486	-0.243584
Q9P0U4	CXXC1	CXXC-type zinc finger protein 1	20.7147	21.1077	20.9826	19.8456	20.5689	17.7004	20.9212	19.5053	20.1499	20.838	21.1725	19.531	20.6351	18.5206	19.1274	-1.56337	-3.16893	0.0421996	20.0881	-2.11295	-4.26495	0.0554146	0.4789	0	0	-0.74283	-2.3484	0.862736	20.0881	-1.00397	-5.69378	0.3345	0.992305	0	0	-0.421153	-2.02672	1.18441	20.0881	-0.569206	-5.93107	0.579336	0.975678	0	0	-1.50731	-3.11287
Q14558	PRPSAP1	Phosphoribosyl pyrophosphate synthase-associated protein 1	17.4166	18.3214	17.5818	18.8916	17.6088	17.6237	17.613	18.7722	18.3945	18.5667	17.18	18.6221	18.5366	18.4768	18.4285	0.26809	-0.78489	1.32107	18.1356	0.552192	-6.07946	0.59054	0.820424	0	0	0.486612	-0.566368	1.53959	18.1356	1.00229	-5.69548	0.335186	0.992305	0	0	0.349652	-0.703328	1.40263	18.1356	0.720186	-5.83466	0.484641	0.967836	0	0	0.707336	-0.345644
P49821	NDUFV1	NADH dehydrogenase [ubiquinone] flavoprotein 1, mitochondrial	20.7705	20.9891	20.6239	21.3017	21.1387	18.8663	21.3981	21.5899	20.9792	20.9929	20.591	21.4274	20.7687	21.0772	20.8425	-0.358924	-1.5024	0.784549	20.8905	-0.681136	-5.99931	0.50825	0.781252	0	0	0.527903	-0.61557	1.67138	20.8905	1.00181	-5.69584	0.335499	0.992305	0	0	0.209242	-0.934231	1.35271	20.8905	0.397081	-6.01474	0.698027	0.993893	0	0	0.101629	-1.04184
Q4G0J3	LARP7	La-related protein 7	21.867	22.1775	22.3687	21.9505	21.4754	21.8639	22.3214	21.3194	21.8675	21.7808	21.8865	22.0584	22.2264	21.9224	22.0519	-0.374484	-1.02754	0.278575	21.9425	-1.24244	-5.48132	0.236634	0.621278	0	0	-0.30165	-0.954709	0.351409	21.9425	-1.0008	-5.69706	0.335702	0.992305	0	0	-0.22916	-0.88222	0.423899	21.9425	-0.760297	-5.80567	0.461027	0.95754	0	0	-0.0708587	-0.723918
Q92621	NUP205	Nuclear pore complex protein Nup205	17.6992	19.5307	19.7709	19.6833	18.1365	20.1518	19.4857	19.9953	19.3297	19.0181	18.7641	19.9644	19.3636	19.8595	19.4893	0.32361	-0.98398	1.6312	19.3495	0.537041	-6.08778	0.600701	0.828316	0	0	0.603298	-0.704293	1.91089	19.3495	1.00119	-5.69644	0.335787	0.992305	0	0	0.248579	-1.05901	1.55617	19.3495	0.412526	-6.00841	0.686966	0.992441	0	0	0.570528	-0.737062
Q9NSE4	IARS2	Isoleucine--tRNA ligase, mitochondrial	22.3076	22.6119	22.7207	22.6603	22.1733	23.4213	22.0743	22.191	22.3745	21.8797	22.0332	22.4251	22.5875	22.8994	22.365	0.204942	-0.517535	0.927419	22.4483	0.614616	-6.04276	0.549715	0.803439	0	0	-0.333435	-1.05591	0.389042	22.4483	-0.999963	-5.69786	0.336092	0.992305	0	0	-0.43406	-1.15654	0.288417	22.4483	-1.30173	-5.28252	0.216237	0.820744	0	0	0.0705902	-0.651887
O75746	SLC25A12	Calcium-binding mitochondrial carrier protein Aralar1	20.4358	20.8191	20.4328	20.8565	19.8728	24.2379	21.2094	21.4701	21.4276	20.5279	20.0519	21.2108	20.8623	21.1377	21.0101	1.09317	-0.657135	2.84348	21.0375	1.35529	-5.34765	0.199392	0.593605	0	0	0.806451	-0.943859	2.55676	21.0375	0.999817	-5.69775	0.336426	0.992305	0	0	0.0342988	-1.71601	1.78461	21.0375	0.0425227	-6.0942	0.966756	0.996931	0	0	0.44077	-1.30954
P15880	RPS2	40S ribosomal protein S2	26.7222	27.2076	26.9892	26.8173	26.9069	26.6244	26.7115	26.0788	27.2065	26.9414	27.0282	26.6725	26.9646	26.6475	26.7596	-0.190145	-0.85708	0.476789	26.8185	-0.617731	-6.04083	0.547724	0.802768	0	0	-0.307437	-0.974371	0.359497	26.8185	-0.99878	-5.69899	0.336642	0.992305	0	0	-0.0923275	-0.759262	0.574607	26.8185	-0.299947	-6.04918	0.769094	0.994205	0	0	-0.182436	-0.849371
P06737	PYGL	Glycogen phosphorylase, liver form	19.8451	19.228	19.5794	20.0271	19.2411	21.1935	20.694	20.0361	19.464	19.0255	18.7547	20.1639	19.6348	20.1312	19.9571	0.603058	-0.512852	1.71897	19.7984	1.1727	-5.55919	0.262854	0.629877	0	0	0.513838	-0.602073	1.62975	19.7984	0.999204	-5.69834	0.336711	0.992305	0	0	-0.236144	-1.35206	0.879766	19.7984	-0.459204	-5.98785	0.653998	0.982963	0	0	0.356844	-0.759066
Q9Y314	NOSIP	Nitric oxide synthase-interacting protein	11.9984	15.9147	16.4318	16.7759	14.875	14.9799	15.9213	16.0099	15.2019	15.6345	14.6293	15.5555	15.9794	15.1898	15.286	0.761983	-1.2612	2.78517	15.3589	0.817274	-5.89804	0.429127	0.725407	0	0	0.929411	-1.09377	2.95259	15.3589	0.996851	-5.70058	0.337808	0.992305	0	0	0.491468	-1.53172	2.51465	15.3589	0.527129	-5.95416	0.607364	0.975678	0	0	0.703447	-1.31974
Q15154	PCM1	Pericentriolar material 1 protein	16.8873	17.5448	17.9734	17.9257	17.3701	15.4253	16.9034	16.8162	17.1177	17.5275	17.3212	17.9534	17.5354	17.3808	17.6162	-0.561468	-1.70044	0.577501	17.2866	-1.06972	-5.6678	0.305035	0.651667	0	0	-0.522709	-1.66168	0.616261	17.2866	-0.995876	-5.70151	0.338263	0.992305	0	0	0.132181	-1.00679	1.27115	17.2866	0.251835	-6.06267	0.805276	0.994205	0	0	0.0422997	-1.09667
P42694	HELZ	Probable helicase with zinc finger domain	19.8311	19.1923	19.3846	18.8103	17.5676	19.6898	19.186	18.6566	19.0863	18.9755	19.298	18.9085	18.6294	20.0677	19.2814	-0.780088	-1.85479	0.294612	19.1043	-1.57456	-5.06472	0.14032	0.553497	0	0	-0.493028	-1.56773	0.581672	19.1043	-0.99515	-5.70226	0.338541	0.992305	0	0	-0.408689	-1.48339	0.666011	19.1043	-0.824915	-5.75559	0.424885	0.951392	0	0	-0.143159	-1.21786
Q2M2I8	AAK1	AP2-associated protein kinase 1	20.3747	21.3696	21.2227	21.05	20.6165	21.4493	20.742	20.3754	20.8893	21.1669	21.1418	21.1107	21.0302	20.858	20.8364	0.0496113	-0.647899	0.747122	20.9489	0.154109	-6.22362	0.879958	0.950204	0	0	-0.320098	-1.01761	0.377412	20.9489	-0.994328	-5.70324	0.338722	0.992305	0	0	0.150839	-0.546672	0.848349	20.9489	0.468553	-5.98359	0.647369	0.981312	0	0	-0.0808231	-0.778333
P31937	HIBADH	3-hydroxyisobutyrate dehydrogenase, mitochondrial	15.331	15.2573	16.4642	17.504	15.7495	17.9161	15.7483	15.9403	17.5579	18.1155	15.504	17.4041	17.6869	17.8279	18.1355	1.37236	-0.223542	2.96826	16.8095	1.86603	-4.64772	0.0857521	0.499301	0	0	0.731324	-0.864575	2.32722	16.8095	0.994402	-5.70292	0.338952	0.992305	0	0	1.32369	-0.272209	2.91959	16.8095	1.79986	-4.62637	0.0961348	0.686394	0	0	2.19928	0.603384
Q6NUK1	SLC25A24	Calcium-binding mitochondrial carrier protein SCaMC-1	21.4744	21.6478	21.787	22.0203	21.9075	22.0054	22.0601	22.2422	21.4484	21.5733	21.5576	22.1245	21.7961	21.9413	21.7298	0.341348	-0.270328	0.953024	21.821	1.20913	-5.51906	0.24875	0.624595	0	0	0.280511	-0.331165	0.892187	21.821	0.993632	-5.7039	0.339048	0.992305	0	0	0.115408	-0.496268	0.727084	21.821	0.408799	-6.01004	0.68953	0.992441	0	0	0.18603	-0.425647
Q9Y3A4	RRP7A	Ribosomal RNA-processing protein 7 homolog A	18.4529	19.5906	19.5252	19.6631	19.1535	20.014	19.5778	19.4687	19.5813	20.0179	19.2743	19.7548	20.0154	19.845	19.7305	0.420676	-0.350423	1.19178	19.5777	1.18205	-5.54914	0.258952	0.62964	0	0	0.35305	-0.418049	1.12415	19.5777	0.992026	-5.70543	0.3398	0.992305	0	0	0.492783	-0.278316	1.26388	19.5777	1.38466	-5.18329	0.190118	0.796657	0	0	0.6741	-0.0969986
P11310	ACADM	Medium-chain specific acyl-CoA dehydrogenase, mitochondrial	22.7998	23.132	22.6852	23.3578	23.2173	21.3626	23.0333	23.6048	23.2892	23.175	22.9967	23.2375	23.1389	23.2334	23.3495	-0.226478	-1.18151	0.72855	23.0409	-0.514042	-6.10016	0.616129	0.836069	0	0	0.436738	-0.51829	1.39177	23.0409	0.991275	-5.70607	0.34023	0.992305	0	0	0.264043	-0.690985	1.21907	23.0409	0.599305	-5.91364	0.559605	0.975678	0	0	0.368255	-0.586773
O75717	WDHD1	WD repeat and HMG-box DNA-binding protein 1	16.4663	17.9807	18.1879	17.2468	17.2209	17.5159	15.6202	17.3538	17.6446	18.38	15.9352	17.0197	18.4047	17.3445	17.8966	-0.217092	-1.68895	1.25477	17.3479	-0.320062	-6.18291	0.754226	0.898397	0	0	-0.672098	-2.14396	0.799762	17.3479	-0.990886	-5.70626	0.340599	0.992305	0	0	-0.43334	-1.9052	1.03852	17.3479	-0.63888	-5.88917	0.534472	0.975678	0	0	0.336959	-1.1349
Q8IY63	AMOTL1	Angiomotin-like protein 1	17.7336	17.3834	16.2861	14.7416	17.0105	18.054	17.3176	15.9066	15.865	17.0634	18.0632	16.2399	16.142	15.3608	16.4179	-0.532322	-2.22206	1.15741	16.639	-0.683618	-5.99761	0.506734	0.779353	0	0	-0.771302	-2.46104	0.918432	16.639	-0.990521	-5.7066	0.340771	0.992305	0	0	-0.012213	-1.70195	1.67752	16.639	-0.0156842	-6.09501	0.987735	0.996931	0	0	-1.16081	-2.85054
Q9UEG4	ZNF629	Zinc finger protein 629	16.8913	13.649	20.416	19.9696	18.3298	NA	19.847	18.0344	17.3427	19.7414	19.6418	16.8072	16.1385	16.0991	17.5276	2.16428	-1.34505	5.67361	17.8882	1.35082	-5.25452	0.202828	0.596351	0	0	1.42262	-1.71622	4.56146	17.8882	0.992726	-5.70299	0.341348	0.992305	0	0	1.74472	-1.39413	4.88356	17.8882	1.21749	-5.37732	0.247901	0.854258	0	0	-0.397047	-3.53589
P51114	FXR1	Fragile X mental retardation syndrome-related protein 1	20.3784	21.1297	20.6958	21.0792	20.7342	21.9251	20.9456	21.2521	21.032	20.9861	20.3474	21.0312	21.2182	21.2496	21.3987	0.511506	-0.238773	1.26178	21.0269	1.47715	-5.19398	0.164118	0.570253	0	0	0.341898	-0.40838	1.09218	21.0269	0.987349	-5.70986	0.342	0.992305	0	0	0.0535618	-0.696716	0.80384	21.0269	0.154678	-6.08288	0.879518	0.994412	0	0	0.554197	-0.196081
Q09666	AHNAK	Neuroblast differentiation-associated protein AHNAK	22.5597	21.2858	21.2979	21.3889	22.7927	22.0018	21.8476	22.2875	22.3397	21.1315	21.0073	21.7182	22.4	21.4135	21.9101	0.346701	-0.631335	1.32474	21.8255	0.768502	-5.93638	0.456387	0.744447	0	0	0.443852	-0.534184	1.42189	21.8255	0.983848	-5.71307	0.343751	0.992305	0	0	-0.428744	-1.40678	0.549292	21.8255	-0.95036	-5.64856	0.359847	0.921034	0	0	0.193424	-0.784613
P27635	RPL10	60S ribosomal protein L10	25.5548	25.6396	25.6023	25.1495	25.5282	28.5766	25.4408	23.7608	24.9522	26.6149	26.3043	23.8967	25.7963	24.5284	24.4076	0.819188	-1.12411	2.76248	25.4502	0.91475	-5.81546	0.37769	0.694519	0	0	-0.880999	-2.82429	1.0623	25.4502	-0.983772	-5.71299	0.343951	0.992305	0	0	0.00639561	-1.9369	1.94969	25.4502	0.00714168	-6.09511	0.994415	0.996931	0	0	-0.688131	-2.63143
Q9C075	KRT23	Keratin, type I cytoskeletal 23	21.3953	18.8982	19.7915	17.1638	18.8947	22.2526	18.9897	19.4923	19.5044	17.8008	18.9909	17.4838	18.1951	18.6293	18.1647	-0.591302	-2.77827	1.59566	19.0431	-0.586713	-6.05951	0.567878	0.813495	0	0	-0.699555	-2.88652	1.48741	19.0431	-0.694125	-5.95041	0.500345	0.992305	0	0	-1.9365	-4.12346	0.250463	19.0431	-1.92147	-4.44712	0.0778484	0.662477	0	0	-1.69864	-3.8856
Q96P11	NSUN5	Probable 28S rRNA (cytosine-C(5))-methyltransferase	18.6668	19.8815	19.5375	19.8957	19.613	17.7124	19.9028	19.9159	19.7432	19.6569	19.2759	19.9632	19.8086	19.8733	19.8086	-0.288202	-1.37351	0.797111	19.5504	-0.576053	-6.06581	0.57481	0.813495	0	0	0.492076	-0.593237	1.57739	19.5504	0.983552	-5.71325	0.344	0.992305	0	0	0.270104	-0.815209	1.35542	19.5504	0.539879	-5.94737	0.598772	0.975678	0	0	0.468263	-0.61705
Q9GZY0	NXF2	Nuclear RNA export factor 2	NA	14.6281	14.4259	14.7799	NA	NA	13.8148	14.1485	13.8649	15.4877	14.2809	13.9222	15.0657	14.0689	15.887	0.252866	-1.51444	2.02017	14.5312	0.321303	-5.80126	0.754969	0.898616	0	0	-0.584294	-1.90157	0.732978	14.5312	-0.996075	-5.59461	0.344017	0.992305	0	0	0.0365692	-1.2807	1.35384	14.5312	0.0623414	-5.98773	0.951589	0.996931	0	0	0.480181	-0.837091
Q9P031	CCDC59	Thyroid transcription factor 1-associated protein 26	21.3407	21.6988	21.7183	21.5477	21.4205	21.2505	21.821	20.7199	21.2652	22.0041	21.9651	21.3712	21.8985	21.537	21.4629	-0.179691	-0.879581	0.520199	21.5348	-0.556279	-6.07726	0.587735	0.819676	0	0	-0.317272	-1.01716	0.382619	21.5348	-0.982195	-5.71472	0.344435	0.992305	0	0	0.194204	-0.505686	0.894095	21.5348	0.601209	-5.91254	0.558332	0.975678	0	0	0.0468673	-0.653023
Q9H4E7	DEF6	Differentially expressed in FDCP 6 homolog	15.3067	16.3419	16.1162	16.8089	15.2207	12.533	16.3901	16.9742	16.7124	15.5386	15.4965	16.3811	16.0881	15.7715	16.1811	-1.06741	-2.77082	0.636001	15.8574	-1.35978	-5.34215	0.198003	0.592121	0	0	0.770621	-0.932792	2.47403	15.8574	0.981699	-5.71494	0.344931	0.992305	0	0	-0.116222	-1.81964	1.58719	15.8574	-0.148056	-6.08389	0.884668	0.994412	0	0	0.0919525	-1.61146
Q53EL6	PDCD4	Programmed cell death protein 4	19.1471	19.6445	20.8761	18.4228	18.562	19.3292	20.3083	19.7712	17.5774	18.2371	18.8792	18.924	17.847	18.6117	19.4978	-1.11786	-2.60064	0.364927	19.0424	-1.63593	-4.98057	0.126854	0.548189	0	0	-0.67024	-2.15302	0.812544	19.0424	-0.980867	-5.71572	0.345326	0.992305	0	0	-1.20913	-2.69191	0.273656	19.0424	-1.7695	-4.67009	0.101265	0.686394	0	0	-1.23704	-2.71983
Q6NUQ4	TMEM214	Transmembrane protein 214	20.2585	20.5458	20.2424	20.8248	20.282	21.5216	21.1019	20.6331	20.6359	19.2427	19.5861	21.0684	20.486	20.9232	20.8446	0.52723	-0.44879	1.50325	20.5465	1.17108	-5.56109	0.263291	0.629877	0	0	0.441407	-0.534613	1.41743	20.5465	0.980449	-5.71627	0.345361	0.992305	0	0	-0.383184	-1.3592	0.592836	20.5465	-0.851125	-5.7344	0.410623	0.94564	0	0	0.402378	-0.573642
Q14204	DYNC1H1	Cytoplasmic dynein 1 heavy chain 1	23.087	21.0497	21.756	21.4845	22.0935	21.9785	21.8887	21.6258	21.0616	21.2517	21.3087	21.348	21.3388	21.8933	21.2859	-0.112074	-1.08431	0.860157	21.6301	-0.249898	-6.20358	0.806702	0.922849	0	0	-0.438899	-1.41113	0.533332	21.6301	-0.978638	-5.71798	0.346214	0.992305	0	0	-0.661445	-1.63368	0.310787	21.6301	-1.47486	-5.07041	0.164846	0.773742	0	0	-0.45825	-1.43048
Q7Z2W4	ZC3HAV1	Zinc finger CCCH-type antiviral protein 1	23.8943	23.8762	23.9259	23.8726	23.4533	25.5308	23.492	23.4513	23.5144	23.4806	23.5123	23.7939	23.3896	23.5129	23.6121	0.386821	-0.527801	1.30144	23.7541	0.916537	-5.81409	0.376576	0.693728	0	0	-0.412884	-1.32751	0.501738	23.7541	-0.97829	-5.71836	0.346321	0.992305	0	0	-0.303171	-1.21779	0.611451	23.7541	-0.718336	-5.83607	0.485644	0.967836	0	0	-0.393913	-1.30853
Q9NY12	GAR1	H/ACA ribonucleoprotein complex subunit 1	25.9994	26.5416	25.576	26.7881	25.1751	26.4593	26.4238	26.0006	27.1187	25.9913	26.1182	26.7141	26.6915	25.7894	26.954	0.101839	-0.952823	1.1565	26.2894	0.209425	-6.21319	0.837486	0.933303	0	0	0.475391	-0.57927	1.53005	26.2894	0.977613	-5.71886	0.346781	0.992305	0	0	0.235583	-0.819078	1.29024	26.2894	0.484462	-5.97589	0.636424	0.978528	0	0	0.439311	-0.61535
Q9ULW3	ABT1	Activator of basal transcription 1	21.3977	21.4881	20.927	21.7083	20.9227	21.1897	21.4671	21.4148	21.7582	21.8102	21.5352	21.6345	21.5365	21.7547	21.5767	0.00263453	-0.609187	0.614456	21.4748	0.00932988	-6.2359	0.992702	0.99741	0	0	0.275774	-0.336047	0.887595	21.4748	0.97662	-5.71996	0.347083	0.992305	0	0	0.38904	-0.222781	1.00086	21.4748	1.37774	-5.19174	0.192193	0.801721	0	0	0.351734	-0.260087
Q96GQ7	DDX27	Probable ATP-dependent RNA helicase DDX27	25.8786	24.6221	24.783	23.7657	23.5726	26.7127	24.9488	24.9559	23.1367	22.5059	23.3421	23.7395	22.9349	22.9343	22.9705	-0.410927	-2.07117	1.24931	24.0536	-0.537095	-6.08775	0.600665	0.828316	0	0	-0.74743	-2.40767	0.912812	24.0536	-0.976915	-5.71943	0.347203	0.992305	0	0	-1.89876	-3.559	-0.238518	24.0536	-2.48174	-3.55565	0.0282223	0.536223	-1	0	-2.14803	-3.80827
P62330	ARF6	ADP-ribosylation factor 6	16.7131	16.5841	16.2962	17.3149	16.6395	19.5811	16.8663	17.5261	16.9494	17.274	16.4627	17.5026	17.3433	17.3772	17.8314	1.31403	0.0184967	2.60957	17.2175	2.20097	-4.12324	0.0472713	0.475184	1	0	0.5828	-0.712738	1.87834	17.2175	0.976174	-5.72013	0.347556	0.992305	0	0	0.548605	-0.746934	1.84414	17.2175	0.918897	-5.67651	0.3756	0.935852	0	0	0.986143	-0.309395
P55957	BID	BH3-interacting domain death agonist	18.5133	17.5893	17.1948	17.6024	17.2519	16.9263	17.9868	17.6979	16.3219	17.2468	17.6518	17.5201	17.5756	17.6436	17.6034	-0.505614	-1.46194	0.450709	17.4884	-1.14605	-5.58822	0.2731	0.635176	0	0	-0.430295	-1.38662	0.526028	17.4884	-0.975328	-5.7211	0.347775	0.992305	0	0	-0.29289	-1.24921	0.663433	17.4884	-0.66388	-5.87316	0.518746	0.969954	0	0	-0.158262	-1.11459
Q16222	UAP1	UDP-N-acetylhexosamine pyrophosphorylase	17.6392	16.3071	17.4892	17.1027	15.8035	20.8857	16.2368	16.8252	15.5714	16.6101	16.4752	17.3497	17.5454	17.0853	17.4029	0.785482	-1.29439	2.86535	17.0886	0.819515	-5.89624	0.427895	0.724949	0	0	-0.934013	-3.01388	1.14586	17.0886	-0.974482	-5.72171	0.348362	0.992305	0	0	-0.333486	-2.41336	1.74639	17.0886	-0.347935	-6.03331	0.733698	0.993893	0	0	0.1994	-1.88047
Q9NP55	BPIFA1	BPI fold-containing family A member 1	16.3906	13.9301	15.3989	14.5175	17.1093	17.0446	15.2374	16.6181	16.5861	18.4575	16.7584	14.9301	16.5739	15.5457	16.1858	0.983917	-1.04014	3.00797	16.0856	1.05486	-5.6828	0.311522	0.654728	0	0	0.907304	-1.11675	2.93136	16.0856	0.972719	-5.72336	0.349204	0.992305	0	0	1.47544	-0.548612	3.4995	16.0856	1.58182	-4.93049	0.138737	0.728553	0	0	0.86189	-1.16217
Q8TDN6	BRIX1	Ribosome biogenesis protein BRX1 homolog	25.9638	26.2163	25.83	25.3214	25.4641	26.0995	25.9905	24.9864	25.9715	25.6691	26.1278	25.426	26.3579	25.6633	26.3165	-0.374995	-1.16405	0.414057	25.8269	-1.02971	-5.70803	0.32245	0.662644	0	0	-0.353907	-1.14296	0.435145	25.8269	-0.971808	-5.72446	0.34938	0.992305	0	0	-0.262397	-1.05145	0.526655	25.8269	-0.720527	-5.83454	0.484316	0.967836	0	0	0.109228	-0.679823
Q6IQ22	RAB12	Ras-related protein Rab-12	20.7699	21.0309	21.1501	21.1883	21.1456	18.1838	20.5727	20.0245	20.5463	21.347	21.0953	21.0339	20.4797	20.8584	20.447	-0.811075	-2.15593	0.533778	20.6582	-1.30871	-5.40381	0.214263	0.610674	0	0	-0.602448	-1.9473	0.742405	20.6582	-0.972081	-5.72395	0.349509	0.992305	0	0	0.17512	-1.16973	1.51997	20.6582	0.282565	-6.05429	0.782151	0.994205	0	0	-0.388624	-1.73348
P00747	PLG	Plasminogen	21.4878	21.7641	21.5039	18.3956	22.0185	19.9537	21.292	18.0386	20.8529	22.3721	22.1994	16.4881	21.0151	17.2802	17.0618	-1.46269	-4.86753	1.94214	20.1149	-0.932211	-5.79981	0.368945	0.688018	0	0	-1.52412	-4.92895	1.88072	20.1149	-0.97136	-5.72463	0.349854	0.992305	0	0	-1.23211	-4.63695	2.17272	20.1149	-0.785257	-5.78661	0.446982	0.95754	0	0	-3.13291	-6.53774
Q99676	ZNF184	Zinc finger protein 184	16.7445	16.9448	16.5808	16.0226	12.6963	15.2361	16.1883	16.1852	15.9135	16.7572	15.4123	16.6368	16.8527	15.7945	16.4459	-2.105	-3.58185	-0.628146	16.0274	-3.09295	-2.5933	0.00895083	0.288612	-1	0	-0.661029	-2.13788	0.815822	16.0274	-0.971273	-5.72471	0.349895	0.992305	0	0	-0.487902	-1.96475	0.988948	16.0274	-0.716891	-5.83692	0.486666	0.967836	0	0	-0.392316	-1.86917
P01602	IGKV1-5	Immunoglobulin kappa variable 1-5	14.0563	13.0959	NA	15.3758	17.5081	NA	14.6993	18.1253	17.27	15.4112	15.3557	14.1156	15.8365	18.4939	18.3677	2.86585	0.170912	5.56078	15.9778	2.3555	-3.76987	0.0392276	0.462859	1	0	3.12212	0.661993	5.58225	15.9778	2.81106	-3.07865	0.0177127	0.656775	1	0	1.38477	-1.07536	3.8449	15.9778	1.2468	-5.24791	0.239675	0.845616	0	0	3.98997	1.52984
P02545	LMNA	Prelamin-A/C	26.5146	26.5019	26.724	26.3035	26.5901	27.9876	25.8879	26.6521	26.0259	26.0146	26.1309	26.3476	25.6811	26.2528	25.9883	0.380253	-0.493696	1.2542	26.3735	0.942721	-5.79052	0.363498	0.683914	0	0	-0.391509	-1.26546	0.482439	26.3735	-0.970629	-5.72556	0.349945	0.992305	0	0	-0.415798	-1.28975	0.45815	26.3735	-1.03085	-5.57309	0.32194	0.907735	0	0	-0.606047	-1.47999
P83881	RPL36A	60S ribosomal protein L36a	26.2798	26.3263	26.613	24.7965	26.3283	26.2458	26.9102	22.9979	26.1582	27.0031	27.2461	23.9651	26.2846	23.7284	23.8023	-0.6162	-2.96571	1.73331	25.6457	-0.569117	-6.0698	0.579394	0.814787	0	0	-1.05094	-3.40045	1.29857	25.6457	-0.970638	-5.7253	0.350199	0.992305	0	0	-0.33497	-2.68448	2.01454	25.6457	-0.309376	-6.0462	0.76215	0.994205	0	0	-1.80126	-4.15077
P55072	VCP	Transitional endoplasmic reticulum ATPase	23.9844	24.3706	24.5762	24.3567	24.6171	24.7787	24.4901	24.8399	24.4037	23.7881	24.3425	24.1367	23.9766	24.1513	23.9109	0.273777	-0.323896	0.87145	24.3149	0.9925	-5.74407	0.339578	0.670744	0	0	0.267458	-0.330215	0.865131	24.3149	0.969592	-5.72653	0.350442	0.992305	0	0	-0.221323	-0.818996	0.37635	24.3149	-0.802342	-5.77361	0.437184	0.95423	0	0	-0.297461	-0.895134
Q3LXA3	TKFC	Triokinase/FMN cyclase	17.8294	17.2443	15.9831	16.8027	17.724	15.6563	17.7137	17.3047	17.5315	17.1879	17.4215	17.463	17.5169	17.9321	17.6906	-0.291247	-1.40907	0.826574	17.2668	-0.565387	-6.07194	0.581851	0.815297	0	0	0.497745	-0.620076	1.61557	17.2668	0.966256	-5.72938	0.352302	0.992305	0	0	0.338558	-0.779263	1.45638	17.2668	0.657232	-5.87738	0.522991	0.970799	0	0	0.694279	-0.423542
O43447	PPIH	Peptidyl-prolyl cis-trans isomerase H	16.8165	18.3072	18.4413	19.1519	18.8315	23.1589	18.1826	18.9647	18.9777	19.268	18.8174	18.8567	18.9627	19.0434	19.0475	2.5258	0.606622	4.44497	18.9885	2.85589	-3.01068	0.0140031	0.319057	1	0	0.853369	-1.06581	2.77255	18.9885	0.964894	-5.73064	0.352957	0.992305	0	0	1.12572	-0.793454	3.0449	18.9885	1.27284	-5.31588	0.226319	0.832942	0	0	1.16291	-0.756267
Q9Y2T2	AP3M1	AP-3 complex subunit mu-1	19.5414	18.3638	18.1297	19.1228	19.3746	23.9654	20.9409	19.4071	18.6581	19.3277	19.8435	19.4784	19.3646	19.1823	19.0565	2.14268	-0.0866972	4.37205	19.5838	2.0856	-4.30847	0.0582018	0.4789	0	0	0.990413	-1.23896	3.21979	19.5838	0.964031	-5.73144	0.353373	0.992305	0	0	0.871565	-1.35781	3.10094	19.5838	0.848349	-5.73654	0.41225	0.946673	0	0	0.522829	-1.70655
Q9NZH8	IL36G	Interleukin-36 gamma	18.9299	18.6983	17.8671	18.6313	17.9466	17.0646	18.5772	19.3734	18.9912	20.0151	19.064	19.5997	18.2669	19.4881	19.7477	-0.617627	-1.70514	0.469883	18.8174	-1.23202	-5.49307	0.240628	0.621278	0	0	0.482175	-0.605335	1.56968	18.8174	0.961826	-5.73353	0.354386	0.992305	0	0	1.06114	-0.026373	2.14865	18.8174	2.11672	-4.14684	0.0549793	0.625052	1	0	0.669142	-0.418367
Q96GM8	TOE1	Target of EGR1 protein 1	23.568	22.8313	23.5575	21.1993	22.5119	20.9166	22.3216	23.301	22.8667	21.1182	22.8892	21.8863	21.3442	21.736	21.8886	-1.77632	-2.88046	-0.672181	22.2624	-3.49062	-1.8879	0.00422268	0.2211	-1	0	-0.489145	-1.59329	0.614995	22.2624	-0.961212	-5.73407	0.354713	0.992305	0	0	-1.35434	-2.45848	-0.250203	22.2624	-2.6614	-3.25349	0.0201682	0.473065	-1	0	-1.66264	-2.76678
O60318	MCM3AP	Germinal-center associated nuclear protein	18.3207	19.7518	20.0488	18.7383	18.5348	19.0995	19.1048	18.7762	19.0375	19.0479	18.1927	18.7349	19.5037	19.0609	19.0332	-0.582863	-1.48986	0.324133	18.9991	-1.39253	-5.30175	0.187804	0.586671	0	0	-0.400912	-1.30791	0.506085	18.9991	-0.957825	-5.73741	0.356136	0.992305	0	0	-0.715271	-1.62227	0.191726	18.9991	-1.70887	-4.75563	0.111926	0.694774	0	0	-0.174479	-1.08148
[truncated: 1,812 more rows]
[truncated: 68 more columns]
